# Supplementary material for: Coevolutionary analyses require phylogenetically deep alignments and better null models to accurately detect inter-protein contacts within and between species
Source: BMC Bioinformatics. 2015 Aug 25;16:268. doi: 10.1186/s12859-015-0677-y (PMC4549020; doi:10.1186/s12859-015-0677-y)
Supplement: Additional file 1 — PDB IDs from [ 67 ]. (CSV 0.46 kb) [file 12859_2015_677_MOESM1_ESM.csv]

1B70_A	1B70_B
1BXR_A	1BXR_B
1EFP_A	1EFP_B
1EP3_A	1EP3_B
1I1Q_A	1I1Q_B
1IXR_A	1IXR_C
1QOP_A	1QOP_B
1RM6_A	1RM6_B
1RM6_A	1RM6_C
1RM6_B	1RM6_C
1TYG_B	1TYG_A
1W85_A	1W85_B
1ZUN_A	1ZUN_B
2D1P_B	2D1P_C
2NU9_A	2NU9_B
2ONK_A	2ONK_C
2VPZ_A	2VPZ_B
2WDQ_C	2WDQ_D
2Y69_A	2Y69_B
2Y69_A	2Y69_C
2Y69_B	2Y69_C
3A0R_A	3A0R_B
3G5O_A	3G5O_B
3IP4_A	3IP4_B
3IP4_A	3IP4_C
3IP4_B	3IP4_C
3MML_A	3MML_B
3OAA_H	3OAA_G
3PNL_A	3PNL_B
3RPF_A	3RPF_C
3RRL_A	3RRL_B
4HR7_A	4HR7_B
