# Supplementary material for: Coevolutionary analyses require phylogenetically deep alignments and better null models to accurately detect inter-protein contacts within and between species
Source: BMC Bioinformatics. 2015 Aug 25;16:268. doi: 10.1186/s12859-015-0677-y (PMC4549020; doi:10.1186/s12859-015-0677-y)
Supplement: Additional file 2 — Accessions for HisKA-RR alignment. (CSV 796 kb) [file 12859_2015_677_MOESM2_ESM.csv]

HisKA_gi_number	HisKA_refseq	HisKA_aarange	RR_gi_number	RR_refseq	RR_aarange	Strain
116690892	YP_836515.1	420-488	116690891	YP_836514.1	5-117	Burkholderia_cenocepacia_HI2424
57650563	YP_186576.1	330-397	57650564	YP_186577.1	3-115	Staphylococcus_aureus_COL
196158743	YP_002128232.1	229-289	196158742	YP_002128231.1	6-118	Alteromonas_macleodii__Deep_ecotype_
71279576	YP_270639.1	500-570	71278729	YP_270640.1	3-117	Colwellia_psychrerythraea_34H
116691072	YP_836695.1	58-129	116691073	YP_836696.1	3-117	Burkholderia_cenocepacia_HI2424
152998396	YP_001343231.1	203-270	152998395	YP_001343230.1	9-123	Marinomonas_MWYL1
187928036	YP_001898523.1	552-617	187928034	YP_001898521.1	3-116	Ralstonia_pickettii_12J
116691112	YP_836735.1	201-270	116691111	YP_836734.1	4-116	Burkholderia_cenocepacia_HI2424
116691139	YP_836762.1	541-613	116691138	YP_836761.1	2-105	Burkholderia_cenocepacia_HI2424
54302380	YP_132373.1	239-303	54302379	YP_132372.1	2-113	Photobacterium_profundum_SS9
71281538	YP_270817.1	944-1009	71278839	YP_270816.1	14-128	Colwellia_psychrerythraea_34H
54302427	YP_132420.1	222-287	54302428	YP_132421.1	1-113	Photobacterium_profundum_SS9
116691304	YP_836837.1	257-326	116691305	YP_836838.1	14-125	Burkholderia_cenocepacia_HI2424
54302436	YP_132429.1	482-547	54302437	YP_132430.1	36-150	Photobacterium_profundum_SS9
57650752	YP_186886.1	653-721	57650753	YP_186887.1	3-114	Staphylococcus_aureus_COL
75812490	YP_320109.1	145-213	75812491	YP_320110.1	6-120	Anabaena_variabilis_ATCC_29413
71280602	YP_270920.1	276-344	71277923	YP_270922.1	13-125	Colwellia_psychrerythraea_34H
158313450	YP_001505958.1	249-315	158313449	YP_001505957.1	15-127	Frankia_EAN1pec
54302522	YP_132515.1	236-293	54302523	YP_132516.1	1-113	Photobacterium_profundum_SS9
54302583	YP_132576.1	276-343	54302584	YP_132577.1	16-125	Photobacterium_profundum_SS9
116691508	YP_837041.1	247-313	116691509	YP_837042.1	1-112	Burkholderia_cenocepacia_HI2424
157827275	YP_001496339.1	227-285	157827274	YP_001496338.1	6-118	Rickettsia_bellii_OSU_85-389
71278663	YP_271068.1	215-282	71278122	YP_271067.1	4-119	Colwellia_psychrerythraea_34H
116691539	YP_837072.1	247-305	116691538	YP_837071.1	2-114	Burkholderia_cenocepacia_HI2424
71278976	YP_271143.1	267-347	71278204	YP_271144.1	4-115	Colwellia_psychrerythraea_34H
57650906	YP_187164.1	239-304	57650905	YP_187163.1	2-113	Staphylococcus_aureus_COL
71281830	YP_271243.1	223-283	71277926	YP_271244.1	6-118	Colwellia_psychrerythraea_34H
116691687	YP_837220.1	241-306	116691688	YP_837221.1	1-113	Burkholderia_cenocepacia_HI2424
71279957	YP_271349.1	233-300	71280782	YP_271348.1	5-122	Colwellia_psychrerythraea_34H
116691779	YP_837312.1	242-308	116691778	YP_837311.1	2-113	Burkholderia_cenocepacia_HI2424
71280746	YP_271457.1	201-263	71281970	YP_271458.1	11-123	Colwellia_psychrerythraea_34H
161616166	YP_001590131.1	236-302	161616164	YP_001590130.1	52-164	Salmonella_enterica_serovar_Paratyphi_B_SPB7
57652363	YP_187433.1	87-144	57652364	YP_187434.1	1-112	Staphylococcus_aureus_COL
75906463	YP_320759.1	1123-1191	75906464	YP_320760.1	9-124	Anabaena_variabilis_ATCC_29413
158314091	YP_001506599.1	152-228	158314092	YP_001506600.1	34-157	Frankia_EAN1pec
150392499	YP_001315174.1	375-442	150392498	YP_001315173.1	3-114	Staphylococcus_aureus_JH1
71281431	YP_271670.1	465-531	71282175	YP_271669.1	2-117	Colwellia_psychrerythraea_34H
42784659	NP_981906.1	382-449	42784660	NP_981907.1	4-115	Bacillus_cereus_ATCC_10987
150392537	YP_001315212.1	650-718	150392536	YP_001315211.1	3-114	Staphylococcus_aureus_JH1
116692343	YP_837876.1	244-309	116692342	YP_837875.1	1-113	Burkholderia_cenocepacia_HI2424
54303253	YP_133246.1	275-326	54303252	YP_133245.1	4-115	Photobacterium_profundum_SS9
116692384	YP_837917.1	234-301	116692385	YP_837918.1	1-112	Burkholderia_cenocepacia_HI2424
206895640	YP_002246915.1	140-205	206896488	YP_002246916.1	6-117	Coprothermobacter_proteolyticus_DSM_5265
75906870	YP_321166.1	1518-1586	75906871	YP_321167.1	2-116	Anabaena_variabilis_ATCC_29413
150393167	YP_001315842.1	119-177	150393166	YP_001315841.1	1-112	Staphylococcus_aureus_JH1
54303562	YP_133555.1	274-332	54303563	YP_133556.1	5-116	Photobacterium_profundum_SS9
150393213	YP_001315888.1	122-189	150393214	YP_001315889.1	2-113	Staphylococcus_aureus_JH1
206895947	YP_002247458.1	102-159	206896199	YP_002247457.1	22-132	Coprothermobacter_proteolyticus_DSM_5265
116692718	YP_838251.1	248-316	116692719	YP_838252.1	25-137	Burkholderia_cenocepacia_HI2424
75907015	YP_321311.1	252-319	75907014	YP_321310.1	2-113	Anabaena_variabilis_ATCC_29413
91205559	YP_537914.1	42-100	91205557	YP_537912.1	6-118	Rickettsia_bellii_RML369-C
158334638	YP_001515810.1	265-333	158334639	YP_001515811.1	6-120	Acaryochloris_marina_MBIC11017
54303668	YP_133661.1	396-464	54303669	YP_133662.1	3-115	Photobacterium_profundum_SS9
116692891	YP_838424.1	255-320	116692892	YP_838425.1	4-115	Burkholderia_cenocepacia_HI2424
37524128	NP_927472.1	228-294	37524129	NP_927473.1	3-119	Photorhabdus_luminescens
78045747	YP_361922.1	122-189	78045748	YP_361923.1	8-121	Xanthomonas_campestris_vesicatoria_85-10
75907226	YP_321522.1	529-597	75907227	YP_321523.1	7-133	Anabaena_variabilis_ATCC_29413
78045787	YP_361962.1	268-334	78045788	YP_361963.1	2-116	Xanthomonas_campestris_vesicatoria_85-10
75907252	YP_321548.1	1142-1207	75907253	YP_321549.1	10-124	Anabaena_variabilis_ATCC_29413
37524233	NP_927577.1	233-293	37524232	NP_927576.1	5-117	Photorhabdus_luminescens
116693019	YP_838552.1	230-295	116693018	YP_838551.1	1-113	Burkholderia_cenocepacia_HI2424
37524255	NP_927599.1	129-194	37524254	NP_927598.1	4-116	Photorhabdus_luminescens
194366763	YP_002029373.1	213-279	194366764	YP_002029374.1	1-114	Stenotrophomonas_maltophilia_R551_3
116693032	YP_838565.1	161-226	116693033	YP_838566.1	9-120	Burkholderia_cenocepacia_HI2424
78045891	YP_362066.1	236-300	78045890	YP_362065.1	8-119	Xanthomonas_campestris_vesicatoria_85-10
120402753	YP_952582.1	291-358	120402752	YP_952581.1	6-117	Mycobacterium_vanbaalenii_PYR-1
38232698	NP_938465.1	143-207	38232699	NP_938466.1	13-124	Corynebacterium_diphtheriae
145594982	YP_001159279.1	222-280	145594981	YP_001159278.1	107-218	Salinispora_tropica_CNB-440
38232908	NP_938675.1	34-98	38232907	NP_938674.1	4-118	Corynebacterium_diphtheriae
116693347	YP_838880.1	231-289	116693348	YP_838881.1	1-90	Burkholderia_cenocepacia_HI2424
150393965	YP_001316640.1	232-299	150393966	YP_001316641.1	2-113	Staphylococcus_aureus_JH1
38233004	NP_938771.1	149-215	38233005	NP_938772.1	2-113	Corynebacterium_diphtheriae
45656811	YP_000897.1	848-898	45656812	YP_000898.1	8-129	Leptospira_interrogans_serovar_Copenhageni
150394040	YP_001316715.1	359-426	150394041	YP_001316716.1	3-114	Staphylococcus_aureus_JH1
116693434	YP_838967.1	398-466	116693435	YP_838968.1	5-117	Burkholderia_cenocepacia_HI2424
159898878	YP_001545125.1	237-301	159898879	YP_001545126.1	3-114	Herpetosiphon_aurantiacus_ATCC_23779
78046300	YP_362475.1	368-436	78046301	YP_362476.1	5-130	Xanthomonas_campestris_vesicatoria_85-10
78046339	YP_362514.1	292-349	78046340	YP_362515.1	26-138	Xanthomonas_campestris_vesicatoria_85-10
150394239	YP_001316914.1	330-397	150394240	YP_001316915.1	3-115	Staphylococcus_aureus_JH1
78046367	YP_362542.1	652-720	78046368	YP_362543.1	11-122	Xanthomonas_campestris_vesicatoria_85-10
38233302	NP_939069.1	233-300	38233301	NP_939068.1	10-121	Corynebacterium_diphtheriae
78046444	YP_362619.1	244-310	78046443	YP_362618.1	9-122	Xanthomonas_campestris_vesicatoria_85-10
120402832	YP_952661.1	156-220	120402833	YP_952662.1	15-126	Mycobacterium_vanbaalenii_PYR-1
75907850	YP_322146.1	799-867	75907849	YP_322145.1	3-118	Anabaena_variabilis_ATCC_29413
78046627	YP_362802.1	209-273	78046628	YP_362803.1	3-117	Xanthomonas_campestris_vesicatoria_85-10
158315648	YP_001508156.1	233-299	158315649	YP_001508157.1	1-113	Frankia_EAN1pec
21229307	NP_635229.1	345-413	21229308	NP_635230.1	4-118	Methanosarcina_mazei
150394594	YP_001317269.1	653-721	150394595	YP_001317270.1	3-114	Staphylococcus_aureus_JH1
78046810	YP_362985.1	212-278	78046809	YP_362984.1	15-128	Xanthomonas_campestris_vesicatoria_85-10
116693903	YP_839436.1	134-198	116693904	YP_839437.1	16-127	Burkholderia_cenocepacia_HI2424
78046889	YP_363064.1	155-221	78046890	YP_363065.1	5-116	Xanthomonas_campestris_vesicatoria_85-10
37525371	NP_928715.1	668-735	37525370	NP_928714.1	7-118	Photorhabdus_luminescens
157803816	YP_001492365.1	211-269	157803815	YP_001492364.1	6-118	Rickettsia_canadensis_McKiel
116686317	YP_839564.1	348-449	116686318	YP_839565.1	32-145	Burkholderia_cenocepacia_HI2424
194366952	YP_002029562.1	243-309	194366953	YP_002029563.1	1-114	Stenotrophomonas_maltophilia_R551_3
116686340	YP_839587.1	212-270	116686341	YP_839588.1	11-123	Burkholderia_cenocepacia_HI2424
75908166	YP_322462.1	151-215	75908165	YP_322461.1	1-115	Anabaena_variabilis_ATCC_29413
116686365	YP_839612.1	446-510	116686364	YP_839611.1	20-134	Burkholderia_cenocepacia_HI2424
150394869	YP_001317544.1	239-304	150394868	YP_001317543.1	2-113	Staphylococcus_aureus_JH1
116686647	YP_839894.1	273-341	116686646	YP_839893.1	5-117	Burkholderia_cenocepacia_HI2424
78047384	YP_363559.1	197-260	78047383	YP_363558.1	10-119	Xanthomonas_campestris_vesicatoria_85-10
150395137	YP_001317812.1	87-144	150395138	YP_001317813.1	1-112	Staphylococcus_aureus_JH1
116686703	YP_839950.1	262-328	116686702	YP_839949.1	1-112	Burkholderia_cenocepacia_HI2424
38234502	NP_940269.1	293-357	38234503	NP_940270.1	9-121	Corynebacterium_diphtheriae
197336272	YP_002157140.1	247-309	197335909	YP_002157139.1	2-112	Vibrio_fischeri_MJ11
148266466	YP_001245409.1	375-442	148266465	YP_001245408.1	3-114	Staphylococcus_aureus_JH9
148266503	YP_001245446.1	650-718	148266502	YP_001245445.1	3-114	Staphylococcus_aureus_JH9
78047661	YP_363836.1	131-201	78047660	YP_363835.1	6-118	Xanthomonas_campestris_vesicatoria_85-10
78047701	YP_363876.1	447-513	78047703	YP_363878.1	23-135	Xanthomonas_campestris_vesicatoria_85-10
75908636	YP_322932.1	429-497	75908635	YP_322931.1	4-119	Anabaena_variabilis_ATCC_29413
116687110	YP_840357.1	288-352	116687109	YP_840356.1	2-117	Burkholderia_cenocepacia_HI2424
78047866	YP_364041.1	224-288	78047865	YP_364040.1	1-113	Xanthomonas_campestris_vesicatoria_85-10
206558410	YP_002229170.1	240-305	206558411	YP_002229171.1	1-113	Burkholderia_cenocepacia_J2315
15892515	NP_360229.1	272-330	15892516	NP_360230.1	6-118	Rickettsia_conorii
78048227	YP_364402.1	643-708	78048228	YP_364403.1	4-117	Xanthomonas_campestris_vesicatoria_85-10
25026790	NP_736844.1	261-325	25026789	NP_736843.1	4-116	Corynebacterium_efficiens_YS-314
148267119	YP_001246062.1	119-177	148267118	YP_001246061.1	1-112	Staphylococcus_aureus_JH9
25026835	NP_736889.1	143-207	25026834	NP_736888.1	13-124	Corynebacterium_efficiens_YS-314
148267165	YP_001246108.1	122-189	148267166	YP_001246109.1	2-113	Staphylococcus_aureus_JH9
158317066	YP_001509574.1	308-380	158317067	YP_001509575.1	1-113	Frankia_EAN1pec
37526667	NP_930011.1	234-298	37526668	NP_930012.1	8-119	Photorhabdus_luminescens
25026980	NP_737034.1	156-222	25026981	NP_737035.1	2-113	Corynebacterium_efficiens_YS-314
37526698	NP_930042.1	267-331	37526697	NP_930041.1	1-113	Photorhabdus_luminescens
78048521	YP_364696.1	160-224	78048520	YP_364695.1	4-115	Xanthomonas_campestris_vesicatoria_85-10
206558873	YP_002229633.1	524-596	206558874	YP_002229634.1	2-115	Burkholderia_cenocepacia_J2315
206558899	YP_002229659.1	201-270	206558900	YP_002229660.1	4-116	Burkholderia_cenocepacia_J2315
78048570	YP_364745.1	258-323	162138532	YP_364746.2	6-117	Xanthomonas_campestris_vesicatoria_85-10
206558936	YP_002229696.1	58-129	206558935	YP_002229695.1	3-117	Burkholderia_cenocepacia_J2315
37526935	NP_930279.1	443-508	37526936	NP_930280.1	4-121	Photorhabdus_luminescens
206559121	YP_002229881.1	420-488	206559122	YP_002229882.1	5-117	Burkholderia_cenocepacia_J2315
25027326	NP_737380.1	243-310	25027325	NP_737379.1	3-114	Corynebacterium_efficiens_YS-314
37527063	NP_930407.1	247-312	37527064	NP_930408.1	1-113	Photorhabdus_luminescens
78048920	YP_365095.1	235-301	78048921	YP_365096.1	1-114	Xanthomonas_campestris_vesicatoria_85-10
37527191	NP_930535.1	272-340	37527189	NP_930533.1	7-119	Photorhabdus_luminescens
25027505	NP_737559.1	253-325	25027504	NP_737558.1	1-113	Corynebacterium_efficiens_YS-314
158317453	YP_001509961.1	260-323	158317452	YP_001509960.1	3-115	Frankia_EAN1pec
206559344	YP_002230105.1	281-346	206559345	YP_002230106.1	1-113	Burkholderia_cenocepacia_J2315
148267902	YP_001246845.1	232-299	148267903	YP_001246846.1	2-113	Staphylococcus_aureus_JH9
75909574	YP_323870.1	192-256	75909575	YP_323871.1	19-138	Anabaena_variabilis_ATCC_29413
148267975	YP_001246918.1	359-426	148267976	YP_001246919.1	3-114	Staphylococcus_aureus_JH9
78049166	YP_365341.1	242-307	78049167	YP_365342.1	1-113	Xanthomonas_campestris_vesicatoria_85-10
75909658	YP_323954.1	271-337	75909659	YP_323955.1	1-113	Anabaena_variabilis_ATCC_29413
206559653	YP_002230414.1	206-272	206559652	YP_002230413.1	3-117	Burkholderia_cenocepacia_J2315
78049317	YP_365492.1	241-309	78049316	YP_365491.1	2-119	Xanthomonas_campestris_vesicatoria_85-10
206559715	YP_002230479.1	207-272	206559716	YP_002230480.1	8-119	Burkholderia_cenocepacia_J2315
206559812	YP_002230576.1	568-633	206559810	YP_002230574.1	5-119	Burkholderia_cenocepacia_J2315
158317888	YP_001510396.1	148-214	158317887	YP_001510395.1	4-115	Frankia_EAN1pec
88602176	YP_502354.1	583-648	88602177	YP_502355.1	6-120	Methanospirillum_hungatei_JF-1
148268530	YP_001247473.1	653-721	148268531	YP_001247474.1	3-114	Staphylococcus_aureus_JH9
67459049	YP_246673.1	230-288	67459050	YP_246674.1	6-118	Rickettsia_felis_URRWXCal2
78049625	YP_365800.1	166-231	78049624	YP_365799.1	1-113	Xanthomonas_campestris_vesicatoria_85-10
78049671	YP_365846.1	256-313	78049672	YP_365847.1	1-113	Xanthomonas_campestris_vesicatoria_85-10
75910054	YP_324350.1	132-200	75910055	YP_324351.1	6-120	Anabaena_variabilis_ATCC_29413
75910056	YP_324352.1	528-596	75910057	YP_324353.1	10-133	Anabaena_variabilis_ATCC_29413
88602487	YP_502665.1	756-821	88602488	YP_502666.1	4-117	Methanospirillum_hungatei_JF-1
206560375	YP_002231139.1	234-293	206560374	YP_002231138.1	7-119	Burkholderia_cenocepacia_J2315
158318232	YP_001510740.1	328-395	158318231	YP_001510739.1	6-118	Frankia_EAN1pec
158318243	YP_001510751.1	249-315	158318242	YP_001510750.1	21-133	Frankia_EAN1pec
148268799	YP_001247742.1	239-304	148268798	YP_001247741.1	2-113	Staphylococcus_aureus_JH9
158318322	YP_001510830.1	256-323	158318323	YP_001510831.1	5-117	Frankia_EAN1pec
75910289	YP_324585.1	183-250	75910288	YP_324584.1	1-113	Anabaena_variabilis_ATCC_29413
206560572	YP_002231337.1	588-658	206560573	YP_002231338.1	10-126	Burkholderia_cenocepacia_J2315
206560584	YP_002231349.1	152-220	206560583	YP_002231348.1	2-114	Burkholderia_cenocepacia_J2315
206560739	YP_002231504.1	678-756	206560738	YP_002231503.1	6-117	Burkholderia_cenocepacia_J2315
148269056	YP_001247999.1	87-144	148269057	YP_001248000.1	1-112	Staphylococcus_aureus_JH9
21240981	NP_640563.1	122-189	21240982	NP_640564.1	8-121	Xanthomonas_citri
37528608	NP_931953.1	238-300	37528607	NP_931952.1	2-112	Photorhabdus_luminescens
21240999	NP_640581.1	268-334	21241000	NP_640582.1	2-116	Xanthomonas_citri
156978350	YP_001440609.1	375-442	156978349	YP_001440608.1	5-116	Staphylococcus_aureus_Mu3
206560944	YP_002231709.1	220-278	206560945	YP_002231710.1	3-115	Burkholderia_cenocepacia_J2315
156978401	YP_001440660.1	638-706	156978400	YP_001440659.1	3-114	Staphylococcus_aureus_Mu3
75910630	YP_324926.1	290-387	75910628	YP_324924.1	3-121	Anabaena_variabilis_ATCC_29413
25029049	NP_739103.1	254-318	25029050	NP_739104.1	13-125	Corynebacterium_efficiens_YS-314
21241100	NP_640682.1	236-300	21241099	NP_640681.1	8-119	Xanthomonas_citri
158318679	YP_001511187.1	169-235	158318678	YP_001511186.1	1-113	Frankia_EAN1pec
206561167	YP_002231932.1	213-278	206561168	YP_002231933.1	1-113	Burkholderia_cenocepacia_J2315
194367538	YP_002030148.1	237-289	194367537	YP_002030147.1	1-113	Stenotrophomonas_maltophilia_R551_3
21241454	NP_641036.1	384-452	21241455	NP_641037.1	5-130	Xanthomonas_citri
21241500	NP_641082.1	296-353	21241501	NP_641083.1	6-118	Xanthomonas_citri
21241530	NP_641112.1	652-720	21241531	NP_641113.1	11-122	Xanthomonas_citri
157964509	YP_001499333.1	273-331	157964510	YP_001499334.1	11-123	Rickettsia_massiliae_MTU5
156978988	YP_001441247.1	119-177	156978987	YP_001441246.1	1-112	Staphylococcus_aureus_Mu3
21241605	NP_641187.1	213-279	21241604	NP_641186.1	20-133	Xanthomonas_citri
156979033	YP_001441292.1	122-189	156979034	YP_001441293.1	2-113	Staphylococcus_aureus_Mu3
88603909	YP_504087.1	412-477	88603908	YP_504086.1	27-144	Methanospirillum_hungatei_JF-1
88603919	YP_504097.1	162-227	88603920	YP_504098.1	2-114	Methanospirillum_hungatei_JF-1
21241806	NP_641388.1	214-278	21241807	NP_641389.1	3-117	Xanthomonas_citri
62389171	YP_224573.1	258-322	62389170	YP_224572.1	2-114	Corynebacterium_glutamicum_ATCC_13032_Bielefeld
206561834	YP_002232599.1	235-301	206561833	YP_002232598.1	1-113	Burkholderia_cenocepacia_J2315
62389303	YP_224705.1	156-222	62389304	YP_224706.1	2-113	Corynebacterium_glutamicum_ATCC_13032_Bielefeld
88604109	YP_504287.1	705-773	88604110	YP_504288.1	9-134	Methanospirillum_hungatei_JF-1
161617312	YP_001591277.1	308-374	161617313	YP_001591278.1	6-118	Salmonella_enterica_serovar_Paratyphi_B_SPB7
21241976	NP_641558.1	212-278	21241975	NP_641557.1	1-114	Xanthomonas_citri
206561980	YP_002232743.1	134-198	206561981	YP_002232744.1	16-127	Burkholderia_cenocepacia_J2315
86156536	YP_463321.1	269-335	86156535	YP_463320.1	7-118	Anaeromyxobacter_dehalogenans_2CP-C
77748575	NP_641618.2	155-221	21242037	NP_641619.1	5-116	Xanthomonas_citri
206562097	YP_002232860.1	253-322	206562098	YP_002232861.1	14-125	Burkholderia_cenocepacia_J2315
86156729	YP_463514.1	343-407	86156730	YP_463515.1	6-117	Anaeromyxobacter_dehalogenans_2CP-C
88604390	YP_504568.1	463-528	88604389	YP_504567.1	3-116	Methanospirillum_hungatei_JF-1
88604425	YP_504603.1	172-248	88604424	YP_504602.1	2-114	Methanospirillum_hungatei_JF-1
62389643	YP_225045.1	252-319	62389642	YP_225044.1	3-114	Corynebacterium_glutamicum_ATCC_13032_Bielefeld
206562189	YP_002232952.1	231-296	206562188	YP_002232951.1	1-113	Burkholderia_cenocepacia_J2315
163858336	YP_001632634.1	212-278	163858337	YP_001632635.1	10-123	Bordetella_petrii
19703921	NP_603483.1	226-292	19703920	NP_603482.1	1-113	Fusobacterium_nucleatum
86156838	YP_463623.1	71-138	86156839	YP_463624.1	3-115	Anaeromyxobacter_dehalogenans_2CP-C
86156846	YP_463631.1	1298-1364	86156845	YP_463630.1	22-134	Anaeromyxobacter_dehalogenans_2CP-C
156979733	YP_001441992.1	232-299	156979734	YP_001441993.1	2-113	Staphylococcus_aureus_Mu3
206562305	YP_002233068.1	247-313	206562306	YP_002233069.1	1-112	Burkholderia_cenocepacia_J2315
62389764	YP_225166.1	246-318	62389763	YP_225165.1	24-136	Corynebacterium_glutamicum_ATCC_13032_Bielefeld
86156931	YP_463716.1	203-271	86156932	YP_463717.1	2-114	Anaeromyxobacter_dehalogenans_2CP-C
156979810	YP_001442069.1	364-431	156979811	YP_001442070.1	3-114	Staphylococcus_aureus_Mu3
189218172	YP_001938814.1	203-270	189218173	YP_001938815.1	32-146	Methylacidiphilum_infernorum_V4
86157066	YP_463851.1	149-217	86157067	YP_463852.1	2-114	Anaeromyxobacter_dehalogenans_2CP-C
68250310	YP_249422.1	234-300	68250311	YP_249423.1	1-113	Haemophilus_influenzae_86_028NP
19704277	NP_603839.1	252-316	19704278	NP_603840.1	3-115	Fusobacterium_nucleatum
206562478	YP_002233241.1	241-306	206562479	YP_002233242.1	1-113	Burkholderia_cenocepacia_J2315
156980009	YP_001442268.1	330-397	156980010	YP_001442269.1	3-115	Staphylococcus_aureus_Mu3
15604291	NP_220807.1	230-288	15604292	NP_220808.1	6-118	Rickettsia_prowazekii
50122110	YP_051277.1	232-296	50122111	YP_051278.1	11-122	Erwinia_carotovora_atroseptica_SCRI1043
21242543	NP_642125.1	198-261	21242542	NP_642124.1	10-119	Xanthomonas_citri
206562575	YP_002233338.1	242-308	206562574	YP_002233337.1	1-112	Burkholderia_cenocepacia_J2315
86157261	YP_464046.1	217-282	86157260	YP_464045.1	11-123	Anaeromyxobacter_dehalogenans_2CP-C
19704595	NP_604157.1	214-281	19704596	NP_604158.1	11-122	Fusobacterium_nucleatum
86157319	YP_464104.1	666-733	86157318	YP_464103.1	6-117	Anaeromyxobacter_dehalogenans_2CP-C
86157350	YP_464135.1	392-458	86157349	YP_464134.1	7-119	Anaeromyxobacter_dehalogenans_2CP-C
86157410	YP_464195.1	213-281	86157411	YP_464196.1	5-118	Anaeromyxobacter_dehalogenans_2CP-C
189218616	YP_001939257.1	229-295	189218617	YP_001939258.1	46-158	Methylacidiphilum_infernorum_V4
77748631	NP_642466.2	131-201	21242885	NP_642467.1	6-118	Xanthomonas_citri
189218770	YP_001939411.1	666-734	189218771	YP_001939412.1	9-120	Methylacidiphilum_infernorum_V4
86157617	YP_464402.1	210-278	86157618	YP_464403.1	2-126	Anaeromyxobacter_dehalogenans_2CP-C
156980394	YP_001442653.1	653-721	156980395	YP_001442654.1	3-114	Staphylococcus_aureus_Mu3
86157703	YP_464488.1	410-480	86157702	YP_464487.1	2-113	Anaeromyxobacter_dehalogenans_2CP-C
56418842	YP_146160.1	246-313	56418841	YP_146159.1	4-114	Geobacillus_kaustophilus_HTA426
86157876	YP_464661.1	247-312	86157875	YP_464660.1	2-112	Anaeromyxobacter_dehalogenans_2CP-C
56418865	YP_146183.1	195-263	56418866	YP_146184.1	1-114	Geobacillus_kaustophilus_HTA426
189219035	YP_001939676.1	265-331	189219034	YP_001939675.1	3-115	Methylacidiphilum_infernorum_V4
33599367	NP_886927.1	237-303	33599368	NP_886928.1	2-115	Bordetella_bronchiseptica
21243225	NP_642807.1	643-708	21243226	NP_642808.1	4-117	Xanthomonas_citri
206563235	YP_002233998.1	245-310	206563234	YP_002233997.1	1-113	Burkholderia_cenocepacia_J2315
86158031	YP_464816.1	234-300	86158032	YP_464817.1	14-126	Anaeromyxobacter_dehalogenans_2CP-C
189219148	YP_001939789.1	274-338	189219149	YP_001939790.1	2-112	Methylacidiphilum_infernorum_V4
156980677	YP_001442936.1	239-304	156980676	YP_001442935.1	2-113	Staphylococcus_aureus_Mu3
206563269	YP_002234032.1	234-301	206563270	YP_002234033.1	1-112	Burkholderia_cenocepacia_J2315
86158330	YP_465115.1	480-545	86158331	YP_465116.1	2-114	Anaeromyxobacter_dehalogenans_2CP-C
86158415	YP_465200.1	231-297	86158414	YP_465199.1	6-118	Anaeromyxobacter_dehalogenans_2CP-C
21243531	NP_643113.1	176-240	21243530	NP_643112.1	4-115	Xanthomonas_citri
86158433	YP_465218.1	359-432	86158431	YP_465216.1	6-118	Anaeromyxobacter_dehalogenans_2CP-C
21243581	NP_643163.1	258-323	21243582	NP_643164.1	6-117	Xanthomonas_citri
156980939	YP_001443198.1	87-144	156980940	YP_001443199.1	1-112	Staphylococcus_aureus_Mu3
165933181	YP_001649970.1	211-269	165933182	YP_001649971.1	6-118	Rickettsia_rickettsii_Iowa
86158524	YP_465309.1	326-416	86158523	YP_465308.1	9-123	Anaeromyxobacter_dehalogenans_2CP-C
15923009	NP_370543.1	375-442	15923008	NP_370542.1	5-116	Staphylococcus_aureus_Mu50
56419442	YP_146760.1	129-195	56419443	YP_146761.1	2-113	Geobacillus_kaustophilus_HTA426
15923061	NP_370595.1	638-706	15923060	NP_370594.1	3-114	Staphylococcus_aureus_Mu50
86158662	YP_465447.1	237-302	86158661	YP_465446.1	2-112	Anaeromyxobacter_dehalogenans_2CP-C
32472027	NP_865021.1	405-473	32472028	NP_865022.1	17-138	Pirellula_sp
32472125	NP_865119.1	418-499	32472126	NP_865120.1	50-162	Pirellula_sp
206563841	YP_002234604.1	255-320	206563842	YP_002234605.1	4-115	Burkholderia_cenocepacia_J2315
86158866	YP_465651.1	149-213	86158865	YP_465650.1	2-103	Anaeromyxobacter_dehalogenans_2CP-C
21243975	NP_643557.1	176-242	21243976	NP_643558.1	1-114	Xanthomonas_citri
62391445	YP_226847.1	266-330	62391446	YP_226848.1	9-121	Corynebacterium_glutamicum_ATCC_13032_Bielefeld
62391501	YP_226903.1	147-211	62391500	YP_226902.1	14-125	Corynebacterium_glutamicum_ATCC_13032_Bielefeld
206563998	YP_002234761.1	230-295	206563997	YP_002234760.1	1-113	Burkholderia_cenocepacia_J2315
206564011	YP_002234774.1	161-226	206564012	YP_002234775.1	3-114	Burkholderia_cenocepacia_J2315
86159056	YP_465841.1	230-292	86159057	YP_465842.1	3-114	Anaeromyxobacter_dehalogenans_2CP-C
189220110	YP_001940750.1	153-229	189220109	YP_001940749.1	8-119	Methylacidiphilum_infernorum_V4
218234975	YP_002366083.1	238-304	218236073	YP_002366082.1	4-115	Bacillus_cereus_B4264
189220211	YP_001940851.1	122-183	189220210	YP_001940850.1	1-110	Methylacidiphilum_infernorum_V4
86159227	YP_466012.1	839-912	86159225	YP_466010.1	4-115	Anaeromyxobacter_dehalogenans_2CP-C
21244207	NP_643789.1	242-307	21244208	NP_643790.1	1-113	Xanthomonas_citri
134297230	YP_001120965.1	58-121	134297231	YP_001120966.1	3-117	Burkholderia_vietnamiensis_G4
62391808	YP_227210.1	143-207	62391809	YP_227211.1	13-124	Corynebacterium_glutamicum_ATCC_13032_Bielefeld
15923650	NP_371184.1	119-177	15923649	NP_371183.1	1-112	Staphylococcus_aureus_Mu50
206564291	YP_002235054.1	231-289	206564292	YP_002235055.1	5-118	Burkholderia_cenocepacia_J2315
86159337	YP_466122.1	205-269	86159336	YP_466121.1	18-129	Anaeromyxobacter_dehalogenans_2CP-C
32472613	NP_865607.1	373-424	32472612	NP_865606.1	10-155	Pirellula_sp
32472620	NP_865614.1	178-244	32472619	NP_865613.1	22-134	Pirellula_sp
15923695	NP_371229.1	122-189	15923696	NP_371230.1	2-113	Staphylococcus_aureus_Mu50
206564373	YP_002235136.1	398-466	206564374	YP_002235137.1	5-117	Burkholderia_cenocepacia_J2315
32472726	NP_865720.1	742-845	32472728	NP_865722.1	15-128	Pirellula_sp
124265270	YP_001019274.1	248-318	124265269	YP_001019273.1	1-113	Methylibium_petroleiphilum_PM1
124265329	YP_001019333.1	257-324	124265328	YP_001019332.1	4-118	Methylibium_petroleiphilum_PM1
32472926	NP_865920.1	254-319	32472925	NP_865919.1	20-135	Pirellula_sp
124265401	YP_001019405.1	458-533	124265402	YP_001019406.1	15-136	Methylibium_petroleiphilum_PM1
124265467	YP_001019471.1	538-610	124265468	YP_001019472.1	2-115	Methylibium_petroleiphilum_PM1
19551524	NP_599526.1	258-322	19551523	NP_599525.1	2-114	Corynebacterium_glutamicum_ATCC_13032_Kitasato
56420691	YP_148009.1	241-308	56420692	YP_148010.1	3-114	Geobacillus_kaustophilus_HTA426
21244693	NP_644275.1	241-306	21244692	NP_644274.1	1-113	Xanthomonas_citri
56420813	YP_148131.1	368-435	56420814	YP_148132.1	8-119	Geobacillus_kaustophilus_HTA426
19551648	NP_599650.1	129-195	19551649	NP_599651.1	2-113	Corynebacterium_glutamicum_ATCC_13032_Kitasato
56420876	YP_148194.1	115-172	56420875	YP_148193.1	1-112	Geobacillus_kaustophilus_HTA426
56420908	YP_148226.1	240-307	56420909	YP_148227.1	4-115	Geobacillus_kaustophilus_HTA426
157828463	YP_001494705.1	269-327	157828464	YP_001494706.1	6-118	Rickettsia_rickettsii_Sheila_Smith
197295083	YP_002153624.1	432-496	197295084	YP_002153625.1	20-134	Burkholderia_cenocepacia_J2315
197295114	YP_002153655.1	326-427	197295113	YP_002153654.1	10-123	Burkholderia_cenocepacia_J2315
15924404	NP_371938.1	232-299	15924405	NP_371939.1	2-113	Staphylococcus_aureus_Mu50
170749193	YP_001755453.1	377-457	170749192	YP_001755452.1	10-135	Methylobacterium_radiotolerans_JCM_2831
15924481	NP_372015.1	364-431	15924482	NP_372016.1	3-114	Staphylococcus_aureus_Mu50
19551982	NP_599984.1	252-319	19551981	NP_599983.1	3-114	Corynebacterium_glutamicum_ATCC_13032_Kitasato
124266107	YP_001020111.1	125-192	124266108	YP_001020112.1	18-130	Methylibium_petroleiphilum_PM1
86160146	YP_466931.1	395-459	86160147	YP_466932.1	16-128	Anaeromyxobacter_dehalogenans_2CP-C
56421266	YP_148584.1	357-424	56421267	YP_148585.1	3-115	Geobacillus_kaustophilus_HTA426
86160273	YP_467058.1	241-307	86160274	YP_467059.1	1-113	Anaeromyxobacter_dehalogenans_2CP-C
19552101	NP_600103.1	222-294	19552100	NP_600102.1	1-113	Corynebacterium_glutamicum_ATCC_13032_Kitasato
15924682	NP_372216.1	330-397	15924683	NP_372217.1	3-115	Staphylococcus_aureus_Mu50
33599878	NP_887438.1	221-287	33599877	NP_887437.1	10-123	Bordetella_bronchiseptica
197295428	YP_002153969.1	262-328	197295429	YP_002153970.1	1-112	Burkholderia_cenocepacia_J2315
197295430	YP_002153971.1	212-270	197295431	YP_002153972.1	11-123	Burkholderia_cenocepacia_J2315
197295460	YP_002154001.1	272-340	197295461	YP_002154002.1	5-117	Burkholderia_cenocepacia_J2315
124266360	YP_001020364.1	453-521	124266361	YP_001020365.1	20-132	Methylibium_petroleiphilum_PM1
124266471	YP_001020475.1	209-275	124266470	YP_001020474.1	2-116	Methylibium_petroleiphilum_PM1
86160424	YP_467209.1	155-222	86160425	YP_467210.1	2-116	Anaeromyxobacter_dehalogenans_2CP-C
170731405	YP_001763352.1	235-301	170731404	YP_001763351.1	1-113	Burkholderia_cenocepacia_MC0_3
170731447	YP_001763394.1	240-305	170731448	YP_001763395.1	1-113	Burkholderia_cenocepacia_MC0_3
15925068	NP_372602.1	653-721	15925069	NP_372603.1	3-114	Staphylococcus_aureus_Mu50
124266823	YP_001020827.1	222-288	124266822	YP_001020826.1	1-112	Methylibium_petroleiphilum_PM1
124266930	YP_001020934.1	217-285	124266929	YP_001020933.1	5-118	Methylibium_petroleiphilum_PM1
58580047	YP_199063.1	256-313	58580046	YP_199062.1	1-113	Xanthomonas_oryzae_KACC10331
220915246	YP_002490550.1	269-335	220915245	YP_002490549.1	7-118	Anaeromyxobacter_dehalogenans_2CP_1
70730006	YP_259745.1	209-274	70730005	YP_259744.1	7-118	Pseudomonas_fluorescens_Pf-5
56422008	YP_149326.1	376-443	56422009	YP_149327.1	3-114	Geobacillus_kaustophilus_HTA426
124267261	YP_001021265.1	149-214	124267260	YP_001021264.1	2-115	Methylibium_petroleiphilum_PM1
15925352	NP_372886.1	239-304	15925351	NP_372885.1	2-113	Staphylococcus_aureus_Mu50
220915444	YP_002490748.1	268-332	220915445	YP_002490749.1	6-117	Anaeromyxobacter_dehalogenans_2CP_1
138893858	YP_001124311.1	223-287	138893859	YP_001124312.1	3-114	Geobacillus_thermodenitrificans_NG80-2
138893946	YP_001124399.1	246-313	138893945	YP_001124398.1	4-114	Geobacillus_thermodenitrificans_NG80-2
220915558	YP_002490862.1	71-138	220915559	YP_002490863.1	3-115	Anaeromyxobacter_dehalogenans_2CP_1
138893960	YP_001124413.1	244-312	138893961	YP_001124414.1	1-114	Geobacillus_thermodenitrificans_NG80-2
220915566	YP_002490870.1	1298-1364	220915565	YP_002490869.1	29-141	Anaeromyxobacter_dehalogenans_2CP_1
51473614	YP_067371.1	229-287	51473615	YP_067372.1	3-115	Rickettsia_typhi_wilmington
138894004	YP_001124457.1	193-259	138894005	YP_001124458.1	2-113	Geobacillus_thermodenitrificans_NG80-2
220915651	YP_002490955.1	203-271	220915652	YP_002490956.1	2-114	Anaeromyxobacter_dehalogenans_2CP_1
124267689	YP_001021693.1	663-727	124267688	YP_001021692.1	6-117	Methylibium_petroleiphilum_PM1
124267723	YP_001021727.1	1-70	124267722	YP_001021726.1	7-119	Methylibium_petroleiphilum_PM1
220915778	YP_002491082.1	306-372	220915779	YP_002491083.1	2-114	Anaeromyxobacter_dehalogenans_2CP_1
220915791	YP_002491095.1	149-217	220915792	YP_002491096.1	4-116	Anaeromyxobacter_dehalogenans_2CP_1
15925614	NP_373148.1	87-144	15925615	NP_373149.1	1-112	Staphylococcus_aureus_Mu50
124267827	YP_001021831.1	271-335	124267828	YP_001021832.1	3-117	Methylibium_petroleiphilum_PM1
220915998	YP_002491302.1	232-297	220915997	YP_002491301.1	11-123	Anaeromyxobacter_dehalogenans_2CP_1
21281748	NP_644834.1	375-442	21281747	NP_644833.1	3-114	Staphylococcus_aureus_MW2
124267940	YP_001021944.1	229-295	124267939	YP_001021943.1	1-115	Methylibium_petroleiphilum_PM1
58580729	YP_199745.1	261-326	58580728	YP_199744.1	65-177	Xanthomonas_oryzae_KACC10331
220916056	YP_002491360.1	290-357	220916055	YP_002491359.1	6-117	Anaeromyxobacter_dehalogenans_2CP_1
124268043	YP_001022047.1	338-403	124268042	YP_001022046.1	16-130	Methylibium_petroleiphilum_PM1
58580812	YP_199828.1	241-306	58580811	YP_199827.1	18-130	Xanthomonas_oryzae_KACC10331
220916157	YP_002491461.1	182-250	220916158	YP_002491462.1	5-118	Anaeromyxobacter_dehalogenans_2CP_1
138894461	YP_001124914.1	129-195	138894462	YP_001124915.1	4-115	Geobacillus_thermodenitrificans_NG80-2
170732627	YP_001764574.1	206-272	170732626	YP_001764573.1	3-117	Burkholderia_cenocepacia_MC0_3
170732683	YP_001764630.1	207-272	170732684	YP_001764631.1	8-119	Burkholderia_cenocepacia_MC0_3
124268352	YP_001022356.1	233-298	124268353	YP_001022357.1	38-150	Methylibium_petroleiphilum_PM1
170732766	YP_001764713.1	568-633	170732764	YP_001764711.1	1-115	Burkholderia_cenocepacia_MC0_3
156740252	YP_001430381.1	244-311	156740251	YP_001430380.1	1-113	Roseiflexus_castenholzii_DSM_13941
58581181	YP_200197.1	176-240	58581182	YP_200198.1	552-663	Xanthomonas_oryzae_KACC10331
19553805	NP_601807.1	266-330	19553806	NP_601808.1	9-121	Corynebacterium_glutamicum_ATCC_13032_Kitasato
19553860	NP_601862.1	147-211	19553859	NP_601861.1	14-125	Corynebacterium_glutamicum_ATCC_13032_Kitasato
220916620	YP_002491924.1	159-223	220916621	YP_002491925.1	4-110	Anaeromyxobacter_dehalogenans_2CP_1
21282351	NP_645439.1	119-177	21282350	NP_645438.1	1-112	Staphylococcus_aureus_MW2
21282396	NP_645484.1	122-189	21282397	NP_645485.1	2-113	Staphylococcus_aureus_MW2
120597632	YP_962206.1	1039-1104	120597633	YP_962207.1	4-117	Shewanella_W3-18-1
158338978	YP_001520155.1	593-661	158338977	YP_001520154.1	2-125	Acaryochloris_marina_MBIC11017
220916811	YP_002492115.1	238-303	220916812	YP_002492116.1	2-112	Anaeromyxobacter_dehalogenans_2CP_1
134297370	YP_001121105.1	541-613	134297369	YP_001121104.1	2-115	Burkholderia_vietnamiensis_G4
156740610	YP_001430739.1	283-349	156740611	YP_001430740.1	5-117	Roseiflexus_castenholzii_DSM_13941
19554153	NP_602155.1	143-207	19554154	NP_602156.1	13-124	Corynebacterium_glutamicum_ATCC_13032_Kitasato
220916958	YP_002492262.1	329-419	220916959	YP_002492263.1	9-123	Anaeromyxobacter_dehalogenans_2CP_1
170733299	YP_001765246.1	234-293	170733298	YP_001765245.1	10-122	Burkholderia_cenocepacia_MC0_3
50122965	YP_052132.1	143-203	50122964	YP_052131.1	1-113	Erwinia_carotovora_atroseptica_SCRI1043
32475886	NP_868880.1	319-395	32475887	NP_868881.1	2-114	Pirellula_sp
220917056	YP_002492360.1	335-408	220917058	YP_002492362.1	6-118	Anaeromyxobacter_dehalogenans_2CP_1
220917076	YP_002492380.1	21-90	220917077	YP_002492381.1	5-117	Anaeromyxobacter_dehalogenans_2CP_1
170733420	YP_001765367.1	238-306	170733421	YP_001765368.1	1-113	Burkholderia_cenocepacia_MC0_3
220917160	YP_002492464.1	480-545	220917159	YP_002492463.1	2-114	Anaeromyxobacter_dehalogenans_2CP_1
218555953	YP_002388866.1	233-293	218555954	YP_002388867.1	5-117	Escherichia_coli_IAI1
156740811	YP_001430940.1	1921-1989	156740810	YP_001430939.1	4-119	Roseiflexus_castenholzii_DSM_13941
170733492	YP_001765439.1	588-658	170733493	YP_001765440.1	10-126	Burkholderia_cenocepacia_MC0_3
29828798	NP_823432.1	265-330	29828799	NP_823433.1	12-124	Streptomyces_avermitilis
170733502	YP_001765449.1	152-220	170733501	YP_001765448.1	2-114	Burkholderia_cenocepacia_MC0_3
120597697	YP_962271.1	658-726	120597698	YP_962272.1	3-114	Shewanella_W3-18-1
138895492	YP_001125945.1	324-380	138895491	YP_001125944.1	2-116	Geobacillus_thermodenitrificans_NG80-2
145294165	YP_001136986.1	143-207	145294164	YP_001136985.1	13-124	Corynebacterium_glutamicum_R
58581851	YP_200867.1	222-285	58581850	YP_200866.1	10-119	Xanthomonas_oryzae_KACC10331
138895606	YP_001126059.1	242-307	138895605	YP_001126058.1	2-111	Geobacillus_thermodenitrificans_NG80-2
170733644	YP_001765591.1	678-756	170733643	YP_001765590.1	6-117	Burkholderia_cenocepacia_MC0_3
156740961	YP_001431090.1	227-291	156740962	YP_001431091.1	2-113	Roseiflexus_castenholzii_DSM_13941
220917444	YP_002492748.1	229-295	220917443	YP_002492747.1	14-126	Anaeromyxobacter_dehalogenans_2CP_1
156740993	YP_001431122.1	156-221	156740994	YP_001431123.1	4-115	Roseiflexus_castenholzii_DSM_13941
122879179	YP_201017.6	131-201	58582002	YP_201018.1	6-118	Xanthomonas_oryzae_KACC10331
170733740	YP_001765687.1	220-278	170733741	YP_001765688.1	3-115	Burkholderia_cenocepacia_MC0_3
138895735	YP_001126188.1	241-308	138895736	YP_001126189.1	3-114	Geobacillus_thermodenitrificans_NG80-2
21283033	NP_646121.1	232-299	21283034	NP_646122.1	2-113	Staphylococcus_aureus_MW2
138895847	YP_001126300.1	369-436	138895848	YP_001126301.1	8-119	Geobacillus_thermodenitrificans_NG80-2
220917598	YP_002492902.1	227-292	220917599	YP_002492903.1	2-112	Anaeromyxobacter_dehalogenans_2CP_1
156741101	YP_001431230.1	791-859	156741102	YP_001431231.1	16-128	Roseiflexus_castenholzii_DSM_13941
21283174	NP_646262.1	364-431	21283175	NP_646263.1	3-114	Staphylococcus_aureus_MW2
138895943	YP_001126396.1	240-307	138895944	YP_001126397.1	4-115	Geobacillus_thermodenitrificans_NG80-2
91774538	YP_544294.1	487-559	91774537	YP_544293.1	4-117	Methylobacillus_flagellatus_KT
156741161	YP_001431290.1	127-191	156741162	YP_001431291.1	3-114	Roseiflexus_castenholzii_DSM_13941
91774571	YP_544327.1	315-381	91774570	YP_544326.1	5-117	Methylobacillus_flagellatus_KT
145294520	YP_001137341.1	156-222	145294521	YP_001137342.1	2-113	Corynebacterium_glutamicum_R
220917874	YP_002493178.1	210-278	220917873	YP_002493177.1	2-126	Anaeromyxobacter_dehalogenans_2CP_1
145294589	YP_001137410.1	144-209	145294590	YP_001137411.1	3-115	Corynebacterium_glutamicum_R
21283365	NP_646453.1	330-397	21283366	NP_646454.1	3-115	Staphylococcus_aureus_MW2
220917914	YP_002493218.1	191-253	220917915	YP_002493219.1	3-114	Anaeromyxobacter_dehalogenans_2CP_1
170733981	YP_001765928.1	213-278	170733982	YP_001765929.1	5-117	Burkholderia_cenocepacia_MC0_3
170734018	YP_001765965.1	283-348	170734017	YP_001765964.1	1-113	Burkholderia_cenocepacia_MC0_3
91774785	YP_544541.1	537-601	91774787	YP_544543.1	1-114	Methylobacillus_flagellatus_KT
91774843	YP_544599.1	205-272	91774844	YP_544600.1	3-117	Methylobacillus_flagellatus_KT
58582420	YP_201436.1	681-746	58582421	YP_201437.1	4-117	Xanthomonas_oryzae_KACC10331
138896292	YP_001126745.1	358-425	138896293	YP_001126746.1	3-115	Geobacillus_thermodenitrificans_NG80-2
32476758	NP_869752.1	275-339	32476757	NP_869751.1	5-121	Pirellula_sp
32476784	NP_869778.1	485-589	32476783	NP_869777.1	7-120	Pirellula_sp
120597790	YP_962364.1	353-421	120597789	YP_962363.1	2-119	Shewanella_W3-18-1
156741486	YP_001431615.1	238-302	156741487	YP_001431616.1	3-117	Roseiflexus_castenholzii_DSM_13941
91775008	YP_544764.1	215-276	91775009	YP_544765.1	8-120	Methylobacillus_flagellatus_KT
32476846	NP_869840.1	336-404	32476845	NP_869839.1	8-131	Pirellula_sp
170734217	YP_001766164.1	420-488	170734216	YP_001766163.1	5-117	Burkholderia_cenocepacia_MC0_3
220918204	YP_002493508.1	205-269	220918203	YP_002493507.1	7-118	Anaeromyxobacter_dehalogenans_2CP_1
220918234	YP_002493538.1	240-304	220918235	YP_002493539.1	9-120	Anaeromyxobacter_dehalogenans_2CP_1
51246574	YP_066458.1	331-401	51246573	YP_066457.1	2-114	Desulfotalea_psychrophila_LSv54
91775068	YP_544824.1	222-285	91775069	YP_544825.1	2-113	Methylobacillus_flagellatus_KT
145294918	YP_001137739.1	252-319	145294917	YP_001137738.1	3-114	Corynebacterium_glutamicum_R
21283731	NP_646819.1	653-721	21283732	NP_646820.1	3-114	Staphylococcus_aureus_MW2
91775266	YP_545022.1	270-338	91775264	YP_545020.1	6-118	Methylobacillus_flagellatus_KT
32477100	NP_870094.1	87-152	32477101	NP_870095.1	5-117	Pirellula_sp
170734444	YP_001766391.1	201-270	170734443	YP_001766390.1	4-116	Burkholderia_cenocepacia_MC0_3
170734470	YP_001766417.1	541-613	170734469	YP_001766416.1	2-115	Burkholderia_cenocepacia_MC0_3
119898963	YP_934176.1	359-429	119898962	YP_934175.1	7-126	Azoarcus_BH72
91775410	YP_545166.1	270-338	91775408	YP_545164.1	6-118	Methylobacillus_flagellatus_KT
220918579	YP_002493883.1	355-426	220918575	YP_002493879.1	3-116	Anaeromyxobacter_dehalogenans_2CP_1
21284012	NP_647100.1	239-304	21284011	NP_647099.1	2-113	Staphylococcus_aureus_MW2
91775537	YP_545293.1	504-567	91775536	YP_545292.1	4-116	Methylobacillus_flagellatus_KT
91775636	YP_545392.1	406-472	91775635	YP_545391.1	43-146	Methylobacillus_flagellatus_KT
91775661	YP_545417.1	234-298	91775660	YP_545416.1	1-113	Methylobacillus_flagellatus_KT
170734820	YP_001773934.1	275-339	170734819	YP_001773933.1	2-117	Burkholderia_cenocepacia_MC0_3
58583157	YP_202173.1	224-290	58583158	YP_202174.1	70-183	Xanthomonas_oryzae_KACC10331
138897043	YP_001127496.1	376-443	138897044	YP_001127497.1	3-114	Geobacillus_thermodenitrificans_NG80-2
145596985	YP_001161282.1	247-313	145596986	YP_001161283.1	9-121	Salinispora_tropica_CNB-440
58583290	YP_202306.1	214-278	58583289	YP_202305.1	3-117	Xanthomonas_oryzae_KACC10331
170734936	YP_001774050.1	348-449	170734937	YP_001774051.1	30-143	Burkholderia_cenocepacia_MC0_3
170734957	YP_001774071.1	212-270	170734958	YP_001774072.1	11-123	Burkholderia_cenocepacia_MC0_3
170734974	YP_001774088.1	446-510	170734973	YP_001774087.1	20-134	Burkholderia_cenocepacia_MC0_3
58583385	YP_202401.1	233-299	58583386	YP_202402.1	2-92	Xanthomonas_oryzae_KACC10331
21284273	NP_647361.1	87-144	21284274	NP_647362.1	1-112	Staphylococcus_aureus_MW2
220918954	YP_002494258.1	393-457	220918955	YP_002494259.1	16-128	Anaeromyxobacter_dehalogenans_2CP_1
58583466	YP_202482.1	652-720	58583465	YP_202481.1	33-144	Xanthomonas_oryzae_KACC10331
32477795	NP_870789.1	249-314	32477796	NP_870790.1	31-143	Pirellula_sp
58583494	YP_202510.1	292-349	58583493	YP_202509.1	48-160	Xanthomonas_oryzae_KACC10331
15925724	NP_373257.1	375-442	15925723	NP_373256.1	5-116	Staphylococcus_aureus_N315
220919079	YP_002494383.1	241-307	220919080	YP_002494384.1	1-113	Anaeromyxobacter_dehalogenans_2CP_1
58583559	YP_202575.1	384-452	58583558	YP_202574.1	5-130	Xanthomonas_oryzae_KACC10331
15925774	NP_373307.1	638-706	15925773	NP_373306.1	3-114	Staphylococcus_aureus_N315
197116682	YP_002137109.1	258-324	197116683	YP_002137110.1	4-116	Geobacter_bemidjiensis_Bem
170735252	YP_001774366.1	273-341	170735251	YP_001774365.1	5-117	Burkholderia_cenocepacia_MC0_3
220919229	YP_002494533.1	155-222	220919230	YP_002494534.1	2-116	Anaeromyxobacter_dehalogenans_2CP_1
156742563	YP_001432692.1	249-315	156742564	YP_001432693.1	1-113	Roseiflexus_castenholzii_DSM_13941
91776553	YP_546309.1	209-271	91776554	YP_546310.1	10-122	Methylobacillus_flagellatus_KT
197116922	YP_002137349.1	227-292	197116920	YP_002137347.1	1-117	Geobacter_bemidjiensis_Bem
58583824	YP_202840.1	268-334	58583825	YP_202841.1	2-116	Xanthomonas_oryzae_KACC10331
170735470	YP_001774584.1	262-328	170735469	YP_001774583.1	1-112	Burkholderia_cenocepacia_MC0_3
22537930	NP_688781.1	170-232	22537931	NP_688782.1	1-113	Streptococcus_agalactiae_2603
91786118	YP_547070.1	181-276	91786119	YP_547071.1	3-118	Polaromonas_JS666
91786123	YP_547075.1	468-536	91786124	YP_547076.1	6-121	Polaromonas_JS666
91786147	YP_547099.1	254-319	91786148	YP_547100.1	4-115	Polaromonas_JS666
91776799	YP_546555.1	131-196	91776800	YP_546556.1	2-114	Methylobacillus_flagellatus_KT
220919484	YP_002494788.1	137-201	220919485	YP_002494789.1	2-119	Anaeromyxobacter_dehalogenans_2CP_1
91776887	YP_546643.1	393-452	91776888	YP_546644.1	1-113	Methylobacillus_flagellatus_KT
170735614	YP_001776874.1	234-301	170735613	YP_001776873.1	1-112	Burkholderia_cenocepacia_MC0_3
156972518	YP_001443425.1	249-311	156972517	YP_001443424.1	2-112	Vibrio_harveyi_ATCC_BAA-1116
170735655	YP_001776915.1	244-309	170735656	YP_001776916.1	1-113	Burkholderia_cenocepacia_MC0_3
153002988	YP_001377313.1	269-335	153002987	YP_001377312.1	4-115	Anaeromyxobacter_Fw109-5
15926337	NP_373870.1	119-177	15926336	NP_373869.1	1-112	Staphylococcus_aureus_N315
91786450	YP_547402.1	268-336	91786449	YP_547401.1	5-117	Polaromonas_JS666
158336599	YP_001517773.1	169-236	158336600	YP_001517774.1	1-113	Acaryochloris_marina_MBIC11017
15926382	NP_373915.1	122-189	15926383	NP_373916.1	2-113	Staphylococcus_aureus_N315
58584107	YP_203123.1	122-189	58584106	YP_203122.1	15-128	Xanthomonas_oryzae_KACC10331
156743019	YP_001433148.1	377-445	156743020	YP_001433149.1	1-115	Roseiflexus_castenholzii_DSM_13941
156743104	YP_001433233.1	459-523	156743103	YP_001433232.1	37-152	Roseiflexus_castenholzii_DSM_13941
170738425	YP_001767080.1	240-305	170738424	YP_001767079.1	1-113	Methylobacterium_4_46
197117559	YP_002137986.1	129-197	197117560	YP_002137987.1	10-121	Geobacter_bemidjiensis_Bem
153003290	YP_001377615.1	156-223	153003289	YP_001377614.1	2-116	Anaeromyxobacter_Fw109-5
170738501	YP_001767156.1	226-291	170738500	YP_001767155.1	1-113	Methylobacterium_4_46
145296602	YP_001139423.1	266-330	145296603	YP_001139424.1	14-126	Corynebacterium_glutamicum_R
170738541	YP_001767196.1	602-689	170738540	YP_001767195.1	3-122	Methylobacterium_4_46
145296660	YP_001139481.1	147-211	145296659	YP_001139480.1	14-125	Corynebacterium_glutamicum_R
170738578	YP_001767233.1	358-423	170738577	YP_001767232.1	2-113	Methylobacterium_4_46
170738624	YP_001767279.1	248-314	170738625	YP_001767280.1	1-113	Methylobacterium_4_46
197117731	YP_002138158.1	90-156	197117730	YP_002138157.1	6-118	Geobacter_bemidjiensis_Bem
170738650	YP_001767305.1	624-704	170738649	YP_001767304.1	2-129	Methylobacterium_4_46
153003555	YP_001377880.1	154-225	153003556	YP_001377881.1	4-116	Anaeromyxobacter_Fw109-5
91787009	YP_547961.1	335-400	91787008	YP_547960.1	9-121	Polaromonas_JS666
91787017	YP_547969.1	248-316	91787015	YP_547967.1	16-128	Polaromonas_JS666
197117892	YP_002138319.1	185-250	197117893	YP_002138320.1	11-125	Geobacter_bemidjiensis_Bem
170736222	YP_001777482.1	242-308	170736223	YP_001777483.1	1-112	Burkholderia_cenocepacia_MC0_3
153003749	YP_001378074.1	221-285	153003748	YP_001378073.1	7-118	Anaeromyxobacter_Fw109-5
153003758	YP_001378083.1	236-301	153003757	YP_001378082.1	5-117	Anaeromyxobacter_Fw109-5
84622043	YP_449415.1	256-313	84622042	YP_449414.1	1-113	Xanthomonas_oryzae_MAFF_311018
170736313	YP_001777573.1	241-306	170736312	YP_001777572.1	1-113	Burkholderia_cenocepacia_MC0_3
15926994	NP_374527.1	232-299	15926996	NP_374529.1	2-113	Staphylococcus_aureus_N315
153003834	YP_001378159.1	375-441	153003833	YP_001378158.1	10-122	Anaeromyxobacter_Fw109-5
197118191	YP_002138618.1	473-539	197118192	YP_002138619.1	2-118	Geobacter_bemidjiensis_Bem
153003884	YP_001378209.1	218-283	153003885	YP_001378210.1	2-112	Anaeromyxobacter_Fw109-5
15927072	NP_374605.1	364-431	15927073	NP_374606.1	3-114	Staphylococcus_aureus_N315
170736460	YP_001777720.1	247-305	170736461	YP_001777721.1	2-114	Burkholderia_cenocepacia_MC0_3
91787345	YP_548297.1	224-289	91787344	YP_548296.1	1-113	Polaromonas_JS666
170736488	YP_001777748.1	247-313	170736487	YP_001777747.1	1-112	Burkholderia_cenocepacia_MC0_3
33601057	NP_888617.1	226-291	33601058	NP_888618.1	1-113	Bordetella_bronchiseptica
197118369	YP_002138796.1	325-393	197118370	YP_002138797.1	6-119	Geobacter_bemidjiensis_Bem
15927270	NP_374803.1	330-397	15927271	NP_374804.1	3-115	Staphylococcus_aureus_N315
170736599	YP_001777859.1	254-322	170736598	YP_001777858.1	12-123	Burkholderia_cenocepacia_MC0_3
119855087	YP_935692.1	153-217	119855088	YP_935693.1	12-123	Mycobacterium_KMS
170739182	YP_001767837.1	233-291	170739183	YP_001767838.1	7-118	Methylobacterium_4_46
197118542	YP_002138969.1	194-259	197118541	YP_002138968.1	3-116	Geobacter_bemidjiensis_Bem
197118621	YP_002139048.1	442-508	197118620	YP_002139047.1	4-119	Geobacter_bemidjiensis_Bem
197118651	YP_002139078.1	441-507	197118650	YP_002139077.1	4-119	Geobacter_bemidjiensis_Bem
91787690	YP_548642.1	143-207	91787691	YP_548643.1	2-118	Polaromonas_JS666
68535407	YP_250112.1	316-380	68535406	YP_250111.1	7-119	Corynebacterium_jeikeium_K411
153004364	YP_001378689.1	838-911	153004362	YP_001378687.1	4-116	Anaeromyxobacter_Fw109-5
197118785	YP_002139212.1	391-457	197118786	YP_002139213.1	3-115	Geobacter_bemidjiensis_Bem
156744216	YP_001434345.1	308-376	156744217	YP_001434346.1	2-116	Roseiflexus_castenholzii_DSM_13941
91787834	YP_548786.1	241-295	91787833	YP_548785.1	1-113	Polaromonas_JS666
91213672	YP_543658.1	339-395	91213671	YP_543657.1	2-118	Escherichia_coli_UTI89
15927653	NP_375186.1	653-721	15927654	NP_375187.1	3-114	Staphylococcus_aureus_N315
156744256	YP_001434385.1	290-358	156744257	YP_001434386.1	7-118	Roseiflexus_castenholzii_DSM_13941
197118969	YP_002139396.1	324-390	197118968	YP_002139395.1	3-115	Geobacter_bemidjiensis_Bem
197118982	YP_002139409.1	666-734	197118981	YP_002139408.1	23-134	Geobacter_bemidjiensis_Bem
197119034	YP_002139461.1	618-684	197119035	YP_002139462.1	2-114	Geobacter_bemidjiensis_Bem
170737017	YP_001778277.1	538-607	170737016	YP_001778276.1	12-125	Burkholderia_cenocepacia_MC0_3
197119050	YP_002139477.1	228-294	197119049	YP_002139476.1	1-113	Geobacter_bemidjiensis_Bem
170739551	YP_001768206.1	402-470	170739552	YP_001768207.1	5-117	Methylobacterium_4_46
84622741	YP_450113.1	241-306	84622740	YP_450112.1	1-113	Xanthomonas_oryzae_MAFF_311018
197119089	YP_002139516.1	370-436	197119088	YP_002139515.1	1-113	Geobacter_bemidjiensis_Bem
153004658	YP_001378983.1	352-425	153004660	YP_001378985.1	6-118	Anaeromyxobacter_Fw109-5
148654298	YP_001274503.1	147-211	148654299	YP_001274504.1	3-114	Roseiflexus_RS-1
153004708	YP_001379033.1	276-342	153004709	YP_001379034.1	6-118	Anaeromyxobacter_Fw109-5
148654377	YP_001274582.1	290-358	148654376	YP_001274581.1	7-118	Roseiflexus_RS-1
153004814	YP_001379139.1	482-547	153004813	YP_001379138.1	2-114	Anaeromyxobacter_Fw109-5
148654385	YP_001274590.1	194-262	148654386	YP_001274591.1	8-124	Roseiflexus_RS-1
197119295	YP_002139722.1	349-440	197119294	YP_002139721.1	9-123	Geobacter_bemidjiensis_Bem
197119323	YP_002139750.1	358-426	197119324	YP_002139751.1	2-116	Geobacter_bemidjiensis_Bem
170737287	YP_001778547.1	394-462	170737286	YP_001778546.1	5-117	Burkholderia_cenocepacia_MC0_3
170739880	YP_001768535.1	232-297	170739881	YP_001768536.1	1-113	Methylobacterium_4_46
170737379	YP_001778639.1	231-289	170737378	YP_001778638.1	5-118	Burkholderia_cenocepacia_MC0_3
153005067	YP_001379392.1	207-271	153005066	YP_001379391.1	11-123	Anaeromyxobacter_Fw109-5
84623103	YP_450475.1	176-240	84623104	YP_450476.1	4-115	Xanthomonas_oryzae_MAFF_311018
91788535	YP_549487.1	621-691	91788536	YP_549488.1	8-120	Polaromonas_JS666
197119596	YP_002140023.1	361-452	197119595	YP_002140022.1	9-123	Geobacter_bemidjiensis_Bem
91788576	YP_549528.1	248-307	91788575	YP_549527.1	11-123	Polaromonas_JS666
15928210	NP_375743.1	87-144	15928211	NP_375744.1	1-112	Staphylococcus_aureus_N315
153005239	YP_001379564.1	203-271	153005240	YP_001379565.1	2-114	Anaeromyxobacter_Fw109-5
68536353	YP_251058.1	647-715	68536354	YP_251059.1	4-115	Corynebacterium_jeikeium_K411
218556677	YP_002389591.1	339-395	218556676	YP_002389590.1	2-118	Escherichia_coli_IAI1
153005351	YP_001379676.1	406-476	153005352	YP_001379677.1	2-113	Anaeromyxobacter_Fw109-5
88193842	YP_498627.1	375-442	88193841	YP_498626.1	3-114	Staphylococcus_aureus_NCTC_8325
197119826	YP_002140253.1	259-325	197119827	YP_002140254.1	1-113	Geobacter_bemidjiensis_Bem
170737707	YP_001778967.1	161-226	170737706	YP_001778966.1	3-114	Burkholderia_cenocepacia_MC0_3
68536517	YP_251222.1	143-207	68536518	YP_251223.1	13-124	Corynebacterium_jeikeium_K411
170737719	YP_001778979.1	230-295	170737720	YP_001778980.1	1-113	Burkholderia_cenocepacia_MC0_3
153005457	YP_001379782.1	227-290	153005458	YP_001379783.1	4-115	Anaeromyxobacter_Fw109-5
38233452	NP_939219.1	232-304	38233451	NP_939218.1	1-113	Corynebacterium_diphtheriae
148654963	YP_001275168.1	132-196	148654964	YP_001275169.1	3-114	Roseiflexus_RS-1
68536617	YP_251322.1	275-350	68536618	YP_251323.1	1-113	Corynebacterium_jeikeium_K411
197119977	YP_002140404.1	250-316	197119976	YP_002140403.1	1-113	Geobacter_bemidjiensis_Bem
170737843	YP_001779103.1	255-320	170737842	YP_001779102.1	4-115	Burkholderia_cenocepacia_MC0_3
68536722	YP_251427.1	325-392	68536723	YP_251428.1	3-114	Corynebacterium_jeikeium_K411
197120179	YP_002140606.1	246-317	197120180	YP_002140607.1	3-115	Geobacter_bemidjiensis_Bem
197120207	YP_002140634.1	114-181	197120206	YP_002140633.1	2-117	Geobacter_bemidjiensis_Bem
170738032	YP_001779292.1	219-287	170738031	YP_001779291.1	25-137	Burkholderia_cenocepacia_MC0_3
68537005	YP_251710.1	163-229	68537004	YP_251709.1	2-113	Corynebacterium_jeikeium_K411
197120398	YP_002140825.1	320-411	197120397	YP_002140824.1	9-123	Geobacter_bemidjiensis_Bem
84623751	YP_451123.1	197-260	84623750	YP_451122.1	10-119	Xanthomonas_oryzae_MAFF_311018
189423132	YP_001950309.1	161-225	189423131	YP_001950308.1	3-114	Geobacter_lovleyi_SZ
153005923	YP_001380248.1	224-321	153005924	YP_001380249.1	9-121	Anaeromyxobacter_Fw109-5
153005958	YP_001380283.1	288-355	153005959	YP_001380284.1	6-117	Anaeromyxobacter_Fw109-5
88194431	YP_499225.1	119-177	88194430	YP_499224.1	1-112	Staphylococcus_aureus_NCTC_8325
170738270	YP_001779530.1	133-189	170738271	YP_001779531.1	5-118	Burkholderia_cenocepacia_MC0_3
88194479	YP_499273.1	122-189	88194480	YP_499274.1	2-113	Staphylococcus_aureus_NCTC_8325
91789522	YP_550474.1	228-294	91789521	YP_550473.1	1-113	Polaromonas_JS666
189423476	YP_001950653.1	329-395	189423477	YP_001950654.1	2-112	Geobacter_lovleyi_SZ
189423638	YP_001950815.1	277-347	189423639	YP_001950816.1	12-120	Geobacter_lovleyi_SZ
115350079	YP_771918.1	235-301	115350078	YP_771917.1	1-113	Burkholderia_cepacia_AMMD
115350121	YP_771960.1	240-305	115350122	YP_771961.1	1-113	Burkholderia_cepacia_AMMD
170740899	YP_001769554.1	171-237	170740900	YP_001769555.1	7-117	Methylobacterium_4_46
91789820	YP_550772.1	280-352	91789821	YP_550773.1	1-113	Polaromonas_JS666
189423875	YP_001951052.1	621-709	189423876	YP_001951053.1	14-140	Geobacter_lovleyi_SZ
91789939	YP_550891.1	260-330	91789940	YP_550892.1	27-139	Polaromonas_JS666
91789987	YP_550939.1	685-752	91789988	YP_550940.1	3-117	Polaromonas_JS666
84624296	YP_451668.1	643-708	84624297	YP_451669.1	4-117	Xanthomonas_oryzae_MAFF_311018
189424149	YP_001951326.1	247-305	189424148	YP_001951325.1	2-113	Geobacter_lovleyi_SZ
172040161	YP_001799875.1	389-456	172040160	YP_001799874.1	3-114	Corynebacterium_urealyticum_DSM_7109
91790092	YP_551044.1	273-341	91790091	YP_551043.1	3-114	Polaromonas_JS666
153006472	YP_001380797.1	191-259	153006471	YP_001380796.1	4-117	Anaeromyxobacter_Fw109-5
189424217	YP_001951394.1	270-333	189424216	YP_001951393.1	4-116	Geobacter_lovleyi_SZ
189424232	YP_001951409.1	329-395	189424231	YP_001951408.1	4-116	Geobacter_lovleyi_SZ
172040226	YP_001799940.1	284-356	172040225	YP_001799939.1	1-113	Corynebacterium_urealyticum_DSM_7109
189424440	YP_001951617.1	517-590	189424441	YP_001951618.1	3-115	Geobacter_lovleyi_SZ
91790267	YP_551219.1	539-611	91790266	YP_551218.1	2-115	Polaromonas_JS666
172040322	YP_001800036.1	144-209	172040323	YP_001800037.1	3-115	Corynebacterium_urealyticum_DSM_7109
84624541	YP_451913.1	447-513	84624539	YP_451911.1	23-135	Xanthomonas_oryzae_MAFF_311018
88195144	YP_499945.1	232-299	88195145	YP_499946.1	2-113	Staphylococcus_aureus_NCTC_8325
189424607	YP_001951784.1	281-346	189424605	YP_001951782.1	5-118	Geobacter_lovleyi_SZ
189424715	YP_001951892.1	316-382	189424716	YP_001951893.1	3-115	Geobacter_lovleyi_SZ
88195296	YP_500100.1	359-426	88195297	YP_500101.1	3-114	Staphylococcus_aureus_NCTC_8325
189424754	YP_001951931.1	314-380	189424753	YP_001951930.1	5-117	Geobacter_lovleyi_SZ
91790460	YP_551412.1	237-302	91790461	YP_551413.1	10-130	Polaromonas_JS666
148656428	YP_001276633.1	457-521	148656429	YP_001276634.1	6-121	Roseiflexus_RS-1
91790482	YP_551434.1	437-525	91790481	YP_551433.1	7-125	Polaromonas_JS666
189424865	YP_001952042.1	230-296	189424866	YP_001952043.1	1-113	Geobacter_lovleyi_SZ
189424949	YP_001952126.1	166-231	189424954	YP_001952131.1	3-116	Geobacter_lovleyi_SZ
88195499	YP_500303.1	329-396	88195500	YP_500304.1	3-115	Staphylococcus_aureus_NCTC_8325
189425062	YP_001952239.1	868-933	189425063	YP_001952240.1	23-139	Geobacter_lovleyi_SZ
189425218	YP_001952395.1	275-341	189425217	YP_001952394.1	4-116	Geobacter_lovleyi_SZ
153006988	YP_001381313.1	1295-1361	153006989	YP_001381314.1	26-138	Anaeromyxobacter_Fw109-5
153006997	YP_001381322.1	71-138	153006996	YP_001381321.1	3-115	Anaeromyxobacter_Fw109-5
170741725	YP_001770380.1	209-269	170741724	YP_001770379.1	3-114	Methylobacterium_4_46
153007088	YP_001381413.1	435-504	153007089	YP_001381414.1	21-135	Anaeromyxobacter_Fw109-5
153007095	YP_001381420.1	295-359	153007094	YP_001381419.1	4-115	Anaeromyxobacter_Fw109-5
84624997	YP_452369.1	212-278	84624998	YP_452370.1	1-114	Xanthomonas_oryzae_MAFF_311018
189425482	YP_001952659.1	142-208	189425481	YP_001952658.1	10-124	Geobacter_lovleyi_SZ
189425492	YP_001952669.1	108-174	189425491	YP_001952668.1	3-119	Geobacter_lovleyi_SZ
115351236	YP_773075.1	206-272	115351235	YP_773074.1	3-117	Burkholderia_cepacia_AMMD
115351288	YP_773127.1	207-272	115351289	YP_773128.1	8-119	Burkholderia_cepacia_AMMD
153007235	YP_001381560.1	126-190	153007236	YP_001381561.1	2-119	Anaeromyxobacter_Fw109-5
172041121	YP_001800835.1	148-214	172041120	YP_001800834.1	2-113	Corynebacterium_urealyticum_DSM_7109
84625121	YP_452493.1	214-278	84625120	YP_452492.1	3-117	Xanthomonas_oryzae_MAFF_311018
189425688	YP_001952865.1	291-357	189425689	YP_001952866.1	5-117	Geobacter_lovleyi_SZ
115351371	YP_773210.1	568-633	115351369	YP_773208.1	1-115	Burkholderia_cepacia_AMMD
84625208	YP_452580.1	213-279	84625209	YP_452581.1	20-133	Xanthomonas_oryzae_MAFF_311018
88195980	YP_500793.1	653-721	88195981	YP_500794.1	3-114	Staphylococcus_aureus_NCTC_8325
189425843	YP_001953020.1	135-201	189425842	YP_001953019.1	4-116	Geobacter_lovleyi_SZ
189425880	YP_001953057.1	420-490	189425879	YP_001953056.1	2-113	Geobacter_lovleyi_SZ
84625278	YP_452650.1	652-720	84625277	YP_452649.1	11-122	Xanthomonas_oryzae_MAFF_311018
197120535	YP_002132486.1	269-335	197120534	YP_002132485.1	7-118	Anaeromyxobacter_K
84625309	YP_452681.1	292-349	84625308	YP_452680.1	9-121	Xanthomonas_oryzae_MAFF_311018
189425984	YP_001953161.1	236-300	189425983	YP_001953160.1	3-114	Geobacter_lovleyi_SZ
189425993	YP_001953170.1	199-264	189425992	YP_001953169.1	5-118	Geobacter_lovleyi_SZ
84625371	YP_452743.1	368-436	84625370	YP_452742.1	5-130	Xanthomonas_oryzae_MAFF_311018
197120732	YP_002132683.1	268-332	197120733	YP_002132684.1	6-117	Anaeromyxobacter_K
189426123	YP_001953300.1	164-230	189426125	YP_001953302.1	3-115	Geobacter_lovleyi_SZ
189426276	YP_001953453.1	668-736	189426275	YP_001953452.1	11-122	Geobacter_lovleyi_SZ
88196284	YP_501106.1	239-304	88196283	YP_501105.1	2-113	Staphylococcus_aureus_NCTC_8325
197120858	YP_002132809.1	78-145	197120859	YP_002132810.1	3-115	Anaeromyxobacter_K
197120866	YP_002132817.1	1298-1364	197120865	YP_002132816.1	29-141	Anaeromyxobacter_K
189426456	YP_001953633.1	249-320	189426455	YP_001953632.1	3-115	Geobacter_lovleyi_SZ
148657462	YP_001277667.1	181-249	148657463	YP_001277668.1	9-121	Roseiflexus_RS-1
197120953	YP_002132904.1	203-271	197120954	YP_002132905.1	2-114	Anaeromyxobacter_K
84625627	YP_452999.1	268-334	84625628	YP_453000.1	2-116	Xanthomonas_oryzae_MAFF_311018
115351978	YP_773817.1	234-293	115351977	YP_773816.1	10-122	Burkholderia_cepacia_AMMD
189426566	YP_001953743.1	790-858	189426567	YP_001953744.1	3-115	Geobacter_lovleyi_SZ
189426666	YP_001953843.1	370-461	189426667	YP_001953844.1	9-123	Geobacter_lovleyi_SZ
148657589	YP_001277794.1	227-291	148657588	YP_001277793.1	2-113	Roseiflexus_RS-1
197121089	YP_002133040.1	149-217	197121090	YP_002133041.1	4-116	Anaeromyxobacter_K
170742556	YP_001771211.1	273-332	170742557	YP_001771212.1	1-113	Methylobacterium_4_46
115352152	YP_773991.1	238-306	115352153	YP_773992.1	1-113	Burkholderia_cepacia_AMMD
121583130	YP_973571.1	234-300	121583131	YP_973572.1	1-112	Polaromonas_naphthalenivorans_CJ2
115352226	YP_774065.1	588-658	115352227	YP_774066.1	10-126	Burkholderia_cepacia_AMMD
115352236	YP_774075.1	152-220	115352235	YP_774074.1	2-114	Burkholderia_cepacia_AMMD
88196578	YP_501406.1	87-144	88196579	YP_501407.1	1-112	Staphylococcus_aureus_NCTC_8325
197121294	YP_002133245.1	217-282	197121293	YP_002133244.1	11-123	Anaeromyxobacter_K
45655595	YP_003404.1	95-160	45655596	YP_003405.1	3-115	Leptospira_interrogans_serovar_Copenhageni
134298576	YP_001112072.1	229-296	134298575	YP_001112071.1	2-116	Desulfotomaculum_reducens_MI-1
197121353	YP_002133304.1	290-357	197121352	YP_002133303.1	6-117	Anaeromyxobacter_K
29653714	NP_819406.1	27-94	29653715	NP_819407.1	19-132	Coxiella_burnetii
148657835	YP_001278040.1	238-302	148657836	YP_001278041.1	3-117	Roseiflexus_RS-1
84625882	YP_453254.1	122-189	84625881	YP_453253.1	8-121	Xanthomonas_oryzae_MAFF_311018
115352374	YP_774213.1	678-754	115352373	YP_774212.1	6-117	Burkholderia_cepacia_AMMD
197121392	YP_002133343.1	392-458	197121391	YP_002133342.1	7-119	Anaeromyxobacter_K
148657870	YP_001278075.1	786-854	148657869	YP_001278074.1	16-128	Roseiflexus_RS-1
151220230	YP_001331053.1	375-442	151220229	YP_001331052.1	5-116	Staphylococcus_aureus_Newman
148657916	YP_001278121.1	152-217	148657917	YP_001278122.1	4-115	Roseiflexus_RS-1
170742880	YP_001771535.1	401-469	170742879	YP_001771534.1	6-118	Methylobacterium_4_46
78221721	YP_383468.1	123-211	78221722	YP_383469.1	9-129	Geobacter_metallireducens_GS-15
78221748	YP_383495.1	255-321	78221749	YP_383496.1	1-113	Geobacter_metallireducens_GS-15
78221775	YP_383522.1	270-336	78221776	YP_383523.1	4-116	Geobacter_metallireducens_GS-15
78221907	YP_383654.1	225-290	78221908	YP_383655.1	1-113	Geobacter_metallireducens_GS-15
78221921	YP_383668.1	437-503	78221922	YP_383669.1	5-117	Geobacter_metallireducens_GS-15
170742997	YP_001771652.1	210-275	170742998	YP_001771653.1	27-139	Methylobacterium_4_46
121602947	YP_980276.1	255-321	121602948	YP_980277.1	33-147	Polaromonas_naphthalenivorans_CJ2
115352715	YP_774554.1	213-278	115352716	YP_774555.1	1-113	Burkholderia_cepacia_AMMD
148658249	YP_001278454.1	283-349	148658250	YP_001278455.1	5-117	Roseiflexus_RS-1
78222180	YP_383927.1	269-335	78222181	YP_383928.1	3-115	Geobacter_metallireducens_GS-15
115352752	YP_774591.1	281-346	115352751	YP_774590.1	41-153	Burkholderia_cepacia_AMMD
78222246	YP_383993.1	245-311	78222245	YP_383992.1	1-113	Geobacter_metallireducens_GS-15
83716845	YP_439783.1	212-313	83716053	YP_439782.1	3-116	Burkholderia_thailandensis_E264
78222272	YP_384019.1	325-393	78222273	YP_384020.1	4-117	Geobacter_metallireducens_GS-15
78222275	YP_384022.1	445-511	78222276	YP_384023.1	3-118	Geobacter_metallireducens_GS-15
121603067	YP_980396.1	182-243	121603068	YP_980397.1	3-118	Polaromonas_naphthalenivorans_CJ2
78222301	YP_384048.1	733-824	78222300	YP_384047.1	7-120	Geobacter_metallireducens_GS-15
148658362	YP_001278567.1	63-125	148658361	YP_001278566.1	14-128	Roseiflexus_RS-1
188574562	YP_001911491.1	116-183	188574563	YP_001911492.1	2-110	Xanthomonas_oryzae_PXO99A
170743278	YP_001771933.1	48-117	170743276	YP_001771931.1	2-114	Methylobacterium_4_46
197122041	YP_002133992.1	238-303	197122042	YP_002133993.1	2-112	Anaeromyxobacter_K
78222506	YP_384253.1	113-179	78222505	YP_384252.1	6-118	Geobacter_metallireducens_GS-15
115352978	YP_774817.1	423-491	115352977	YP_774816.1	5-117	Burkholderia_cepacia_AMMD
151220841	YP_001331663.1	119-177	151220840	YP_001331662.1	1-112	Staphylococcus_aureus_Newman
148658529	YP_001278734.1	1911-1979	148658528	YP_001278733.1	4-119	Roseiflexus_RS-1
78222591	YP_384338.1	343-413	78222590	YP_384337.1	9-121	Geobacter_metallireducens_GS-15
78222608	YP_384355.1	323-389	78222609	YP_384356.1	3-115	Geobacter_metallireducens_GS-15
151220886	YP_001331708.1	122-189	151220887	YP_001331709.1	2-113	Staphylococcus_aureus_Newman
197122135	YP_002134086.1	307-398	197122134	YP_002134085.1	11-124	Anaeromyxobacter_K
121603351	YP_980680.1	472-537	121603350	YP_980679.1	2-116	Polaromonas_naphthalenivorans_CJ2
29654531	NP_820223.1	253-318	215919141	NP_820222.2	10-124	Coxiella_burnetii
197122181	YP_002134132.1	329-419	197122182	YP_002134133.1	9-123	Anaeromyxobacter_K
115353150	YP_774989.1	58-121	115353151	YP_774990.1	3-117	Burkholderia_cepacia_AMMD
115353192	YP_775031.1	201-270	115353191	YP_775030.1	4-116	Burkholderia_cepacia_AMMD
197122273	YP_002134224.1	359-432	197122275	YP_002134226.1	6-118	Anaeromyxobacter_K
197122291	YP_002134242.1	276-342	197122292	YP_002134243.1	6-118	Anaeromyxobacter_K
115353227	YP_775066.1	541-613	115353226	YP_775065.1	2-115	Burkholderia_cepacia_AMMD
188574845	YP_001911774.1	268-334	188574844	YP_001911773.1	2-116	Xanthomonas_oryzae_PXO99A
197122378	YP_002134329.1	480-545	197122377	YP_002134328.1	2-114	Anaeromyxobacter_K
78223200	YP_384947.1	477-543	78223199	YP_384946.1	2-118	Geobacter_metallireducens_GS-15
78223242	YP_384989.1	119-185	78223241	YP_384988.1	7-119	Geobacter_metallireducens_GS-15
120599092	YP_963666.1	498-563	120599091	YP_963665.1	2-116	Shewanella_W3-18-1
78223353	YP_385100.1	377-443	78223352	YP_385099.1	2-114	Geobacter_metallireducens_GS-15
197122661	YP_002134612.1	229-295	197122660	YP_002134611.1	14-126	Anaeromyxobacter_K
170743828	YP_001772483.1	298-364	170743829	YP_001772484.1	2-114	Methylobacterium_4_46
78223639	YP_385386.1	667-735	78223640	YP_385387.1	8-119	Geobacter_metallireducens_GS-15
78223657	YP_385404.1	150-216	78223656	YP_385403.1	9-121	Geobacter_metallireducens_GS-15
188575184	YP_001912113.1	368-436	188575185	YP_001912114.1	5-130	Xanthomonas_oryzae_PXO99A
115358420	YP_775558.1	240-305	115358419	YP_775557.1	1-113	Burkholderia_cepacia_AMMD
121604139	YP_981468.1	254-317	121604140	YP_981469.1	5-117	Polaromonas_naphthalenivorans_CJ2
197122987	YP_002134938.1	434-504	197122988	YP_002134939.1	2-113	Anaeromyxobacter_K
151221539	YP_001332361.1	232-299	151221540	YP_001332362.1	2-113	Staphylococcus_aureus_Newman
78223759	YP_385506.1	137-203	78223760	YP_385507.1	4-116	Geobacter_metallireducens_GS-15
170743989	YP_001772644.1	128-192	170743990	YP_001772645.1	4-116	Methylobacterium_4_46
115358457	YP_775595.1	234-301	115358458	YP_775596.1	1-112	Burkholderia_cepacia_AMMD
188575242	YP_001912171.1	292-349	188575243	YP_001912172.1	2-109	Xanthomonas_oryzae_PXO99A
188533154	YP_001906951.1	249-317	188533156	YP_001906953.1	6-118	Erwinia_tasmaniensis
197123083	YP_002135034.1	210-278	197123082	YP_002135033.1	2-126	Anaeromyxobacter_K
151221611	YP_001332433.1	359-426	151221612	YP_001332434.1	3-114	Staphylococcus_aureus_Newman
197123123	YP_002135074.1	186-248	197123124	YP_002135075.1	3-114	Anaeromyxobacter_K
170744070	YP_001772725.1	271-329	170744071	YP_001772726.1	15-126	Methylobacterium_4_46
29655288	NP_820980.1	217-275	29655289	NP_820981.1	5-116	Coxiella_burnetii
78223890	YP_385637.1	364-432	78223889	YP_385636.1	2-116	Geobacter_metallireducens_GS-15
70731815	YP_261557.1	238-300	70731816	YP_261558.1	1-113	Pseudomonas_fluorescens_Pf-5
188575359	YP_001912288.1	195-261	188575358	YP_001912287.1	9-122	Xanthomonas_oryzae_PXO99A
151221797	YP_001332619.1	330-397	151221798	YP_001332620.1	3-115	Staphylococcus_aureus_Newman
197123302	YP_002135253.1	838-911	197123300	YP_002135251.1	4-115	Anaeromyxobacter_K
121604442	YP_981771.1	232-297	121604441	YP_981770.1	1-113	Polaromonas_naphthalenivorans_CJ2
170744193	YP_001772848.1	241-308	170744192	YP_001772847.1	1-113	Methylobacterium_4_46
188575540	YP_001912469.1	202-268	188575539	YP_001912468.1	1-114	Xanthomonas_oryzae_PXO99A
110678486	YP_681493.1	336-399	110678485	YP_681492.1	4-116	Roseobacter_denitrificans_OCh_114
121604682	YP_982011.1	604-674	121604681	YP_982010.1	8-120	Polaromonas_naphthalenivorans_CJ2
78224348	YP_386095.1	249-320	78224349	YP_386096.1	3-115	Geobacter_metallireducens_GS-15
78224371	YP_386118.1	323-389	78224370	YP_386117.1	2-112	Geobacter_metallireducens_GS-15
189348732	YP_001941928.1	267-335	189348733	YP_001941929.1	5-117	Burkholderia_multivorans_ATCC_17616_Tohoku
188575700	YP_001912629.1	176-240	188575701	YP_001912630.1	4-115	Xanthomonas_oryzae_PXO99A
188575734	YP_001912663.1	315-381	188575732	YP_001912661.1	8-120	Xanthomonas_oryzae_PXO99A
78224572	YP_386319.1	245-311	78224573	YP_386320.1	1-113	Geobacter_metallireducens_GS-15
121604854	YP_982183.1	211-306	121604857	YP_982186.1	8-120	Polaromonas_naphthalenivorans_CJ2
188575830	YP_001912759.1	438-504	188575832	YP_001912761.1	22-134	Xanthomonas_oryzae_PXO99A
151222195	YP_001333017.1	653-721	151222196	YP_001333018.1	3-114	Staphylococcus_aureus_Newman
110678802	YP_681809.1	417-485	110678803	YP_681810.1	17-140	Roseobacter_denitrificans_OCh_114
121605100	YP_982429.1	213-279	121605101	YP_982430.1	5-119	Polaromonas_naphthalenivorans_CJ2
115359105	YP_776243.1	233-298	115359104	YP_776242.1	1-113	Burkholderia_cepacia_AMMD
39995214	NP_951165.1	484-552	39995215	NP_951166.1	4-123	Geobacter_sulfurreducens
115359116	YP_776254.1	161-226	115359117	YP_776255.1	9-120	Burkholderia_cepacia_AMMD
188576089	YP_001913018.1	643-708	188576088	YP_001913017.1	1-111	Xanthomonas_oryzae_PXO99A
151222476	YP_001333298.1	239-304	151222475	YP_001333297.1	2-113	Staphylococcus_aureus_Newman
121605442	YP_982771.1	247-306	121605441	YP_982770.1	11-123	Polaromonas_naphthalenivorans_CJ2
212212387	YP_002303323.1	253-318	212212388	YP_002303324.1	10-124	Coxiella_burnetii_CbuG_Q212
39995481	NP_951432.1	279-350	39995480	NP_951431.1	9-121	Geobacter_sulfurreducens
115359359	YP_776497.1	231-289	115359360	YP_776498.1	5-118	Burkholderia_cepacia_AMMD
39995560	NP_951511.1	245-311	39995559	NP_951510.1	1-113	Geobacter_sulfurreducens
39995579	NP_951530.1	207-272	39995578	NP_951529.1	3-116	Geobacter_sulfurreducens
121605564	YP_982893.1	390-456	121605565	YP_982894.1	9-121	Polaromonas_naphthalenivorans_CJ2
115359437	YP_776575.1	402-470	115359438	YP_776576.1	5-117	Burkholderia_cepacia_AMMD
121605633	YP_982962.1	232-294	121605634	YP_982963.1	2-113	Polaromonas_naphthalenivorans_CJ2
121605672	YP_983001.1	142-206	121605671	YP_983000.1	2-118	Polaromonas_naphthalenivorans_CJ2
188576388	YP_001913317.1	131-201	188576387	YP_001913316.1	3-115	Xanthomonas_oryzae_PXO99A
197124305	YP_002136256.1	241-307	197124306	YP_002136257.1	1-113	Anaeromyxobacter_K
121605862	YP_983191.1	125-188	121605861	YP_983190.1	2-113	Polaromonas_naphthalenivorans_CJ2
39995881	NP_951832.1	446-512	39995882	NP_951833.1	4-119	Geobacter_sulfurreducens
151222735	YP_001333557.1	87-144	151222736	YP_001333558.1	1-112	Staphylococcus_aureus_Newman
110679530	YP_682537.1	341-409	110679531	YP_682538.1	5-117	Roseobacter_denitrificans_OCh_114
39995918	NP_951869.1	529-600	39995917	NP_951868.1	3-115	Geobacter_sulfurreducens
39995987	NP_951938.1	301-369	39995985	NP_951936.1	182-308	Geobacter_sulfurreducens
218528239	YP_002419055.1	672-740	218528240	YP_002419056.1	3-115	Methylobacterium_chloromethanicum_CM4
82749796	YP_415537.1	375-442	82749795	YP_415536.1	5-116	Staphylococcus_aureus_RF122
39996065	NP_952016.1	437-503	39996066	NP_952017.1	8-120	Geobacter_sulfurreducens
197124505	YP_002136456.1	155-222	197124506	YP_002136457.1	2-116	Anaeromyxobacter_K
188576596	YP_001913525.1	197-260	188576597	YP_001913526.1	2-109	Xanthomonas_oryzae_PXO99A
39996107	NP_952058.1	137-203	39996106	NP_952057.1	4-116	Geobacter_sulfurreducens
30265078	NP_847455.1	258-324	30265077	NP_847454.1	2-113	Bacillus_anthracis_Ames
39996203	NP_952154.1	312-380	39996204	NP_952155.1	2-116	Geobacter_sulfurreducens
218528424	YP_002419240.1	250-316	218528425	YP_002419241.1	1-113	Methylobacterium_chloromethanicum_CM4
121606263	YP_983592.1	262-330	121606265	YP_983594.1	10-122	Polaromonas_naphthalenivorans_CJ2
121606271	YP_983600.1	336-401	121606272	YP_983601.1	11-123	Polaromonas_naphthalenivorans_CJ2
39996250	NP_952201.1	368-436	39996247	NP_952198.1	4-128	Geobacter_sulfurreducens
110679868	YP_682875.1	112-179	110679874	YP_682881.1	6-120	Roseobacter_denitrificans_OCh_114
39996351	NP_952302.1	274-365	39996352	NP_952303.1	7-120	Geobacter_sulfurreducens
197124763	YP_002136714.1	137-201	197124764	YP_002136715.1	2-119	Anaeromyxobacter_K
115359930	YP_777068.1	250-316	115359931	YP_777069.1	1-112	Burkholderia_cepacia_AMMD
39996421	NP_952372.1	150-216	39996422	NP_952373.1	8-120	Geobacter_sulfurreducens
121606518	YP_983847.1	537-609	121606517	YP_983846.1	2-115	Polaromonas_naphthalenivorans_CJ2
110680044	YP_683051.1	668-735	110680046	YP_683053.1	3-117	Roseobacter_denitrificans_OCh_114
121606575	YP_983904.1	239-304	121606574	YP_983903.1	2-114	Polaromonas_naphthalenivorans_CJ2
218528640	YP_002419456.1	209-277	218528641	YP_002419457.1	29-141	Methylobacterium_chloromethanicum_CM4
39996594	NP_952545.1	324-390	39996595	NP_952546.1	3-115	Geobacter_sulfurreducens
121606615	YP_983944.1	223-291	121606617	YP_983946.1	4-118	Polaromonas_naphthalenivorans_CJ2
121606634	YP_983963.1	439-509	121606633	YP_983962.1	3-119	Polaromonas_naphthalenivorans_CJ2
110680144	YP_683151.1	239-308	110680145	YP_683152.1	1-113	Roseobacter_denitrificans_OCh_114
115360067	YP_777205.1	241-306	115360068	YP_777206.1	1-113	Burkholderia_cepacia_AMMD
121606714	YP_984043.1	225-287	121606713	YP_984042.1	29-141	Polaromonas_naphthalenivorans_CJ2
110680274	YP_683281.1	549-619	110680275	YP_683282.1	7-119	Roseobacter_denitrificans_OCh_114
121606783	YP_984112.1	437-516	121606782	YP_984111.1	7-125	Polaromonas_naphthalenivorans_CJ2
82750362	YP_416103.1	119-177	82750361	YP_416102.1	1-112	Staphylococcus_aureus_RF122
82750407	YP_416148.1	122-189	82750408	YP_416149.1	2-113	Staphylococcus_aureus_RF122
121606846	YP_984175.1	250-315	121606845	YP_984174.1	1-114	Polaromonas_naphthalenivorans_CJ2
212213465	YP_002304401.1	217-275	212213466	YP_002304402.1	5-116	Coxiella_burnetii_CbuG_Q212
39996976	NP_952927.1	102-168	39996977	NP_952928.1	6-118	Geobacter_sulfurreducens
39997039	NP_952990.1	475-541	39997038	NP_952989.1	2-118	Geobacter_sulfurreducens
39997088	NP_953039.1	119-185	39997087	NP_953038.1	3-115	Geobacter_sulfurreducens
39997140	NP_953091.1	269-335	39997139	NP_953090.1	3-115	Geobacter_sulfurreducens
189349027	YP_001944655.1	201-270	189349028	YP_001944656.1	4-116	Burkholderia_multivorans_ATCC_17616_Tohoku
110680626	YP_683633.1	238-296	110680627	YP_683634.1	1-112	Roseobacter_denitrificans_OCh_114
39997242	NP_953193.1	204-268	39997243	NP_953194.1	5-114	Geobacter_sulfurreducens
218529081	YP_002419897.1	235-293	218529080	YP_002419896.1	10-121	Methylobacterium_chloromethanicum_CM4
115360484	YP_777621.1	149-207	115360485	YP_777622.1	9-121	Burkholderia_cepacia_AMMD
115360487	YP_777624.1	1462-1532	115360486	YP_777623.1	16-129	Burkholderia_cepacia_AMMD
115360528	YP_777665.1	266-334	115360529	YP_777666.1	5-117	Burkholderia_cepacia_AMMD
39997386	NP_953337.1	298-366	39997385	NP_953336.1	7-127	Geobacter_sulfurreducens
115360613	YP_777750.1	130-194	115360612	YP_777749.1	9-122	Burkholderia_cepacia_AMMD
39997578	NP_953529.1	653-721	39997579	NP_953530.1	11-122	Geobacter_sulfurreducens
115360728	YP_777865.1	269-335	115360729	YP_777866.1	1-112	Burkholderia_cepacia_AMMD
39997602	NP_953553.1	393-459	39997601	NP_953552.1	3-115	Geobacter_sulfurreducens
82751006	YP_416747.1	232-299	82751007	YP_416748.1	2-113	Staphylococcus_aureus_RF122
218529412	YP_002420228.1	382-450	218529411	YP_002420227.1	10-122	Methylobacterium_chloromethanicum_CM4
212218190	YP_002304977.1	27-94	212218191	YP_002304978.1	19-132	Coxiella_burnetii_CbuK_Q154
115360938	YP_778075.1	448-512	115360939	YP_778076.1	20-134	Burkholderia_cepacia_AMMD
115361018	YP_778155.1	326-427	115361017	YP_778154.1	29-142	Burkholderia_cepacia_AMMD
39998007	NP_953958.1	261-327	39998006	NP_953957.1	4-116	Geobacter_sulfurreducens
76787688	YP_330652.1	231-297	76788272	YP_330651.1	1-113	Streptococcus_agalactiae_A909
39998038	NP_953989.1	255-321	39998037	NP_953988.1	1-113	Geobacter_sulfurreducens
158337908	YP_001519084.1	210-287	158337907	YP_001519083.1	4-125	Acaryochloris_marina_MBIC11017
82751280	YP_417021.1	330-397	82751281	YP_417022.1	3-115	Staphylococcus_aureus_RF122
39998209	NP_954160.1	290-354	39998208	NP_954159.1	3-114	Geobacter_sulfurreducens
39998306	NP_954257.1	107-170	39998307	NP_954258.1	4-116	Geobacter_sulfurreducens
39998342	NP_954293.1	323-389	39998343	NP_954294.1	2-112	Geobacter_sulfurreducens
187934043	YP_001885915.1	443-511	187933060	YP_001885916.1	2-116	Clostridium_botulinum_B_Eklund_17B
70732319	YP_262075.1	242-300	70732320	YP_262076.1	2-113	Pseudomonas_fluorescens_Pf-5
212218645	YP_002305432.1	253-318	212218644	YP_002305431.1	10-124	Coxiella_burnetii_CbuK_Q154
148262167	YP_001228873.1	150-216	148262168	YP_001228874.1	3-115	Geobacter_uraniumreducens_Rf4
53724955	YP_101988.1	544-616	53724956	YP_101989.1	2-115	Burkholderia_mallei_ATCC_23344
188578222	YP_001915151.1	235-300	188578223	YP_001915152.1	1-84	Xanthomonas_oryzae_PXO99A
82751681	YP_417422.1	653-721	82751682	YP_417423.1	3-114	Staphylococcus_aureus_RF122
218530116	YP_002420932.1	298-368	218530115	YP_002420931.1	3-115	Methylobacterium_chloromethanicum_CM4
108803230	YP_643167.1	357-424	108803229	YP_643166.1	2-118	Rubrobacter_xylanophilus_DSM_9941
53724717	YP_102096.1	271-336	53724716	YP_102097.1	1-113	Burkholderia_mallei_ATCC_23344
53725065	YP_102133.1	213-278	53725056	YP_102132.1	1-113	Burkholderia_mallei_ATCC_23344
188578385	YP_001915314.1	209-273	188578384	YP_001915313.1	3-117	Xanthomonas_oryzae_PXO99A
82751957	YP_417698.1	239-304	82751956	YP_417697.1	2-113	Staphylococcus_aureus_RF122
108803625	YP_643562.1	352-419	108803626	YP_643563.1	3-114	Rubrobacter_xylanophilus_DSM_9941
218441909	YP_002380238.1	199-266	218441910	YP_002380239.1	1-113	Cyanothece_PCC_7424
218530346	YP_002421162.1	500-557	218530349	YP_002421165.1	6-117	Methylobacterium_chloromethanicum_CM4
148262576	YP_001229282.1	269-335	148262577	YP_001229283.1	4-116	Geobacter_uraniumreducens_Rf4
53725148	YP_102517.1	219-277	53725149	YP_102516.1	3-115	Burkholderia_mallei_ATCC_23344
148262814	YP_001229520.1	411-476	148262815	YP_001229521.1	3-116	Geobacter_uraniumreducens_Rf4
53725529	YP_102548.1	206-272	53725530	YP_102547.1	3-117	Burkholderia_mallei_ATCC_23344
82752205	YP_417946.1	87-144	82752206	YP_417947.1	1-112	Staphylococcus_aureus_RF122
148262926	YP_001229632.1	323-389	148262927	YP_001229633.1	2-112	Geobacter_uraniumreducens_Rf4
161503676	YP_001570788.1	267-330	161503675	YP_001570787.1	2-114	Salmonella_enterica_arizonae_serovar_62_z4_z23__
148262948	YP_001229654.1	411-479	148262949	YP_001229655.1	11-125	Geobacter_uraniumreducens_Rf4
53725021	YP_102651.1	570-635	53725023	YP_102649.1	1-115	Burkholderia_mallei_ATCC_23344
148262988	YP_001229694.1	136-202	148262989	YP_001229695.1	4-116	Geobacter_uraniumreducens_Rf4
218530758	YP_002421574.1	265-323	218530759	YP_002421575.1	18-129	Methylobacterium_chloromethanicum_CM4
187934689	YP_001886053.1	85-151	187935151	YP_001886052.1	2-113	Clostridium_botulinum_B_Eklund_17B
87161483	YP_492741.1	375-442	87160310	YP_492740.1	3-114	Staphylococcus_aureus_USA300
212219513	YP_002306300.1	217-275	212219514	YP_002306301.1	5-116	Coxiella_burnetii_CbuK_Q154
188578982	YP_001915911.1	241-298	188578983	YP_001915912.1	2-109	Xanthomonas_oryzae_PXO99A
148263292	YP_001229998.1	416-482	148263293	YP_001229999.1	11-122	Geobacter_uraniumreducens_Rf4
148263380	YP_001230086.1	334-425	148263381	YP_001230087.1	9-123	Geobacter_uraniumreducens_Rf4
148263403	YP_001230109.1	90-156	148263402	YP_001230108.1	6-118	Geobacter_uraniumreducens_Rf4
53723645	YP_103130.1	234-293	53723644	YP_103129.1	7-119	Burkholderia_mallei_ATCC_23344
218531233	YP_002422049.1	387-455	218531234	YP_002422050.1	10-122	Methylobacterium_chloromethanicum_CM4
148263614	YP_001230320.1	599-667	148263613	YP_001230319.1	2-116	Geobacter_uraniumreducens_Rf4
148263634	YP_001230340.1	364-432	148263635	YP_001230341.1	2-116	Geobacter_uraniumreducens_Rf4
87161852	YP_493349.1	119-177	87160864	YP_493348.1	1-112	Staphylococcus_aureus_USA300
158422754	YP_001524046.1	251-308	158422753	YP_001524045.1	1-113	Azorhizobium_caulinodans_ORS_571
53724176	YP_103360.1	129-197	53724175	YP_103359.1	2-114	Burkholderia_mallei_ATCC_23344
212638129	YP_002314649.1	244-312	212638130	YP_002314650.1	4-117	Anoxybacillus_flavithermus_WK1
148263898	YP_001230604.1	618-684	148263897	YP_001230603.1	2-114	Geobacter_uraniumreducens_Rf4
108805571	YP_645508.1	25-92	108805570	YP_645507.1	6-118	Rubrobacter_xylanophilus_DSM_9941
148264044	YP_001230750.1	262-328	148264043	YP_001230749.1	1-113	Geobacter_uraniumreducens_Rf4
148264074	YP_001230780.1	201-266	148264075	YP_001230781.1	3-116	Geobacter_uraniumreducens_Rf4
148264170	YP_001230876.1	354-445	148264171	YP_001230877.1	9-123	Geobacter_uraniumreducens_Rf4
108805767	YP_645704.1	375-440	108805768	YP_645705.1	6-117	Rubrobacter_xylanophilus_DSM_9941
108805803	YP_645740.1	244-311	108805802	YP_645739.1	5-117	Rubrobacter_xylanophilus_DSM_9941
148264226	YP_001230932.1	161-252	148264225	YP_001230931.1	9-122	Geobacter_uraniumreducens_Rf4
171464327	YP_001798440.1	529-601	171464326	YP_001798439.1	2-115	Polynucleobacter_necessarius_STIR1
188993877	YP_001928129.1	221-290	188993876	YP_001928128.1	5-122	Porphyromonas_gingivalis_ATCC_33277
218531744	YP_002422560.1	289-360	218531743	YP_002422559.1	4-116	Methylobacterium_chloromethanicum_CM4
148264371	YP_001231077.1	476-538	148264370	YP_001231076.1	2-118	Geobacter_uraniumreducens_Rf4
148264419	YP_001231125.1	391-457	148264420	YP_001231126.1	3-115	Geobacter_uraniumreducens_Rf4
212638881	YP_002315401.1	364-431	212638880	YP_002315400.1	11-122	Anoxybacillus_flavithermus_WK1
218531979	YP_002422795.1	265-323	218531978	YP_002422794.1	9-120	Methylobacterium_chloromethanicum_CM4
87160613	YP_494004.1	232-299	87161474	YP_494005.1	2-113	Staphylococcus_aureus_USA300
148264739	YP_001231445.1	222-288	148264738	YP_001231444.1	1-113	Geobacter_uraniumreducens_Rf4
154706360	YP_001424666.1	253-318	209364040	YP_001424665.2	10-124	Coxiella_burnetii_Dugway_7E9-12
90019940	YP_525767.1	207-272	90019939	YP_525766.1	8-119	Saccharophagus_degradans_2-40
87162310	YP_494137.1	364-431	87161890	YP_494138.1	3-114	Staphylococcus_aureus_USA300
90019954	YP_525781.1	232-310	90019955	YP_525782.1	3-120	Saccharophagus_degradans_2-40
90019975	YP_525802.1	223-286	90019976	YP_525803.1	42-157	Saccharophagus_degradans_2-40
148264881	YP_001231587.1	126-193	148264880	YP_001231586.1	4-117	Geobacter_uraniumreducens_Rf4
53724236	YP_104203.1	238-304	53724235	YP_104202.1	1-113	Burkholderia_mallei_ATCC_23344
87160006	YP_494333.1	329-396	87162022	YP_494334.1	3-115	Staphylococcus_aureus_USA300
90020149	YP_525976.1	129-194	90020148	YP_525975.1	5-117	Saccharophagus_degradans_2-40
188994638	YP_001928890.1	225-296	188994639	YP_001928891.1	5-124	Porphyromonas_gingivalis_ATCC_33277
90020200	YP_526027.1	208-273	90020199	YP_526026.1	2-113	Saccharophagus_degradans_2-40
53723985	YP_104430.1	240-305	53723986	YP_104431.1	1-113	Burkholderia_mallei_ATCC_23344
90020230	YP_526057.1	605-672	90020232	YP_526059.1	1-115	Saccharophagus_degradans_2-40
218532369	YP_002423185.1	240-299	218532370	YP_002423186.1	1-113	Methylobacterium_chloromethanicum_CM4
154707337	YP_001425050.1	27-94	154705969	YP_001425049.1	19-132	Coxiella_burnetii_Dugway_7E9-12
188994768	YP_001929020.1	405-472	188994767	YP_001929019.1	2-118	Porphyromonas_gingivalis_ATCC_33277
212639763	YP_002316283.1	195-265	212639762	YP_002316282.1	8-120	Anoxybacillus_flavithermus_WK1
212639804	YP_002316324.1	244-311	212639803	YP_002316323.1	2-113	Anoxybacillus_flavithermus_WK1
13470631	NP_102200.1	139-203	13470632	NP_102201.1	5-117	Mesorhizobium_loti
148265400	YP_001232106.1	445-511	148265399	YP_001232105.1	5-120	Geobacter_uraniumreducens_Rf4
87162243	YP_494681.1	653-721	87160950	YP_494682.1	3-114	Staphylococcus_aureus_USA300
90020397	YP_526224.1	472-537	90020396	YP_526223.1	7-122	Saccharophagus_degradans_2-40
148265437	YP_001232143.1	194-259	148265438	YP_001232144.1	3-116	Geobacter_uraniumreducens_Rf4
53724450	YP_104725.1	201-270	53724451	YP_104726.1	4-116	Burkholderia_mallei_ATCC_23344
148265594	YP_001232300.1	176-251	148265593	YP_001232299.1	10-122	Geobacter_uraniumreducens_Rf4
154706171	YP_001425411.1	217-275	154706185	YP_001425412.1	5-116	Coxiella_burnetii_Dugway_7E9-12
148265645	YP_001232351.1	272-336	148265646	YP_001232352.1	4-116	Geobacter_uraniumreducens_Rf4
90020662	YP_526489.1	465-530	90020663	YP_526490.1	3-117	Saccharophagus_degradans_2-40
148265761	YP_001232467.1	150-216	148265760	YP_001232466.1	3-115	Geobacter_uraniumreducens_Rf4
15838447	NP_299135.1	122-189	15838446	NP_299134.1	9-122	Xylella_fastidiosa
161830232	YP_001595971.1	217-275	161829818	YP_001595970.1	5-116	Coxiella_burnetii_RSA_331
212640438	YP_002316958.1	225-293	212640439	YP_002316959.1	5-119	Anoxybacillus_flavithermus_WK1
212640657	YP_002317177.1	376-443	212640658	YP_002317178.1	5-116	Anoxybacillus_flavithermus_WK1
148266201	YP_001232907.1	251-322	148266202	YP_001232908.1	3-115	Geobacter_uraniumreducens_Rf4
87161488	YP_495192.1	87-144	87160753	YP_495193.1	1-112	Staphylococcus_aureus_USA300
148266304	YP_001233010.1	245-311	148266303	YP_001233009.1	1-113	Geobacter_uraniumreducens_Rf4
161830507	YP_001596306.1	27-94	161830581	YP_001596307.1	19-132	Coxiella_burnetii_RSA_331
148266374	YP_001233080.1	279-347	148266375	YP_001233081.1	5-118	Geobacter_uraniumreducens_Rf4
37519592	NP_922969.1	271-334	37519591	NP_922968.1	2-114	Gloeobacter_violaceus
218533232	YP_002424048.1	377-457	218533231	YP_002424047.1	8-133	Methylobacterium_chloromethanicum_CM4
161508285	YP_001573944.1	375-442	161508284	YP_001573943.1	5-116	Staphylococcus_aureus_USA300_TCH1516
34539895	NP_904374.1	221-290	34539894	NP_904373.1	5-122	Porphyromonas_gingivalis_W83
53717483	YP_105424.1	251-352	53717484	YP_105425.1	3-116	Burkholderia_mallei_ATCC_23344
218533351	YP_002424166.1	452-519	218533352	YP_002424167.1	22-134	Methylobacterium_chloromethanicum_CM4
53717366	YP_105469.1	265-331	53717367	YP_105470.1	8-119	Burkholderia_mallei_ATCC_23344
46198771	YP_004438.1	613-679	46198770	YP_004437.1	2-114	Thermus_thermophilus_HB27
90021500	YP_527327.1	10-77	90021499	YP_527326.1	17-134	Saccharophagus_degradans_2-40
77747610	NP_299823.2	314-380	15839134	NP_299822.1	32-144	Xylella_fastidiosa
53717561	YP_105536.1	233-298	53717560	YP_105537.1	1-113	Burkholderia_mallei_ATCC_23344
37519851	NP_923228.1	195-262	37519850	NP_923227.1	2-114	Gloeobacter_violaceus
15839166	NP_299854.1	197-256	15839167	NP_299855.1	6-119	Xylella_fastidiosa
90021594	YP_527421.1	245-311	90021593	YP_527420.1	1-113	Saccharophagus_degradans_2-40
218533539	YP_002424354.1	231-297	218533540	YP_002424355.1	2-114	Methylobacterium_chloromethanicum_CM4
53717169	YP_105595.1	490-558	53717168	YP_105596.1	10-133	Burkholderia_mallei_ATCC_23344
37519949	NP_923326.1	128-196	37519948	NP_923325.1	5-120	Gloeobacter_violaceus
218927292	YP_002345167.1	238-300	218927293	YP_002345168.1	2-112	Yersinia_pestis_CO92
53716915	YP_105696.1	242-308	53716914	YP_105697.1	1-112	Burkholderia_mallei_ATCC_23344
90021837	YP_527664.1	204-270	90021836	YP_527663.1	20-133	Saccharophagus_degradans_2-40
34540511	NP_904990.1	216-282	34540512	NP_904991.1	1-113	Porphyromonas_gingivalis_W83
34540536	NP_905015.1	235-306	34540537	NP_905016.1	5-124	Porphyromonas_gingivalis_W83
53716766	YP_105783.1	240-305	53716767	YP_105784.1	1-113	Burkholderia_mallei_ATCC_23344
37520141	NP_923518.1	134-202	37520140	NP_923517.1	5-119	Gloeobacter_violaceus
53716965	YP_105799.1	207-272	53716964	YP_105798.1	8-119	Burkholderia_mallei_ATCC_23344
90021942	YP_527769.1	230-297	90021941	YP_527768.1	2-114	Saccharophagus_degradans_2-40
161508923	YP_001574582.1	119-177	161508922	YP_001574581.1	1-112	Staphylococcus_aureus_USA300_TCH1516
163849689	YP_001637732.1	672-740	163849690	YP_001637733.1	3-115	Methylobacterium_extorquens_PA1
161508969	YP_001574628.1	122-189	161508970	YP_001574629.1	2-113	Staphylococcus_aureus_USA300_TCH1516
161831277	YP_001597080.1	253-318	161830121	YP_001597079.1	1-115	Coxiella_burnetii_RSA_331
163849780	YP_001637823.1	250-316	163849781	YP_001637824.1	1-113	Methylobacterium_extorquens_PA1
37520383	NP_923760.1	494-562	37520382	NP_923759.1	2-118	Gloeobacter_violaceus
90022199	YP_528026.1	309-375	90022200	YP_528027.1	5-117	Saccharophagus_degradans_2-40
37520430	NP_923807.1	252-318	37520429	NP_923806.1	12-124	Gloeobacter_violaceus
170729507	YP_001774940.1	242-307	170729506	YP_001774939.1	1-113	Xylella_fastidiosa_M12
90022276	YP_528103.1	546-614	90022275	YP_528102.1	15-140	Saccharophagus_degradans_2-40
163849960	YP_001638003.1	228-286	163849959	YP_001638002.1	5-118	Methylobacterium_extorquens_PA1
90022368	YP_528195.1	258-322	90022369	YP_528196.1	7-118	Saccharophagus_degradans_2-40
163850037	YP_001638080.1	209-277	163850038	YP_001638081.1	38-150	Methylobacterium_extorquens_PA1
53716200	YP_106193.1	153-218	53716201	YP_106192.1	9-122	Burkholderia_mallei_ATCC_23344
34541107	NP_905586.1	412-479	34541106	NP_905585.1	2-118	Porphyromonas_gingivalis_W83
53716381	YP_106230.1	99-200	53716379	YP_106232.1	39-152	Burkholderia_mallei_ATCC_23344
90022523	YP_528350.1	207-279	90022522	YP_528349.1	3-113	Saccharophagus_degradans_2-40
161509579	YP_001575238.1	232-299	161509580	YP_001575239.1	2-113	Staphylococcus_aureus_USA300_TCH1516
161509720	YP_001575379.1	340-407	161509721	YP_001575380.1	3-114	Staphylococcus_aureus_USA300_TCH1516
11498062	NP_069286.1	124-189	11498061	NP_069285.1	11-121	Archaeoglobus_fulgidus
161509906	YP_001575565.1	330-397	161509907	YP_001575566.1	3-115	Staphylococcus_aureus_USA300_TCH1516
90022853	YP_528680.1	620-688	90022854	YP_528681.1	7-132	Saccharophagus_degradans_2-40
37521156	NP_924533.1	2-59	37521157	NP_924534.1	3-117	Gloeobacter_violaceus
124381820	YP_001023875.1	233-298	124383153	YP_001023876.1	1-113	Burkholderia_mallei_NCTC_10229
90022994	YP_528821.1	247-308	90022993	YP_528820.1	1-113	Saccharophagus_degradans_2-40
90023014	YP_528841.1	761-826	90023015	YP_528842.1	2-110	Saccharophagus_degradans_2-40
170730269	YP_001775702.1	120-187	170730270	YP_001775703.1	9-122	Xylella_fastidiosa_M12
124382718	YP_001023921.1	207-272	124382030	YP_001023922.1	8-119	Burkholderia_mallei_NCTC_10229
188591028	YP_001795628.1	259-324	188591029	YP_001795629.1	7-118	Cupriavidus_taiwanensis
188591032	YP_001795632.1	431-499	188591031	YP_001795631.1	9-121	Cupriavidus_taiwanensis
124381143	YP_001023941.1	240-305	124382081	YP_001023940.1	30-142	Burkholderia_mallei_NCTC_10229
163850667	YP_001638710.1	366-431	163850668	YP_001638711.1	2-113	Methylobacterium_extorquens_PA1
163850689	YP_001638732.1	382-450	163850688	YP_001638731.1	10-122	Methylobacterium_extorquens_PA1
124383088	YP_001023999.1	588-656	124382505	YP_001024000.1	10-133	Burkholderia_mallei_NCTC_10229
188591285	YP_001795885.1	282-347	188591286	YP_001795886.1	1-113	Cupriavidus_taiwanensis
161510291	YP_001575950.1	653-721	161510292	YP_001575951.1	3-114	Staphylococcus_aureus_USA300_TCH1516
194288689	YP_002004596.1	218-276	194288688	YP_002004595.1	7-119	Cupriavidus_taiwanensis
90023344	YP_529171.1	281-349	90023343	YP_529170.1	3-115	Saccharophagus_degradans_2-40
124382741	YP_001024227.1	242-308	124381657	YP_001024226.1	1-112	Burkholderia_mallei_NCTC_10229
194288792	YP_002004699.1	421-489	194288791	YP_002004698.1	5-117	Cupriavidus_taiwanensis
90023443	YP_529270.1	60-160	90023445	YP_529272.1	14-127	Saccharophagus_degradans_2-40
90023479	YP_529306.1	205-271	90023478	YP_529305.1	4-118	Saccharophagus_degradans_2-40
37521827	NP_925204.1	163-235	37521826	NP_925203.1	60-171	Gloeobacter_violaceus
161510556	YP_001576215.1	239-304	161510555	YP_001576214.1	2-113	Staphylococcus_aureus_USA300_TCH1516
194289105	YP_002005012.1	713-780	194289106	YP_002005013.1	7-118	Cupriavidus_taiwanensis
124382769	YP_001024485.1	230-295	124382891	YP_001024486.1	1-113	Burkholderia_mallei_NCTC_10229
163851249	YP_001639292.1	298-368	163851248	YP_001639291.1	3-115	Methylobacterium_extorquens_PA1
124381226	YP_001024529.1	338-404	124382415	YP_001024528.1	8-119	Burkholderia_mallei_NCTC_10229
124381278	YP_001024603.1	178-279	124381910	YP_001024602.1	3-116	Burkholderia_mallei_NCTC_10229
194289412	YP_002005319.1	775-845	194289411	YP_002005318.1	13-125	Cupriavidus_taiwanensis
134096806	YP_001102467.1	204-262	134096807	YP_001102468.1	2-110	Saccharopolyspora_erythraea_NRRL_2338
161510829	YP_001576488.1	87-144	161510830	YP_001576489.1	1-112	Staphylococcus_aureus_USA300_TCH1516
194289458	YP_002005365.1	230-295	194289457	YP_002005364.1	1-113	Cupriavidus_taiwanensis
194289492	YP_002005399.1	236-295	194289493	YP_002005400.1	6-118	Cupriavidus_taiwanensis
134096880	YP_001102541.1	278-342	134096881	YP_001102542.1	1-108	Saccharopolyspora_erythraea_NRRL_2338
170731172	YP_001776605.1	314-380	170731171	YP_001776604.1	28-140	Xylella_fastidiosa_M12
163851536	YP_001639579.1	500-557	163851539	YP_001639582.1	6-117	Methylobacterium_extorquens_PA1
46199441	YP_005108.1	246-312	46199440	YP_005107.1	7-118	Thermus_thermophilus_HB27
170731201	YP_001776634.1	197-256	170731202	YP_001776635.1	6-119	Xylella_fastidiosa_M12
27467039	NP_763676.1	144-203	27467038	NP_763675.1	3-112	Staphylococcus_epidermidis_ATCC_12228
157736306	YP_001488989.1	503-573	157736305	YP_001488988.1	1-112	Arcobacter_butzleri_RM4018
194289977	YP_002005884.1	168-233	194289976	YP_002005883.1	11-123	Cupriavidus_taiwanensis
157736332	YP_001489015.1	182-240	157736331	YP_001489014.1	1-113	Arcobacter_butzleri_RM4018
157736364	YP_001489047.1	252-319	157736363	YP_001489046.1	5-118	Arcobacter_butzleri_RM4018
157736373	YP_001489056.1	513-583	157736372	YP_001489055.1	7-119	Arcobacter_butzleri_RM4018
194290022	YP_002005929.1	244-309	194290021	YP_002005928.1	1-113	Cupriavidus_taiwanensis
124381146	YP_001025312.1	86-154	124382631	YP_001025313.1	11-125	Burkholderia_mallei_NCTC_10229
194290066	YP_002005973.1	206-272	194290067	YP_002005974.1	3-117	Cupriavidus_taiwanensis
163852005	YP_001640048.1	265-323	163852006	YP_001640049.1	18-129	Methylobacterium_extorquens_PA1
37522707	NP_926084.1	350-417	37522708	NP_926085.1	3-115	Gloeobacter_violaceus
27467346	NP_763983.1	119-177	27467345	NP_763982.1	1-112	Staphylococcus_epidermidis_ATCC_12228
182680823	YP_001828983.1	242-307	182680822	YP_001828982.1	1-113	Xylella_fastidiosa_M23
157736635	YP_001489318.1	204-270	157736636	YP_001489319.1	1-113	Arcobacter_butzleri_RM4018
134097368	YP_001103029.1	250-322	134097367	YP_001103028.1	1-113	Saccharopolyspora_erythraea_NRRL_2338
27467396	NP_764033.1	92-159	27467397	NP_764034.1	2-113	Staphylococcus_epidermidis_ATCC_12228
157736694	YP_001489377.1	236-302	157736695	YP_001489378.1	4-116	Arcobacter_butzleri_RM4018
157736769	YP_001489452.1	312-374	157736768	YP_001489451.1	1-112	Arcobacter_butzleri_RM4018
24214048	NP_711529.1	238-306	24214047	NP_711528.1	12-138	Leptospira_interrogans_serovar_Lai
157736882	YP_001489565.1	394-462	157736881	YP_001489564.1	11-123	Arcobacter_butzleri_RM4018
134097594	YP_001103255.1	231-296	134097593	YP_001103254.1	1-110	Saccharopolyspora_erythraea_NRRL_2338
157737151	YP_001489834.1	171-232	157737150	YP_001489833.1	2-114	Arcobacter_butzleri_RM4018
124381600	YP_001025722.1	130-231	124381492	YP_001025720.1	39-152	Burkholderia_mallei_NCTC_10229
124381894	YP_001025770.1	114-179	124382392	YP_001025771.1	28-141	Burkholderia_mallei_NCTC_10229
157737282	YP_001489965.1	403-474	157737283	YP_001489966.1	7-119	Arcobacter_butzleri_RM4018
194290679	YP_002006586.1	221-289	194290677	YP_002006584.1	12-126	Cupriavidus_taiwanensis
37523131	NP_926508.1	998-1066	37523132	NP_926509.1	2-116	Gloeobacter_violaceus
163852477	YP_001640520.1	387-455	163852478	YP_001640521.1	10-122	Methylobacterium_extorquens_PA1
157737330	YP_001490013.1	73-132	157737329	YP_001490012.1	2-114	Arcobacter_butzleri_RM4018
157737355	YP_001490038.1	187-251	157737354	YP_001490037.1	3-115	Arcobacter_butzleri_RM4018
157737363	YP_001490046.1	236-306	157737364	YP_001490047.1	8-120	Arcobacter_butzleri_RM4018
157737482	YP_001490165.1	137-205	157737483	YP_001490166.1	4-115	Arcobacter_butzleri_RM4018
157737534	YP_001490217.1	119-186	157737533	YP_001490216.1	4-115	Arcobacter_butzleri_RM4018
157737602	YP_001490285.1	265-335	157737600	YP_001490283.1	1-116	Arcobacter_butzleri_RM4018
27468017	NP_764654.1	233-300	27468018	NP_764655.1	2-113	Staphylococcus_epidermidis_ATCC_12228
27468093	NP_764730.1	360-427	27468094	NP_764731.1	3-114	Staphylococcus_epidermidis_ATCC_12228
157737743	YP_001490427.1	288-358	157737744	YP_001490428.1	12-124	Arcobacter_butzleri_RM4018
116053634	YP_793961.1	375-443	116053633	YP_793960.1	9-121	Pseudomonas_aeruginosa_UCBPP-PA14
182681626	YP_001829786.1	120-187	182681627	YP_001829787.1	9-122	Xylella_fastidiosa_M23
157737817	YP_001490501.1	154-224	157737816	YP_001490500.1	12-124	Arcobacter_butzleri_RM4018
148268172	YP_001247115.1	330-397	148268173	YP_001247116.1	3-115	Staphylococcus_aureus_JH9
27468286	NP_764923.1	343-410	27468287	NP_764924.1	3-115	Staphylococcus_epidermidis_ATCC_12228
194291222	YP_002007129.1	568-640	194291221	YP_002007128.1	2-115	Cupriavidus_taiwanensis
194291254	YP_002007161.1	248-324	194291255	YP_002007162.1	1-113	Cupriavidus_taiwanensis
157737993	YP_001490677.1	219-289	157737994	YP_001490678.1	9-121	Arcobacter_butzleri_RM4018
163852920	YP_001640963.1	286-357	163852919	YP_001640962.1	4-116	Methylobacterium_extorquens_PA1
37523667	NP_927044.1	237-300	37523666	NP_927043.1	7-126	Gloeobacter_violaceus
124385592	YP_001026424.1	570-635	124384755	YP_001026426.1	1-115	Burkholderia_mallei_NCTC_10229
170724459	YP_001758485.1	467-534	170724458	YP_001758484.1	15-127	Shewanella_woodyi_ATCC_51908
157738300	YP_001490984.1	210-268	157738301	YP_001490985.1	2-109	Arcobacter_butzleri_RM4018
187934998	YP_001887259.1	282-349	187932476	YP_001887260.1	5-116	Clostridium_botulinum_B_Eklund_17B
124386279	YP_001026566.1	218-284	124383508	YP_001026567.1	3-117	Burkholderia_mallei_NCTC_10229
134098397	YP_001104058.1	155-222	134098396	YP_001104057.1	11-123	Saccharopolyspora_erythraea_NRRL_2338
157738520	YP_001491204.1	201-259	157738519	YP_001491203.1	3-115	Arcobacter_butzleri_RM4018
163853175	YP_001641218.1	260-318	163853174	YP_001641217.1	9-120	Methylobacterium_extorquens_PA1
124385722	YP_001026770.1	638-709	124384159	YP_001026769.1	8-119	Burkholderia_mallei_NCTC_10229
182682289	YP_001830449.1	267-324	182682290	YP_001830450.1	1-113	Xylella_fastidiosa_M23
27468860	NP_765497.1	239-304	27468859	NP_765496.1	2-113	Staphylococcus_epidermidis_ATCC_12228
170724519	YP_001758545.1	231-291	170724520	YP_001758546.1	6-118	Shewanella_woodyi_ATCC_51908
163853511	YP_001641554.1	240-299	163853512	YP_001641555.1	1-113	Methylobacterium_extorquens_PA1
182682539	YP_001830699.1	236-302	182682538	YP_001830698.1	1-114	Xylella_fastidiosa_M23
182682548	YP_001830708.1	333-399	182682547	YP_001830707.1	28-140	Xylella_fastidiosa_M23
182682575	YP_001830735.1	197-256	182682576	YP_001830736.1	6-119	Xylella_fastidiosa_M23
27469112	NP_765749.1	89-146	27469113	NP_765750.1	1-112	Staphylococcus_epidermidis_ATCC_12228
124384225	YP_001027374.1	45-115	124384689	YP_001027375.1	5-117	Burkholderia_mallei_NCTC_10229
188592230	YP_001796828.1	1493-1563	188592229	YP_001796827.1	17-129	Cupriavidus_taiwanensis
124384736	YP_001027600.1	233-298	124383773	YP_001027599.1	1-113	Burkholderia_mallei_NCTC_10229
28198189	NP_778503.1	242-307	28198188	NP_778502.1	1-113	Xylella_fastidiosa_Temecula1
37527766	NP_931111.1	203-270	37527767	NP_931112.1	3-117	Photorhabdus_luminescens
46200152	YP_005819.1	99-159	46200151	YP_005818.1	2-113	Thermus_thermophilus_HB27
124385730	YP_001027829.1	238-304	124386101	YP_001027828.1	1-113	Burkholderia_mallei_NCTC_10229
134099375	YP_001105036.1	237-301	134099376	YP_001105037.1	1-111	Saccharopolyspora_erythraea_NRRL_2338
57866222	YP_187909.1	119-177	57866221	YP_187908.1	1-112	Staphylococcus_epidermidis_RP62A
57866316	YP_187960.1	92-159	57866317	YP_187961.1	2-113	Staphylococcus_epidermidis_RP62A
194291902	YP_002007809.1	246-301	194291903	YP_002007810.1	1-113	Cupriavidus_taiwanensis
124384699	YP_001028140.1	201-270	124385171	YP_001028139.1	4-116	Burkholderia_mallei_NCTC_10229
194292018	YP_002007925.1	230-288	194292019	YP_002007926.1	5-118	Cupriavidus_taiwanensis
124384965	YP_001028244.1	540-612	124383732	YP_001028245.1	2-115	Burkholderia_mallei_NCTC_10229
125974350	YP_001038260.1	243-307	125974351	YP_001038261.1	6-117	Clostridium_thermocellum_ATCC_27405
124383665	YP_001028349.1	326-382	124385090	YP_001028350.1	42-155	Burkholderia_mallei_NCTC_10229
124385718	YP_001028367.1	271-336	124384287	YP_001028366.1	4-116	Burkholderia_mallei_NCTC_10229
194292201	YP_002008108.1	246-312	194292202	YP_002008109.1	1-112	Cupriavidus_taiwanensis
206560047	YP_002230811.1	231-296	206560046	YP_002230810.1	1-113	Burkholderia_cenocepacia_J2315
124384204	YP_001028397.1	213-278	124383485	YP_001028396.1	1-113	Burkholderia_mallei_NCTC_10229
189350937	YP_001946565.1	588-658	189350938	YP_001946566.1	10-126	Burkholderia_multivorans_ATCC_17616_Tohoku
134099883	YP_001105544.1	118-185	134099882	YP_001105543.1	9-120	Saccharopolyspora_erythraea_NRRL_2338
33861263	NP_892824.1	160-224	33861262	NP_892823.1	12-127	Prochlorococcus_marinus_MED4
28198918	NP_779232.1	122-189	28198919	NP_779233.1	9-122	Xylella_fastidiosa_Temecula1
194292456	YP_002008363.1	454-521	194292457	YP_002008364.1	31-143	Cupriavidus_taiwanensis
57866896	YP_188566.1	233-300	57866897	YP_188567.1	2-113	Staphylococcus_epidermidis_RP62A
194292541	YP_002008448.1	252-315	194292542	YP_002008449.1	10-121	Cupriavidus_taiwanensis
57866958	YP_188631.1	361-428	57866959	YP_188632.1	3-114	Staphylococcus_epidermidis_RP62A
220919852	YP_002495155.1	209-270	220919853	YP_002495156.1	3-114	Methylobacterium_nodulans_ORS_2060
194292694	YP_002008601.1	244-310	194292693	YP_002008600.1	1-113	Cupriavidus_taiwanensis
194292695	YP_002008602.1	573-646	194292697	YP_002008604.1	1-114	Cupriavidus_taiwanensis
57867173	YP_188828.1	343-410	57867182	YP_188829.1	3-115	Staphylococcus_epidermidis_RP62A
194292782	YP_002008689.1	231-293	194292783	YP_002008690.1	5-117	Cupriavidus_taiwanensis
124384433	YP_001028968.1	219-277	124384760	YP_001028967.1	3-115	Burkholderia_mallei_NCTC_10229
124384382	YP_001029010.1	152-220	124383630	YP_001029011.1	2-114	Burkholderia_mallei_NCTC_10229
124383735	YP_001029029.1	636-706	124386548	YP_001029028.1	10-126	Burkholderia_mallei_NCTC_10229
220920111	YP_002495412.1	240-305	220920110	YP_002495411.1	1-113	Methylobacterium_nodulans_ORS_2060
194293014	YP_002008921.1	220-285	194293015	YP_002008922.1	1-118	Cupriavidus_taiwanensis
28199553	NP_779867.1	267-324	28199554	NP_779868.1	1-113	Xylella_fastidiosa_Temecula1
150397446	YP_001327913.1	269-327	150397445	YP_001327912.1	12-123	Sinorhizobium_medicae_WSM419
124385835	YP_001029260.1	227-286	124384064	YP_001029261.1	10-122	Burkholderia_mallei_NCTC_10229
134100623	YP_001106284.1	236-300	134100624	YP_001106285.1	2-108	Saccharopolyspora_erythraea_NRRL_2338
126446070	YP_001077292.1	74-142	126447915	YP_001077293.1	11-125	Burkholderia_mallei_NCTC_10247
28199787	NP_780101.1	236-302	28199786	NP_780100.1	1-114	Xylella_fastidiosa_Temecula1
28199796	NP_780110.1	314-380	28199795	NP_780109.1	5-117	Xylella_fastidiosa_Temecula1
57865390	YP_189512.1	239-304	57865389	YP_189511.1	2-113	Staphylococcus_epidermidis_RP62A
28199824	NP_780138.1	197-256	28199825	NP_780139.1	6-119	Xylella_fastidiosa_Temecula1
28199835	NP_780149.1	214-278	28199836	NP_780150.1	3-117	Xylella_fastidiosa_Temecula1
123440429	YP_001004423.1	129-194	123440428	YP_001004422.1	4-116	Yersinia_enterocolitica_8081
57865584	YP_189761.1	92-149	57865585	YP_189762.1	1-112	Staphylococcus_epidermidis_RP62A
123440485	YP_001004479.1	238-300	123440486	YP_001004480.1	2-112	Yersinia_enterocolitica_8081
220920848	YP_002496149.1	231-289	220920847	YP_002496148.1	5-118	Methylobacterium_nodulans_ORS_2060
126445836	YP_001077802.1	130-231	126447822	YP_001077800.1	39-152	Burkholderia_mallei_NCTC_10247
194733917	YP_002117226.1	145-205	194734993	YP_002117227.1	1-113	Salmonella_enterica_serovar_Schwarzengrund_CVM19633
126447783	YP_001077854.1	114-179	126447148	YP_001077855.1	28-141	Burkholderia_mallei_NCTC_10247
86605501	YP_474264.1	31-94	86605502	YP_474265.1	16-130	Cyanobacteria_bacterium_Yellowstone_A-Prime
134101322	YP_001106983.1	219-285	134101321	YP_001106982.1	3-114	Saccharopolyspora_erythraea_NRRL_2338
57865938	YP_190032.1	650-718	57865946	YP_190033.1	3-114	Staphylococcus_epidermidis_RP62A
57865895	YP_190074.1	377-444	57865896	YP_190075.1	3-114	Staphylococcus_epidermidis_RP62A
123440801	YP_001004792.1	136-196	123440802	YP_001004793.1	1-113	Yersinia_enterocolitica_8081
70725019	YP_251933.1	374-441	70725018	YP_251932.1	3-114	Staphylococcus_haemolyticus
70725033	YP_251947.1	650-718	70725032	YP_251946.1	3-114	Staphylococcus_haemolyticus
33863076	NP_894636.1	229-288	33863077	NP_894637.1	5-117	Prochlorococcus_marinus_MIT9313
220921374	YP_002496675.1	234-292	220921375	YP_002496676.1	18-129	Methylobacterium_nodulans_ORS_2060
126445789	YP_001078365.1	242-308	126445741	YP_001078366.1	1-112	Burkholderia_mallei_NCTC_10247
70725336	YP_252250.1	140-197	70725338	YP_252252.1	4-86	Staphylococcus_haemolyticus
70725406	YP_252320.1	89-146	70725405	YP_252319.1	1-112	Staphylococcus_haemolyticus
206560502	YP_002231266.1	238-306	206560503	YP_002231267.1	1-113	Burkholderia_cenocepacia_J2315
123441382	YP_001005369.1	257-325	123441384	YP_001005371.1	7-119	Yersinia_enterocolitica_8081
126447644	YP_001078619.1	588-656	126445658	YP_001078618.1	10-133	Burkholderia_mallei_NCTC_10247
88602633	YP_502811.1	519-584	88602635	YP_502813.1	2-115	Methanospirillum_hungatei_JF-1
123441448	YP_001005435.1	234-298	123441447	YP_001005434.1	12-123	Yersinia_enterocolitica_8081
70725600	YP_252514.1	278-340	70725601	YP_252515.1	3-114	Staphylococcus_haemolyticus
126447126	YP_001078684.1	240-305	126446503	YP_001078685.1	30-142	Burkholderia_mallei_NCTC_10247
126447466	YP_001078702.1	207-272	126447802	YP_001078701.1	8-119	Burkholderia_mallei_NCTC_10247
123441541	YP_001005527.1	232-295	123441540	YP_001005526.1	1-112	Yersinia_enterocolitica_8081
126445924	YP_001078754.1	233-298	126447427	YP_001078753.1	1-113	Burkholderia_mallei_NCTC_10247
119963450	YP_946507.1	322-378	119963015	YP_946508.1	1-105	Arthrobacter_aurescens_TC1
119960733	YP_946530.1	235-300	119962486	YP_946531.1	1-110	Arthrobacter_aurescens_TC1
126447070	YP_001078806.1	230-295	126447886	YP_001078807.1	1-113	Burkholderia_mallei_NCTC_10247
126446436	YP_001078853.1	337-403	126447328	YP_001078852.1	8-119	Burkholderia_mallei_NCTC_10247
119962003	YP_946601.1	273-339	119962132	YP_946602.1	22-134	Arthrobacter_aurescens_TC1
119961879	YP_946688.1	130-196	119963579	YP_946689.1	1-107	Arthrobacter_aurescens_TC1
161620539	YP_001594425.1	264-322	161620540	YP_001594426.1	5-112	Brucella_canis_ATCC_23365
209543447	YP_002275676.1	249-307	209543446	YP_002275675.1	5-116	Gluconacetobacter_diazotrophicus_PAl_5
134102216	YP_001107877.1	315-365	134102215	YP_001107876.1	2-116	Saccharopolyspora_erythraea_NRRL_2338
209543503	YP_002275732.1	242-308	209543504	YP_002275733.1	8-120	Gluconacetobacter_diazotrophicus_PAl_5
123441921	YP_001005904.1	353-418	123441920	YP_001005903.1	1-87	Yersinia_enterocolitica_8081
70726234	YP_253148.1	341-408	70726233	YP_253147.1	3-115	Staphylococcus_haemolyticus
123442020	YP_001006003.1	264-328	123442021	YP_001006004.1	1-113	Yersinia_enterocolitica_8081
134102523	YP_001108184.1	617-685	134102522	YP_001108183.1	2-113	Saccharopolyspora_erythraea_NRRL_2338
134102531	YP_001108192.1	244-311	134102532	YP_001108193.1	15-127	Saccharopolyspora_erythraea_NRRL_2338
220922306	YP_002497608.1	274-339	220922307	YP_002497609.1	2-116	Methylobacterium_nodulans_ORS_2060
70726426	YP_253340.1	359-426	70726425	YP_253339.1	3-114	Staphylococcus_haemolyticus
70726492	YP_253406.1	233-300	70726491	YP_253405.1	2-113	Staphylococcus_haemolyticus
126450458	YP_001079601.1	271-336	126449442	YP_001079600.1	1-113	Burkholderia_mallei_NCTC_10247
126449613	YP_001079632.1	213-278	126448259	YP_001079631.1	1-113	Burkholderia_mallei_NCTC_10247
119964150	YP_947343.1	159-223	119961724	YP_947342.1	32-143	Arthrobacter_aurescens_TC1
209544093	YP_002276322.1	137-207	209544092	YP_002276321.1	12-124	Gluconacetobacter_diazotrophicus_PAl_5
209544122	YP_002276351.1	360-425	209544121	YP_002276350.1	6-117	Gluconacetobacter_diazotrophicus_PAl_5
119960794	YP_947430.1	338-394	119963731	YP_947429.1	4-123	Arthrobacter_aurescens_TC1
195978128	YP_002123372.1	110-166	195978127	YP_002123371.1	5-115	Streptococcus_equi_zooepidemicus_MGCS10565
209544238	YP_002276467.1	244-302	209544237	YP_002276466.1	19-140	Gluconacetobacter_diazotrophicus_PAl_5
209544300	YP_002276529.1	246-312	209544301	YP_002276530.1	1-114	Gluconacetobacter_diazotrophicus_PAl_5
220922719	YP_002498021.1	242-309	220922718	YP_002498020.1	1-113	Methylobacterium_nodulans_ORS_2060
209544351	YP_002276580.1	236-301	209544352	YP_002276581.1	1-123	Gluconacetobacter_diazotrophicus_PAl_5
134102923	YP_001108584.1	201-265	134102924	YP_001108585.1	15-127	Saccharopolyspora_erythraea_NRRL_2338
126448978	YP_001079945.1	638-709	126451092	YP_001079946.1	8-119	Burkholderia_mallei_NCTC_10247
209544462	YP_002276691.1	172-235	209544461	YP_002276690.1	10-122	Gluconacetobacter_diazotrophicus_PAl_5
134103034	YP_001108695.1	222-280	134103035	YP_001108696.1	2-111	Saccharopolyspora_erythraea_NRRL_2338
126449196	YP_001080149.1	206-272	126451028	YP_001080148.1	3-117	Burkholderia_mallei_NCTC_10247
70727233	YP_254149.1	119-177	70727234	YP_254150.1	1-112	Staphylococcus_haemolyticus
209544731	YP_002276960.1	201-272	209544730	YP_002276959.1	24-141	Gluconacetobacter_diazotrophicus_PAl_5
220923034	YP_002498336.1	232-297	220923033	YP_002498335.1	1-113	Methylobacterium_nodulans_ORS_2060
209544813	YP_002277042.1	158-225	209544812	YP_002277041.1	18-132	Gluconacetobacter_diazotrophicus_PAl_5
220923122	YP_002498424.1	438-505	220923121	YP_002498423.1	22-134	Methylobacterium_nodulans_ORS_2060
126450126	YP_001080304.1	570-635	126449676	YP_001080302.1	9-123	Burkholderia_mallei_NCTC_10247
134103392	YP_001109053.1	145-211	134103391	YP_001109052.1	2-113	Saccharopolyspora_erythraea_NRRL_2338
123442870	YP_001006846.1	349-407	123442871	YP_001006847.1	4-118	Yersinia_enterocolitica_8081
119962540	YP_948411.1	379-446	119963093	YP_948412.1	32-143	Arthrobacter_aurescens_TC1
209545068	YP_002277297.1	232-298	209545067	YP_002277296.1	35-147	Gluconacetobacter_diazotrophicus_PAl_5
73661331	YP_300112.1	376-443	73661330	YP_300111.1	3-114	Staphylococcus_saprophyticus
209545197	YP_002277426.1	262-329	209545195	YP_002277424.1	10-129	Gluconacetobacter_diazotrophicus_PAl_5
123443178	YP_001007152.1	665-732	123443179	YP_001007153.1	1-63	Yersinia_enterocolitica_8081
123443240	YP_001007214.1	238-304	123443239	YP_001007213.1	1-112	Yersinia_enterocolitica_8081
209545401	YP_002277630.1	260-327	209545400	YP_002277629.1	18-130	Gluconacetobacter_diazotrophicus_PAl_5
119964062	YP_948728.1	274-342	119960910	YP_948727.1	2-113	Arthrobacter_aurescens_TC1
126451184	YP_001080805.1	234-293	126448269	YP_001080804.1	10-122	Burkholderia_mallei_NCTC_10247
123443384	YP_001007358.1	203-269	123443385	YP_001007359.1	3-117	Yersinia_enterocolitica_8081
119962503	YP_948930.1	477-542	119961921	YP_948931.1	1-115	Arthrobacter_aurescens_TC1
126449583	YP_001081051.1	586-656	126448807	YP_001081052.1	10-126	Burkholderia_mallei_NCTC_10247
126449231	YP_001081069.1	152-220	126448239	YP_001081068.1	2-114	Burkholderia_mallei_NCTC_10247
123443579	YP_001007552.1	255-320	123443580	YP_001007553.1	3-115	Yersinia_enterocolitica_8081
73661849	YP_300630.1	239-304	73661850	YP_300631.1	2-113	Staphylococcus_saprophyticus
220924049	YP_002499351.1	273-332	220924050	YP_002499352.1	1-113	Methylobacterium_nodulans_ORS_2060
58038606	YP_190570.1	254-321	58038607	YP_190571.1	4-116	Gluconobacter_oxydans_621H
13471105	NP_102674.1	380-450	13471106	NP_102675.1	12-124	Mesorhizobium_loti
58038869	YP_190833.1	247-313	58038870	YP_190834.1	28-140	Gluconobacter_oxydans_621H
58038939	YP_190903.1	530-601	58038938	YP_190902.1	3-117	Gluconobacter_oxydans_621H
86608818	YP_477580.1	30-93	86608817	YP_477579.1	18-132	Cyanobacteria_bacterium_Yellowstone_B-Prime
123444181	YP_001008151.1	233-293	123444180	YP_001008150.1	5-117	Yersinia_enterocolitica_8081
73662383	YP_301164.1	341-408	73662382	YP_301163.1	3-115	Staphylococcus_saprophyticus
58039170	YP_191134.1	159-226	58039171	YP_191135.1	11-125	Gluconobacter_oxydans_621H
123444354	YP_001008319.1	221-288	123444355	YP_001008320.1	1-98	Yersinia_enterocolitica_8081
126449926	YP_001081886.1	540-612	126449555	YP_001081887.1	2-115	Burkholderia_mallei_NCTC_10247
58039244	YP_191208.1	209-267	58039245	YP_191209.1	12-134	Gluconobacter_oxydans_621H
73662570	YP_301351.1	366-433	73662569	YP_301350.1	3-114	Staphylococcus_saprophyticus
58039284	YP_191248.1	373-438	58039285	YP_191249.1	25-136	Gluconobacter_oxydans_621H
58039295	YP_191259.1	246-312	58039296	YP_191260.1	1-114	Gluconobacter_oxydans_621H
73662633	YP_301414.1	232-299	73662632	YP_301413.1	2-113	Staphylococcus_saprophyticus
126450107	YP_001081994.1	326-382	126448153	YP_001081995.1	42-155	Burkholderia_mallei_NCTC_10247
162418453	YP_001604669.1	129-194	162421177	YP_001604668.1	4-116	Yersinia_pestis_Angola
162419902	YP_001604718.1	238-300	162420224	YP_001604719.1	2-112	Yersinia_pestis_Angola
126449949	YP_001082223.1	238-304	126450961	YP_001082224.1	1-113	Burkholderia_mallei_NCTC_10247
126450906	YP_001082338.1	45-115	126449918	YP_001082339.1	5-117	Burkholderia_mallei_NCTC_10247
126450533	YP_001082502.1	233-298	126449609	YP_001082503.1	1-113	Burkholderia_mallei_NCTC_10247
220925279	YP_002500581.1	366-431	220925278	YP_002500580.1	2-113	Methylobacterium_nodulans_ORS_2060
58040032	YP_191996.1	323-381	58040033	YP_191997.1	7-118	Gluconobacter_oxydans_621H
220925325	YP_002500627.1	248-314	220925326	YP_002500628.1	1-113	Methylobacterium_nodulans_ORS_2060
73663370	YP_302151.1	132-190	73663371	YP_302152.1	1-112	Staphylococcus_saprophyticus
126450813	YP_001082951.1	201-270	126450271	YP_001082950.1	4-116	Burkholderia_mallei_NCTC_10247
121597374	YP_989626.1	242-308	121596825	YP_989627.1	1-112	Burkholderia_mallei_SAVP1
159037319	YP_001536572.1	237-302	159037318	YP_001536571.1	12-121	Salinispora_arenicola_CNS-205
220925822	YP_002501124.1	298-364	220925821	YP_002501123.1	2-114	Methylobacterium_nodulans_ORS_2060
220926003	YP_002501305.1	243-301	220926004	YP_002501306.1	1-113	Methylobacterium_nodulans_ORS_2060
121597261	YP_990084.1	588-656	121596463	YP_990083.1	10-133	Burkholderia_mallei_SAVP1
28379052	NP_785944.1	276-342	28379053	NP_785945.1	1-115	Lactobacillus_plantarum
121596622	YP_990167.1	230-295	121597839	YP_990168.1	14-126	Burkholderia_mallei_SAVP1
120434518	YP_860214.1	566-631	120434519	YP_860215.1	3-125	Gramella_forsetii_KT0803
121597055	YP_990211.1	337-403	121597699	YP_990210.1	8-119	Burkholderia_mallei_SAVP1
83814396	YP_446720.1	109-174	83816521	YP_446721.1	26-138	Salinibacter_ruber_DSM_13855
220911491	YP_002486800.1	235-300	220911492	YP_002486801.1	3-112	Arthrobacter_chlorophenolicus_A6
220926308	YP_002501610.1	128-192	220926309	YP_002501611.1	4-116	Methylobacterium_nodulans_ORS_2060
220911578	YP_002486887.1	267-333	220911579	YP_002486888.1	22-134	Arthrobacter_chlorophenolicus_A6
83815853	YP_446882.1	3-69	83814124	YP_446881.1	9-123	Salinibacter_ruber_DSM_13855
220911624	YP_002486933.1	151-217	220911625	YP_002486934.1	2-113	Arthrobacter_chlorophenolicus_A6
83814653	YP_446922.1	263-329	83816273	YP_446921.1	5-117	Salinibacter_ruber_DSM_13855
220911673	YP_002486982.1	229-296	220911674	YP_002486983.1	8-120	Arthrobacter_chlorophenolicus_A6
120435016	YP_860702.1	299-367	120435017	YP_860703.1	6-118	Gramella_forsetii_KT0803
120435077	YP_860763.1	223-300	120435076	YP_860762.1	6-123	Gramella_forsetii_KT0803
120435087	YP_860773.1	149-214	120435086	YP_860772.1	6-118	Gramella_forsetii_KT0803
120435182	YP_860868.1	184-250	120435181	YP_860867.1	1-113	Gramella_forsetii_KT0803
182682585	YP_001830745.1	214-278	182682586	YP_001830746.1	3-117	Xylella_fastidiosa_M23
159035893	YP_001535146.1	255-322	159035892	YP_001535145.1	6-118	Salinispora_arenicola_CNS-205
121596554	YP_990829.1	74-142	121597535	YP_990830.1	11-125	Burkholderia_mallei_SAVP1
172035572	YP_001802073.1	264-329	172035573	YP_001802074.1	11-125	Cyanothece_ATCC_51142
159036070	YP_001535323.1	168-245	159036071	YP_001535324.1	2-113	Salinispora_arenicola_CNS-205
220927013	YP_002502315.1	269-327	220927012	YP_002502314.1	15-126	Methylobacterium_nodulans_ORS_2060
120435579	YP_861265.1	187-253	120435580	YP_861266.1	1-113	Gramella_forsetii_KT0803
220912297	YP_002487606.1	337-393	220912296	YP_002487605.1	4-123	Arthrobacter_chlorophenolicus_A6
188575281	YP_001912210.1	652-720	188575282	YP_001912211.1	2-110	Xanthomonas_oryzae_PXO99A
172035885	YP_001802386.1	212-279	172035886	YP_001802387.1	2-114	Cyanothece_ATCC_51142
55981692	YP_144989.1	146-209	55981691	YP_144988.1	1-111	Thermus_thermophilus_HB8
220912471	YP_002487780.1	619-687	220912472	YP_002487781.1	2-113	Arthrobacter_chlorophenolicus_A6
121596756	YP_991312.1	130-231	121598053	YP_991310.1	39-152	Burkholderia_mallei_SAVP1
120435983	YP_861669.1	433-505	120435982	YP_861668.1	2-114	Gramella_forsetii_KT0803
114562798	YP_750311.1	497-562	114562799	YP_750312.1	2-116	Shewanella_frigidimarina_NCIMB_400
162420214	YP_001606898.1	238-304	162421230	YP_001606897.1	1-112	Yersinia_pestis_Angola
159036560	YP_001535813.1	280-347	159036559	YP_001535812.1	3-114	Salinispora_arenicola_CNS-205
172036100	YP_001802601.1	484-550	172036101	YP_001802602.1	959-1080	Cyanothece_ATCC_51142
121598478	YP_991553.1	45-115	121599422	YP_991552.1	5-117	Burkholderia_mallei_SAVP1
190572237	YP_001970082.1	122-189	190572238	YP_001970083.1	9-122	Stenotrophomonas_maltophilia_K279a
188579407	YP_001922852.1	226-291	188579406	YP_001922851.1	1-113	Methylobacterium_populi_BJ001
159036735	YP_001535988.1	112-179	159036736	YP_001535989.1	3-115	Salinispora_arenicola_CNS-205
190572352	YP_001970197.1	260-317	190572351	YP_001970196.1	1-113	Stenotrophomonas_maltophilia_K279a
162421484	YP_001607145.1	228-291	162419859	YP_001607146.1	1-112	Yersinia_pestis_Angola
162421568	YP_001607238.1	264-328	162418657	YP_001607237.1	1-113	Yersinia_pestis_Angola
126696579	YP_001091465.1	161-225	126696581	YP_001091467.1	12-127	Prochlorococcus_marinus_MIT_9301
121601166	YP_991951.1	213-278	121598313	YP_991950.1	64-176	Burkholderia_mallei_SAVP1
220913187	YP_002488496.1	319-386	220913188	YP_002488497.1	3-114	Arthrobacter_chlorophenolicus_A6
159037021	YP_001536274.1	249-316	159037022	YP_001536275.1	26-138	Salinispora_arenicola_CNS-205
188579673	YP_001923118.1	250-316	188579674	YP_001923119.1	1-113	Methylobacterium_populi_BJ001
190572651	YP_001970496.1	264-332	190572650	YP_001970495.1	4-117	Stenotrophomonas_maltophilia_K279a
190572652	YP_001970497.1	220-285	190572653	YP_001970498.1	2-113	Stenotrophomonas_maltophilia_K279a
172036609	YP_001803110.1	223-290	172036610	YP_001803111.1	1-115	Cyanothece_ATCC_51142
218561069	YP_002393982.1	237-303	218561070	YP_002393983.1	6-118	Escherichia_coli_S88
188579838	YP_001923283.1	209-277	188579839	YP_001923284.1	29-141	Methylobacterium_populi_BJ001
162421085	YP_001607463.1	237-301	162420800	YP_001607462.1	12-123	Yersinia_pestis_Angola
159037189	YP_001536442.1	223-288	159037188	YP_001536441.1	1-113	Salinispora_arenicola_CNS-205
190572847	YP_001970692.1	213-279	190572846	YP_001970691.1	20-133	Stenotrophomonas_maltophilia_K279a
33597531	NP_885174.1	128-193	33597530	NP_885173.1	3-115	Bordetella_parapertussis
220913613	YP_002488922.1	285-349	220913614	YP_002488923.1	2-114	Arthrobacter_chlorophenolicus_A6
121599819	YP_992334.1	219-277	121599948	YP_992333.1	3-115	Burkholderia_mallei_SAVP1
172036793	YP_001803294.1	909-971	172036792	YP_001803293.1	3-116	Cyanothece_ATCC_51142
162420839	YP_001607631.1	203-269	162419398	YP_001607632.1	4-118	Yersinia_pestis_Angola
190573010	YP_001970855.1	210-274	190573011	YP_001970856.1	3-117	Stenotrophomonas_maltophilia_K279a
182415167	YP_001820233.1	22-89	182415168	YP_001820234.1	9-122	Opitutus_terrae_PB90_1
121598741	YP_992427.1	638-709	121601439	YP_992428.1	8-119	Burkholderia_mallei_SAVP1
159037392	YP_001536645.1	213-273	159037393	YP_001536646.1	2-113	Salinispora_arenicola_CNS-205
188580217	YP_001923662.1	671-739	188580216	YP_001923661.1	3-115	Methylobacterium_populi_BJ001
154244262	YP_001415220.1	209-275	154244263	YP_001415221.1	13-125	Xanthobacter_autotrophicus_Py2
190573244	YP_001971089.1	231-289	190573243	YP_001971088.1	5-118	Stenotrophomonas_maltophilia_K279a
121598560	YP_992632.1	206-272	121599078	YP_992631.1	3-117	Burkholderia_mallei_SAVP1
188580304	YP_001923749.1	270-326	188580305	YP_001923750.1	1-113	Methylobacterium_populi_BJ001
120437503	YP_863189.1	268-333	120437504	YP_863190.1	6-134	Gramella_forsetii_KT0803
162420564	YP_001607951.1	249-317	162421624	YP_001607953.1	7-119	Yersinia_pestis_Angola
190573423	YP_001971268.1	238-303	190573424	YP_001971269.1	45-157	Stenotrophomonas_maltophilia_K279a
188580440	YP_001923885.1	366-431	188580441	YP_001923886.1	2-113	Methylobacterium_populi_BJ001
190573439	YP_001971284.1	258-323	190573438	YP_001971283.1	6-121	Stenotrophomonas_maltophilia_K279a
188580471	YP_001923916.1	382-450	188580470	YP_001923915.1	17-129	Methylobacterium_populi_BJ001
121601085	YP_992788.1	570-635	121599295	YP_992786.1	9-123	Burkholderia_mallei_SAVP1
162420105	YP_001608056.1	233-293	162420395	YP_001608057.1	5-117	Yersinia_pestis_Angola
190573535	YP_001971380.1	254-312	190573534	YP_001971379.1	8-119	Stenotrophomonas_maltophilia_K279a
159037875	YP_001537128.1	253-320	159037874	YP_001537127.1	22-134	Salinispora_arenicola_CNS-205
190573626	YP_001971471.1	237-295	190573625	YP_001971470.1	1-113	Stenotrophomonas_maltophilia_K279a
162418816	YP_001608151.1	255-320	162420052	YP_001608150.1	3-115	Yersinia_pestis_Angola
190573765	YP_001971610.1	196-261	190573764	YP_001971609.1	8-117	Stenotrophomonas_maltophilia_K279a
114326809	YP_743966.1	260-326	114326810	YP_743967.1	1-114	Granulobacter_bethesdensis_CGDNIH1
114326849	YP_744006.1	672-740	114326850	YP_744007.1	4-116	Granulobacter_bethesdensis_CGDNIH1
121598604	YP_993297.1	227-286	121601171	YP_993296.1	10-122	Burkholderia_mallei_SAVP1
188581026	YP_001924471.1	298-368	188581025	YP_001924470.1	3-115	Methylobacterium_populi_BJ001
190574098	YP_001971943.1	144-211	190574097	YP_001971942.1	6-117	Stenotrophomonas_maltophilia_K279a
190574153	YP_001971998.1	138-202	190574154	YP_001971999.1	31-142	Stenotrophomonas_maltophilia_K279a
159038338	YP_001537591.1	233-300	159038339	YP_001537592.1	2-113	Salinispora_arenicola_CNS-205
114327170	YP_744327.1	218-285	114327169	YP_744326.1	10-122	Granulobacter_bethesdensis_CGDNIH1
121598766	YP_993543.1	636-706	121601447	YP_993544.1	10-126	Burkholderia_mallei_SAVP1
121598519	YP_993562.1	152-220	121599272	YP_993561.1	2-114	Burkholderia_mallei_SAVP1
159038479	YP_001537732.1	246-313	159038478	YP_001537731.1	10-122	Salinispora_arenicola_CNS-205
188581319	YP_001924764.1	505-562	188581322	YP_001924767.1	50-161	Methylobacterium_populi_BJ001
114327402	YP_744559.1	269-327	114327401	YP_744558.1	21-132	Granulobacter_bethesdensis_CGDNIH1
220933231	YP_002512130.1	433-500	220933230	YP_002512129.1	5-117	Thioalkalivibrio_HL_EbGR7
159038627	YP_001537880.1	144-208	159038626	YP_001537879.1	3-114	Salinispora_arenicola_CNS-205
190574572	YP_001972417.1	137-201	190574571	YP_001972416.1	28-139	Stenotrophomonas_maltophilia_K279a
190574582	YP_001972427.1	124-194	190574583	YP_001972428.1	13-125	Stenotrophomonas_maltophilia_K279a
190574617	YP_001972462.1	236-302	190574616	YP_001972461.1	1-113	Stenotrophomonas_maltophilia_K279a
190574624	YP_001972469.1	241-306	190574623	YP_001972468.1	1-113	Stenotrophomonas_maltophilia_K279a
190574719	YP_001972564.1	203-269	190574718	YP_001972563.1	2-115	Stenotrophomonas_maltophilia_K279a
121600793	YP_993966.1	271-336	121599835	YP_993967.1	1-113	Burkholderia_mallei_SAVP1
121601428	YP_993986.1	326-382	121599050	YP_993985.1	42-155	Burkholderia_mallei_SAVP1
33597883	NP_885526.1	248-307	33597882	NP_885525.1	10-122	Bordetella_parapertussis
108806371	YP_650287.1	255-320	108806370	YP_650286.1	3-115	Yersinia_pestis_Antiqua
121600154	YP_994094.1	540-612	121600765	YP_994093.1	2-115	Burkholderia_mallei_SAVP1
26987505	NP_742930.1	9-75	26987504	NP_742929.1	7-125	Pseudomonas_putida_KT2440
172038292	YP_001804793.1	195-262	172038291	YP_001804792.1	1-113	Cyanothece_ATCC_51142
121598716	YP_994207.1	201-270	121599483	YP_994208.1	4-116	Burkholderia_mallei_SAVP1
116669152	YP_830085.1	235-300	116669153	YP_830086.1	1-110	Arthrobacter_FB24
188581859	YP_001925304.1	269-327	188581860	YP_001925305.1	18-129	Methylobacterium_populi_BJ001
124023110	YP_001017417.1	229-288	124023109	YP_001017416.1	5-117	Prochlorococcus_marinus_MIT_9303
116669220	YP_830153.1	271-337	116669221	YP_830154.1	22-134	Arthrobacter_FB24
116669288	YP_830221.1	148-214	116669289	YP_830222.1	2-113	Arthrobacter_FB24
116669348	YP_830281.1	227-294	116669349	YP_830282.1	11-123	Arthrobacter_FB24
114328320	YP_745477.1	251-316	114328319	YP_745476.1	6-118	Granulobacter_bethesdensis_CGDNIH1
188582182	YP_001925627.1	143-207	188582183	YP_001925628.1	4-116	Methylobacterium_populi_BJ001
188582185	YP_001925630.1	518-589	188582186	YP_001925631.1	3-117	Methylobacterium_populi_BJ001
121600141	YP_994555.1	238-304	121599653	YP_994556.1	1-113	Burkholderia_mallei_SAVP1
190575430	YP_001973275.1	213-279	190575431	YP_001973276.1	1-114	Stenotrophomonas_maltophilia_K279a
121600914	YP_994666.1	233-298	121598557	YP_994665.1	1-113	Burkholderia_mallei_SAVP1
159039591	YP_001538844.1	290-357	159039592	YP_001538845.1	8-120	Salinispora_arenicola_CNS-205
172038807	YP_001805308.1	130-198	172038808	YP_001805309.1	7-121	Cyanothece_ATCC_51142
114328565	YP_745722.1	266-324	114328564	YP_745721.1	20-131	Granulobacter_bethesdensis_CGDNIH1
190575607	YP_001973452.1	315-381	190575608	YP_001973453.1	5-117	Stenotrophomonas_maltophilia_K279a
190575617	YP_001973462.1	243-309	190575618	YP_001973463.1	1-114	Stenotrophomonas_maltophilia_K279a
172038850	YP_001805351.1	385-451	172038851	YP_001805352.1	9-123	Cyanothece_ATCC_51142
114328636	YP_745793.1	332-397	114328635	YP_745792.1	30-141	Granulobacter_bethesdensis_CGDNIH1
163940905	YP_001645789.1	238-304	163940906	YP_001645790.1	2-113	Bacillus_weihenstephanensis_KBAB4
188582500	YP_001925945.1	387-455	188582501	YP_001925946.1	10-122	Methylobacterium_populi_BJ001
108807080	YP_650996.1	370-436	108807081	YP_650997.1	15-127	Yersinia_pestis_Antiqua
161506628	YP_001573749.1	244-310	161506627	YP_001573748.1	1-112	Burkholderia_multivorans_ATCC_17616_JGI
161523213	YP_001578225.1	235-301	161523212	YP_001578224.1	1-113	Burkholderia_multivorans_ATCC_17616_JGI
114328906	YP_746063.1	268-332	114328905	YP_746062.1	12-124	Granulobacter_bethesdensis_CGDNIH1
190575937	YP_001973782.1	239-307	190575936	YP_001973781.1	2-119	Stenotrophomonas_maltophilia_K279a
116670003	YP_830936.1	152-216	116670002	YP_830935.1	16-127	Arthrobacter_FB24
108807378	YP_651294.1	238-304	108807379	YP_651295.1	1-112	Yersinia_pestis_Antiqua
190576037	YP_001973882.1	227-284	190576038	YP_001973883.1	5-115	Stenotrophomonas_maltophilia_K279a
116670090	YP_831023.1	338-394	116670089	YP_831022.1	4-123	Arthrobacter_FB24
188582930	YP_001926375.1	452-519	188582931	YP_001926376.1	22-134	Methylobacterium_populi_BJ001
62179009	YP_215426.1	203-269	62179008	YP_215425.1	3-117	Salmonella_enterica_Choleraesuis
161523611	YP_001578623.1	419-487	161523612	YP_001578624.1	5-117	Burkholderia_multivorans_ATCC_17616_JGI
190576179	YP_001974024.1	237-289	190576178	YP_001974023.1	1-113	Stenotrophomonas_maltophilia_K279a
163839668	YP_001624073.1	652-720	163839669	YP_001624074.1	2-113	Renibacterium_salmoninarum_ATCC_33209
190576269	YP_001974114.1	245-309	190576270	YP_001974115.1	9-120	Stenotrophomonas_maltophilia_K279a
159040345	YP_001539598.1	222-280	159040344	YP_001539597.1	2-113	Salinispora_arenicola_CNS-205
108807652	YP_651568.1	202-262	108807651	YP_651567.1	2-113	Yersinia_pestis_Antiqua
116670430	YP_831363.1	621-689	116670431	YP_831364.1	2-113	Arthrobacter_FB24
161523828	YP_001578840.1	281-346	161523829	YP_001578841.1	1-113	Burkholderia_multivorans_ATCC_17616_JGI
161523861	YP_001578873.1	213-278	161523860	YP_001578872.1	6-118	Burkholderia_multivorans_ATCC_17616_JGI
188583240	YP_001926685.1	271-329	188583239	YP_001926684.1	8-119	Methylobacterium_populi_BJ001
159040470	YP_001539723.1	249-315	159040471	YP_001539724.1	9-121	Salinispora_arenicola_CNS-205
188583285	YP_001926730.1	234-292	188583284	YP_001926729.1	19-130	Methylobacterium_populi_BJ001
188583305	YP_001926750.1	215-279	188583304	YP_001926749.1	1-113	Methylobacterium_populi_BJ001
188583345	YP_001926790.1	226-291	188583346	YP_001926791.1	1-113	Methylobacterium_populi_BJ001
194363900	YP_002026510.1	122-189	194363901	YP_002026511.1	9-122	Stenotrophomonas_maltophilia_R551_3
161524069	YP_001579081.1	220-278	161524068	YP_001579080.1	67-179	Burkholderia_multivorans_ATCC_17616_JGI
108807886	YP_651802.1	264-328	108807885	YP_651801.1	1-113	Yersinia_pestis_Antiqua
194364008	YP_002026618.1	260-317	194364007	YP_002026617.1	1-113	Stenotrophomonas_maltophilia_R551_3
194364066	YP_002026676.1	657-725	194364065	YP_002026675.1	13-124	Stenotrophomonas_maltophilia_R551_3
161524169	YP_001579181.1	678-756	161524170	YP_001579182.1	6-117	Burkholderia_multivorans_ATCC_17616_JGI
161524298	YP_001579310.1	165-233	161524299	YP_001579311.1	2-114	Burkholderia_multivorans_ATCC_17616_JGI
161524307	YP_001579319.1	588-658	161524306	YP_001579318.1	10-126	Burkholderia_multivorans_ATCC_17616_JGI
194364249	YP_002026859.1	264-332	194364248	YP_002026858.1	4-117	Stenotrophomonas_maltophilia_R551_3
194364250	YP_002026860.1	227-292	194364251	YP_002026861.1	2-113	Stenotrophomonas_maltophilia_R551_3
145592902	YP_001157199.1	153-230	145592903	YP_001157200.1	2-113	Salinispora_tropica_CNB-440
108808191	YP_652107.1	280-350	108808192	YP_652108.1	1-113	Yersinia_pestis_Antiqua
33152530	NP_873883.1	243-305	33152529	NP_873882.1	2-113	Haemophilus_ducreyi_35000HP
218437048	YP_002375377.1	529-597	218437049	YP_002375378.1	10-133	Cyanothece_PCC_7424
188583781	YP_001927226.1	252-311	188583782	YP_001927227.1	1-113	Methylobacterium_populi_BJ001
161524505	YP_001579517.1	234-293	161524506	YP_001579518.1	10-122	Burkholderia_multivorans_ATCC_17616_JGI
194364397	YP_002027007.1	219-285	194364398	YP_002027008.1	6-119	Stenotrophomonas_maltophilia_R551_3
116671257	YP_832190.1	319-386	116671258	YP_832191.1	3-114	Arthrobacter_FB24
188583868	YP_001927313.1	171-237	188583869	YP_001927314.1	5-115	Methylobacterium_populi_BJ001
194364431	YP_002027041.1	213-279	194364430	YP_002027040.1	9-122	Stenotrophomonas_maltophilia_R551_3
108808349	YP_652265.1	252-320	108808347	YP_652263.1	7-119	Yersinia_pestis_Antiqua
145593183	YP_001157480.1	144-208	145593184	YP_001157481.1	13-124	Salinispora_tropica_CNB-440
194364601	YP_002027211.1	210-274	194364602	YP_002027212.1	3-117	Stenotrophomonas_maltophilia_R551_3
194364696	YP_002027306.1	236-302	194364697	YP_002027307.1	2-114	Stenotrophomonas_maltophilia_R551_3
116671597	YP_832530.1	293-361	116671596	YP_832529.1	2-113	Arthrobacter_FB24
108808688	YP_652604.1	203-269	108808689	YP_652605.1	3-117	Yersinia_pestis_Antiqua
194364967	YP_002027577.1	238-303	194364968	YP_002027578.1	1-113	Stenotrophomonas_maltophilia_R551_3
145593525	YP_001157822.1	280-347	145593524	YP_001157821.1	3-114	Salinispora_tropica_CNB-440
194364983	YP_002027593.1	258-323	194364982	YP_002027592.1	10-125	Stenotrophomonas_maltophilia_R551_3
161525184	YP_001580196.1	206-272	161525185	YP_001580197.1	3-117	Burkholderia_multivorans_ATCC_17616_JGI
194365078	YP_002027688.1	254-312	194365077	YP_002027687.1	8-119	Stenotrophomonas_maltophilia_R551_3
194365172	YP_002027782.1	237-295	194365171	YP_002027781.1	1-113	Stenotrophomonas_maltophilia_R551_3
78779102	YP_397214.1	161-225	78779101	YP_397213.1	12-127	Prochlorococcus_marinus_MIT_9312
218437687	YP_002376016.1	196-262	218437686	YP_002376015.1	1-113	Cyanothece_PCC_7424
145593747	YP_001158044.1	112-179	145593748	YP_001158045.1	3-115	Salinispora_tropica_CNB-440
188584598	YP_001928043.1	377-457	188584597	YP_001928042.1	8-133	Methylobacterium_populi_BJ001
194365301	YP_002027911.1	196-261	194365300	YP_002027910.1	10-119	Stenotrophomonas_maltophilia_R551_3
161525506	YP_001580518.1	252-318	161525507	YP_001580519.1	1-113	Burkholderia_multivorans_ATCC_17616_JGI
218437801	YP_002376130.1	153-218	218437802	YP_002376131.1	7-126	Cyanothece_PCC_7424
145593965	YP_001158262.1	249-316	145593966	YP_001158263.1	26-138	Salinispora_tropica_CNB-440
194365513	YP_002028123.1	153-220	194365512	YP_002028122.1	6-117	Stenotrophomonas_maltophilia_R551_3
108809323	YP_653239.1	233-293	108809324	YP_653240.1	5-117	Yersinia_pestis_Antiqua
170746654	YP_001752914.1	672-740	170746653	YP_001752913.1	3-115	Methylobacterium_radiotolerans_JCM_2831
170746672	YP_001752932.1	228-294	170746673	YP_001752933.1	2-114	Methylobacterium_radiotolerans_JCM_2831
194365568	YP_002028178.1	138-202	194365569	YP_002028179.1	20-131	Stenotrophomonas_maltophilia_R551_3
218437946	YP_002376275.1	220-285	218437945	YP_002376274.1	1-115	Cyanothece_PCC_7424
145594044	YP_001158341.1	157-224	145594043	YP_001158340.1	1-113	Salinispora_tropica_CNB-440
108809461	YP_653377.1	238-300	108809460	YP_653376.1	2-112	Yersinia_pestis_Antiqua
145594142	YP_001158439.1	262-327	145594141	YP_001158438.1	1-113	Salinispora_tropica_CNB-440
162100159	YP_653426.2	129-194	108809511	YP_653427.1	4-116	Yersinia_pestis_Antiqua
170746814	YP_001753074.1	388-456	170746815	YP_001753075.1	12-124	Methylobacterium_radiotolerans_JCM_2831
218438131	YP_002376460.1	221-288	218438132	YP_002376461.1	1-115	Cyanothece_PCC_7424
145594241	YP_001158538.1	232-297	145594240	YP_001158537.1	1-110	Salinispora_tropica_CNB-440
170746955	YP_001753215.1	298-364	170746954	YP_001753214.1	2-114	Methylobacterium_radiotolerans_JCM_2831
194365896	YP_002028506.1	137-201	194365895	YP_002028505.1	11-122	Stenotrophomonas_maltophilia_R551_3
194365915	YP_002028525.1	124-194	194365916	YP_002028526.1	13-125	Stenotrophomonas_maltophilia_R551_3
16273289	NP_439530.1	194-260	16273290	NP_439531.1	3-116	Haemophilus_influenzae
194365943	YP_002028553.1	236-302	194365942	YP_002028552.1	1-113	Stenotrophomonas_maltophilia_R551_3
194365950	YP_002028560.1	240-305	194365949	YP_002028559.1	1-113	Stenotrophomonas_maltophilia_R551_3
145594324	YP_001158621.1	102-162	145594325	YP_001158622.1	2-110	Salinispora_tropica_CNB-440
161526220	YP_001581232.1	61-124	161526221	YP_001581233.1	3-117	Burkholderia_multivorans_ATCC_17616_JGI
170747206	YP_001753466.1	248-306	170747205	YP_001753465.1	5-117	Methylobacterium_radiotolerans_JCM_2831
161526259	YP_001581271.1	201-270	161526258	YP_001581270.1	4-116	Burkholderia_multivorans_ATCC_17616_JGI
161526287	YP_001581299.1	541-613	161526286	YP_001581298.1	2-115	Burkholderia_multivorans_ATCC_17616_JGI
16273594	NP_439849.1	234-300	16273595	NP_439850.1	1-113	Haemophilus_influenzae
218438402	YP_002376731.1	609-677	218438403	YP_002376732.1	6-131	Cyanothece_PCC_7424
194366240	YP_002028850.1	238-295	194366239	YP_002028849.1	1-113	Stenotrophomonas_maltophilia_R551_3
145594663	YP_001158960.1	259-326	145594662	YP_001158959.1	26-138	Salinispora_tropica_CNB-440
161519938	YP_001583365.1	398-466	161519937	YP_001583364.1	5-117	Burkholderia_multivorans_ATCC_17616_JGI
161520009	YP_001583436.1	231-289	161520008	YP_001583435.1	5-118	Burkholderia_multivorans_ATCC_17616_JGI
170747667	YP_001753927.1	237-303	170747666	YP_001753926.1	24-136	Methylobacterium_radiotolerans_JCM_2831
170747691	YP_001753951.1	26-88	170747692	YP_001753952.1	6-118	Methylobacterium_radiotolerans_JCM_2831
161520070	YP_001583497.1	562-627	161520069	YP_001583496.1	1-114	Burkholderia_multivorans_ATCC_17616_JGI
119896345	YP_931558.1	230-289	119896346	YP_931559.1	5-119	Azoarcus_BH72
119896364	YP_931577.1	457-524	119896363	YP_931576.1	13-125	Azoarcus_BH72
114563883	YP_751397.1	376-444	114563884	YP_751398.1	10-122	Shewanella_frigidimarina_NCIMB_400
119896457	YP_931670.1	188-256	119896456	YP_931669.1	3-117	Azoarcus_BH72
145595094	YP_001159391.1	233-300	145595095	YP_001159392.1	14-125	Salinispora_tropica_CNB-440
194366915	YP_002029525.1	208-273	194366914	YP_002029524.1	15-126	Stenotrophomonas_maltophilia_R551_3
161520227	YP_001583654.1	161-226	161520226	YP_001583653.1	30-141	Burkholderia_multivorans_ATCC_17616_JGI
161520231	YP_001583658.1	449-521	161520232	YP_001583659.1	2-120	Burkholderia_multivorans_ATCC_17616_JGI
161520239	YP_001583666.1	233-298	161520240	YP_001583667.1	1-113	Burkholderia_multivorans_ATCC_17616_JGI
194366937	YP_002029547.1	370-436	194366938	YP_002029548.1	5-117	Stenotrophomonas_maltophilia_R551_3
119896554	YP_931767.1	234-300	119896555	YP_931768.1	1-113	Azoarcus_BH72
170747909	YP_001754169.1	543-614	170747910	YP_001754170.1	3-117	Methylobacterium_radiotolerans_JCM_2831
218438944	YP_002377273.1	388-456	218438945	YP_002377274.1	630-743	Cyanothece_PCC_7424
119896739	YP_931952.1	425-493	119896738	YP_931951.1	5-117	Azoarcus_BH72
119896749	YP_931962.1	237-303	119896748	YP_931961.1	1-113	Azoarcus_BH72
218930522	YP_002348397.1	136-196	218930521	YP_002348396.1	1-113	Yersinia_pestis_CO92
145595406	YP_001159703.1	251-318	145595407	YP_001159704.1	5-117	Salinispora_tropica_CNB-440
119896994	YP_932207.1	257-322	119896995	YP_932208.1	3-115	Azoarcus_BH72
119897027	YP_932240.1	137-202	119897026	YP_932239.1	2-116	Azoarcus_BH72
194367278	YP_002029888.1	239-307	194367277	YP_002029887.1	2-119	Stenotrophomonas_maltophilia_R551_3
170748301	YP_001754561.1	240-300	170748302	YP_001754562.1	1-113	Methylobacterium_radiotolerans_JCM_2831
119897209	YP_932422.1	441-511	119897208	YP_932421.1	4-116	Azoarcus_BH72
194367391	YP_002030001.1	227-284	194367392	YP_002030002.1	5-115	Stenotrophomonas_maltophilia_R551_3
119897267	YP_932480.1	258-323	119897266	YP_932479.1	1-113	Azoarcus_BH72
170748482	YP_001754742.1	236-293	170748483	YP_001754743.1	1-113	Methylobacterium_radiotolerans_JCM_2831
161520861	YP_001584288.1	234-301	161520860	YP_001584287.1	1-112	Burkholderia_multivorans_ATCC_17616_JGI
68250105	YP_249217.1	194-260	68250104	YP_249216.1	3-116	Haemophilus_influenzae_86_028NP
161520887	YP_001584314.1	247-312	161520888	YP_001584315.1	2-111	Burkholderia_multivorans_ATCC_17616_JGI
170748525	YP_001754785.1	452-519	170748523	YP_001754783.1	19-131	Methylobacterium_radiotolerans_JCM_2831
161520899	YP_001584326.1	134-198	161520898	YP_001584325.1	16-127	Burkholderia_multivorans_ATCC_17616_JGI
194367611	YP_002030221.1	241-305	194367612	YP_002030222.1	9-120	Stenotrophomonas_maltophilia_R551_3
170748587	YP_001754847.1	142-206	170748586	YP_001754846.1	4-116	Methylobacterium_radiotolerans_JCM_2831
22536309	NP_687160.1	136-202	22536308	NP_687159.1	2-114	Streptococcus_agalactiae_2603
170748890	YP_001755150.1	241-299	170748891	YP_001755151.1	19-130	Methylobacterium_radiotolerans_JCM_2831
218439787	YP_002378116.1	272-337	218439786	YP_002378115.1	13-127	Cyanothece_PCC_7424
218439790	YP_002378119.1	144-208	218439789	YP_002378118.1	1-115	Cyanothece_PCC_7424
145596197	YP_001160494.1	284-351	145596198	YP_001160495.1	8-120	Salinispora_tropica_CNB-440
22536577	NP_687428.1	119-182	22536576	NP_687427.1	3-115	Streptococcus_agalactiae_2603
119898206	YP_933419.1	405-473	119898205	YP_933418.1	6-118	Azoarcus_BH72
220934319	YP_002513218.1	306-374	220934318	YP_002513217.1	9-123	Thioalkalivibrio_HL_EbGR7
22536884	NP_687735.1	207-273	22536883	NP_687734.1	2-113	Streptococcus_agalactiae_2603
148825750	YP_001290503.1	234-300	148825749	YP_001290502.1	1-113	Haemophilus_influenzae_PittEE
161521633	YP_001585060.1	241-306	161521632	YP_001585059.1	1-113	Burkholderia_multivorans_ATCC_17616_JGI
22537137	NP_687988.1	110-166	22537136	NP_687987.1	6-116	Streptococcus_agalactiae_2603
22537144	NP_687995.1	214-281	22537145	NP_687996.1	2-113	Streptococcus_agalactiae_2603
170749493	YP_001755753.1	358-423	170749494	YP_001755754.1	2-113	Methylobacterium_radiotolerans_JCM_2831
148825916	YP_001290669.1	194-260	148825917	YP_001290670.1	3-116	Haemophilus_influenzae_PittEE
119898693	YP_933906.1	277-342	119898694	YP_933907.1	6-120	Azoarcus_BH72
119898703	YP_933916.1	685-752	119898702	YP_933915.1	3-117	Azoarcus_BH72
119898773	YP_933986.1	935-1000	119898775	YP_933988.1	15-129	Azoarcus_BH72
161522392	YP_001585321.1	266-334	161522391	YP_001585320.1	38-150	Burkholderia_multivorans_ATCC_17616_JGI
22537474	NP_688325.1	194-256	22537475	NP_688326.1	1-113	Streptococcus_agalactiae_2603
170749823	YP_001756083.1	268-333	170749824	YP_001756084.1	2-115	Methylobacterium_radiotolerans_JCM_2831
119899005	YP_934218.1	161-227	119899004	YP_934217.1	5-117	Azoarcus_BH72
119899036	YP_934249.1	232-290	119899035	YP_934248.1	6-120	Azoarcus_BH72
22537764	NP_688615.1	268-335	22537765	NP_688616.1	3-114	Streptococcus_agalactiae_2603
170749883	YP_001756143.1	251-317	170749884	YP_001756144.1	19-131	Methylobacterium_radiotolerans_JCM_2831
119899058	YP_934271.1	245-313	119899060	YP_934273.1	7-119	Azoarcus_BH72
119899089	YP_934302.1	243-310	119899090	YP_934303.1	3-114	Azoarcus_BH72
218440528	YP_002378857.1	199-263	218440527	YP_002378856.1	19-138	Cyanothece_PCC_7424
119899235	YP_934448.1	244-310	119899236	YP_934449.1	1-113	Azoarcus_BH72
22538096	NP_688947.1	331-397	22538097	NP_688948.1	2-114	Streptococcus_agalactiae_2603
161522888	YP_001585817.1	236-301	161522889	YP_001585818.1	1-113	Burkholderia_multivorans_ATCC_17616_JGI
161502168	YP_001569280.1	246-311	161502167	YP_001569279.1	1-113	Salmonella_enterica_arizonae_serovar_62_z4_z23__
22538190	NP_689041.1	253-316	22538189	NP_689040.1	3-114	Streptococcus_agalactiae_2603
119899384	YP_934597.1	276-343	119899383	YP_934596.1	6-117	Azoarcus_BH72
22538257	NP_689108.1	231-297	22538256	NP_689107.1	1-113	Streptococcus_agalactiae_2603
119899449	YP_934662.1	210-276	119899448	YP_934661.1	3-116	Azoarcus_BH72
119899482	YP_934695.1	466-532	119899481	YP_934694.1	7-122	Azoarcus_BH72
161502281	YP_001569393.1	234-302	161502283	YP_001569395.1	7-119	Salmonella_enterica_arizonae_serovar_62_z4_z23__
218440839	YP_002379168.1	203-278	218440838	YP_002379167.1	1-113	Cyanothece_PCC_7424
76788019	YP_328848.1	136-202	76786780	YP_328847.1	2-114	Streptococcus_agalactiae_A909
76787872	YP_328861.1	232-298	76787576	YP_328862.1	1-112	Streptococcus_agalactiae_A909
148826861	YP_001291614.1	194-260	148826862	YP_001291615.1	3-116	Haemophilus_influenzae_PittGG
119899646	YP_934859.1	304-369	119899645	YP_934858.1	13-125	Azoarcus_BH72
119899672	YP_934885.1	648-716	119899671	YP_934884.1	15-136	Azoarcus_BH72
165976043	YP_001651636.1	245-307	165976044	YP_001651637.1	2-95	Actinobacillus_pleuropneumoniae_serovar_3_JL03
119899787	YP_935000.1	445-506	119899788	YP_935001.1	24-136	Azoarcus_BH72
76786831	YP_329114.1	119-182	76787873	YP_329113.1	3-115	Streptococcus_agalactiae_A909
119899905	YP_935118.1	157-218	119899904	YP_935117.1	3-114	Azoarcus_BH72
119899974	YP_935187.1	557-622	119899975	YP_935188.1	12-127	Azoarcus_BH72
148827130	YP_001291883.1	234-300	148827131	YP_001291884.1	1-113	Haemophilus_influenzae_PittGG
124025855	YP_001014971.1	150-214	124025854	YP_001014970.1	13-130	Prochlorococcus_marinus_NATL1A
218441119	YP_002379448.1	382-455	218441116	YP_002379445.1	10-121	Cyanothece_PCC_7424
161502713	YP_001569825.1	240-304	161502712	YP_001569824.1	11-122	Salmonella_enterica_arizonae_serovar_62_z4_z23__
189348281	YP_001941477.1	233-298	189348280	YP_001941476.1	1-113	Burkholderia_multivorans_ATCC_17616_Tohoku
76787924	YP_329468.1	207-273	76786877	YP_329467.1	2-113	Streptococcus_agalactiae_A909
218441193	YP_002379522.1	241-307	218441192	YP_002379521.1	1-113	Cyanothece_PCC_7424
158421749	YP_001523041.1	439-507	158421750	YP_001523042.1	4-116	Azorhizobium_caulinodans_ORS_571
76787811	YP_329693.1	110-166	76787477	YP_329692.1	6-116	Streptococcus_agalactiae_A909
76788649	YP_329700.1	214-281	76787511	YP_329701.1	2-113	Streptococcus_agalactiae_A909
158421789	YP_001523081.1	242-300	158421790	YP_001523082.1	8-119	Azorhizobium_caulinodans_ORS_571
158421817	YP_001523109.1	131-201	158421818	YP_001523110.1	9-121	Azorhizobium_caulinodans_ORS_571
76786788	YP_329968.1	194-256	76787910	YP_329969.1	1-113	Streptococcus_agalactiae_A909
158421976	YP_001523268.1	358-426	158421975	YP_001523267.1	3-118	Azorhizobium_caulinodans_ORS_571
170751098	YP_001757358.1	296-363	170751099	YP_001757359.1	2-117	Methylobacterium_radiotolerans_JCM_2831
218441530	YP_002379859.1	212-279	218441529	YP_002379858.1	1-113	Cyanothece_PCC_7424
76786986	YP_330241.1	268-335	76788698	YP_330242.1	3-114	Streptococcus_agalactiae_A909
189348832	YP_001942027.1	242-308	189348833	YP_001942028.1	1-112	Burkholderia_multivorans_ATCC_17616_Tohoku
170751198	YP_001757458.1	378-428	170751203	YP_001757463.1	7-114	Methylobacterium_radiotolerans_JCM_2831
189348848	YP_001942043.1	244-310	189348849	YP_001942044.1	1-112	Burkholderia_multivorans_ATCC_17616_Tohoku
189348930	YP_001944558.1	235-301	189348931	YP_001944559.1	1-113	Burkholderia_multivorans_ATCC_17616_Tohoku
76788245	YP_330410.1	170-232	76788510	YP_330411.1	1-113	Streptococcus_agalactiae_A909
76787305	YP_330515.1	331-397	76788392	YP_330516.1	2-114	Streptococcus_agalactiae_A909
189348999	YP_001944627.1	524-596	189349000	YP_001944628.1	2-115	Burkholderia_multivorans_ATCC_17616_Tohoku
170751371	YP_001757631.1	252-311	170751369	YP_001757629.1	1-113	Methylobacterium_radiotolerans_JCM_2831
76786746	YP_330585.1	253-316	76788079	YP_330584.1	3-114	Streptococcus_agalactiae_A909
189349066	YP_001944694.1	61-124	189349065	YP_001944693.1	3-117	Burkholderia_multivorans_ATCC_17616_Tohoku
161503520	YP_001570632.1	324-393	161503519	YP_001570631.1	2-114	Salmonella_enterica_arizonae_serovar_62_z4_z23__
25010197	NP_734592.1	136-202	25010196	NP_734591.1	2-114	Streptococcus_agalactiae_NEM316
170751603	YP_001757863.1	144-212	170751604	YP_001757864.1	5-128	Methylobacterium_radiotolerans_JCM_2831
13474773	NP_106342.1	238-330	13474774	NP_106343.1	8-133	Mesorhizobium_loti
218442002	YP_002380331.1	1030-1098	218442001	YP_002380330.1	8-123	Cyanothece_PCC_7424
25010503	NP_734898.1	119-182	25010502	NP_734897.1	3-115	Streptococcus_agalactiae_NEM316
161503821	YP_001570933.1	236-302	161503820	YP_001570932.1	1-112	Salmonella_enterica_arizonae_serovar_62_z4_z23__
218442076	YP_002380405.1	256-321	218442075	YP_002380404.1	1-113	Cyanothece_PCC_7424
219870597	YP_002474972.1	237-299	219870598	YP_002474973.1	2-113	Haemophilus_parasuis_SH0165
218549495	YP_002383286.1	240-304	218549496	YP_002383287.1	11-122	Escherichia_fergusonii_ATCC_35469
189349766	YP_001945394.1	252-318	189349765	YP_001945393.1	1-113	Burkholderia_multivorans_ATCC_17616_Tohoku
218927244	YP_002345119.1	129-194	218927243	YP_002345118.1	4-116	Yersinia_pestis_CO92
25011017	NP_735412.1	110-166	25011016	NP_735411.1	6-116	Streptococcus_agalactiae_NEM316
161504140	YP_001571252.1	663-730	161504141	YP_001571253.1	2-113	Salmonella_enterica_arizonae_serovar_62_z4_z23__
25011073	NP_735468.1	214-281	25011074	NP_735469.1	2-113	Streptococcus_agalactiae_NEM316
158423192	YP_001524484.1	659-727	158423193	YP_001524485.1	4-115	Azorhizobium_caulinodans_ORS_571
161504202	YP_001571313.1	337-394	161504200	YP_001571312.1	5-119	Salmonella_enterica_arizonae_serovar_62_z4_z23__
218927348	YP_002345223.1	233-293	218927347	YP_002345222.1	5-117	Yersinia_pestis_CO92
158423276	YP_001524568.1	366-432	158423277	YP_001524569.1	3-115	Azorhizobium_caulinodans_ORS_571
29375183	NP_814336.1	632-699	29375184	NP_814337.1	3-114	Enterococcus_faecalis_V583
25011439	NP_735834.1	194-256	25011440	NP_735835.1	1-113	Streptococcus_agalactiae_NEM316
189350077	YP_001945705.1	206-272	189350076	YP_001945704.1	3-117	Burkholderia_multivorans_ATCC_17616_Tohoku
161504417	YP_001571529.1	203-269	161504418	YP_001571530.1	3-117	Salmonella_enterica_arizonae_serovar_62_z4_z23__
189350208	YP_001945836.1	567-632	189350206	YP_001945834.1	1-115	Burkholderia_multivorans_ATCC_17616_Tohoku
158423565	YP_001524857.1	217-282	158423564	YP_001524856.1	1-113	Azorhizobium_caulinodans_ORS_571
25011711	NP_736106.1	268-335	25011712	NP_736107.1	3-114	Streptococcus_agalactiae_NEM316
158423578	YP_001524870.1	219-285	158423577	YP_001524869.1	1-113	Azorhizobium_caulinodans_ORS_571
25011873	NP_736268.1	170-232	25011874	NP_736269.1	1-113	Streptococcus_agalactiae_NEM316
170745446	YP_001766903.1	192-260	170745447	YP_001766904.1	5-128	Methylobacterium_radiotolerans_JCM_2831
158423727	YP_001525019.1	205-272	158423728	YP_001525020.1	9-121	Azorhizobium_caulinodans_ORS_571
25011985	NP_736380.1	331-397	25011986	NP_736381.1	2-114	Streptococcus_agalactiae_NEM316
22123989	NP_667412.1	238-300	22123988	NP_667411.1	10-120	Yersinia_pestis_KIM
25012048	NP_736443.1	253-316	25012047	NP_736442.1	3-114	Streptococcus_agalactiae_NEM316
25012117	NP_736512.1	231-297	25012116	NP_736511.1	1-113	Streptococcus_agalactiae_NEM316
72382277	YP_291632.1	150-214	72382276	YP_291631.1	13-130	Prochlorococcus_marinus_NATL2A
56419263	YP_146581.1	322-388	56419264	YP_146582.1	2-115	Geobacillus_kaustophilus_HTA426
220905835	YP_002481146.1	188-252	220905834	YP_002481145.1	19-141	Cyanothece_PCC_7425
218928068	YP_002345943.1	255-320	218928069	YP_002345944.1	4-116	Yersinia_pestis_CO92
189350739	YP_001946367.1	234-293	189350738	YP_001946366.1	7-119	Burkholderia_multivorans_ATCC_17616_Tohoku
217976386	YP_002360533.1	236-302	217976385	YP_002360532.1	5-117	Methylocella_silvestris_BL2
158424378	YP_001525670.1	213-274	158424377	YP_001525669.1	5-116	Azorhizobium_caulinodans_ORS_571
220906024	YP_002481335.1	587-655	220906025	YP_002481336.1	2-116	Cyanothece_PCC_7425
195977457	YP_002122701.1	107-173	195977456	YP_002122700.1	3-115	Streptococcus_equi_zooepidemicus_MGCS10565
189350946	YP_001946574.1	152-220	189350945	YP_001946573.1	2-114	Burkholderia_multivorans_ATCC_17616_Tohoku
217976449	YP_002360596.1	362-427	217976450	YP_002360597.1	2-113	Methylocella_silvestris_BL2
161505228	YP_001572340.1	135-195	161505227	YP_001572339.1	1-113	Salmonella_enterica_arizonae_serovar_62_z4_z23__
189351074	YP_001946702.1	678-756	189351073	YP_001946701.1	6-117	Burkholderia_multivorans_ATCC_17616_Tohoku
161505339	YP_001572451.1	268-334	161505338	YP_001572450.1	6-118	Salmonella_enterica_arizonae_serovar_62_z4_z23__
158424637	YP_001525929.1	423-491	158424636	YP_001525928.1	1-113	Azorhizobium_caulinodans_ORS_571
189351170	YP_001946798.1	220-278	189351171	YP_001946799.1	3-115	Burkholderia_multivorans_ATCC_17616_Tohoku
220906225	YP_002481536.1	264-331	220906226	YP_002481537.1	10-133	Cyanothece_PCC_7425
219872087	YP_002476462.1	240-306	219872086	YP_002476461.1	1-113	Haemophilus_parasuis_SH0165
217976624	YP_002360771.1	259-316	217976623	YP_002360770.1	1-113	Methylocella_silvestris_BL2
161505431	YP_001572543.1	238-300	161505430	YP_001572542.1	2-112	Salmonella_enterica_arizonae_serovar_62_z4_z23__
161505494	YP_001572606.1	129-194	161505495	YP_001572607.1	4-116	Salmonella_enterica_arizonae_serovar_62_z4_z23__
152976970	YP_001376487.1	360-427	152976971	YP_001376488.1	3-115	Bacillus_cereus_cytotoxis_NVH_391-98
158424916	YP_001526208.1	355-424	158424917	YP_001526209.1	4-116	Azorhizobium_caulinodans_ORS_571
189351378	YP_001947006.1	213-278	189351379	YP_001947007.1	1-113	Burkholderia_multivorans_ATCC_17616_Tohoku
189351410	YP_001947038.1	281-346	189351409	YP_001947037.1	1-113	Burkholderia_multivorans_ATCC_17616_Tohoku
195978047	YP_002123291.1	218-285	195978046	YP_002123290.1	2-113	Streptococcus_equi_zooepidemicus_MGCS10565
218928769	YP_002346644.1	264-328	218928770	YP_002346645.1	1-113	Yersinia_pestis_CO92
189351620	YP_001947248.1	419-487	189351619	YP_001947247.1	5-117	Burkholderia_multivorans_ATCC_17616_Tohoku
158425273	YP_001526565.1	250-339	158425274	YP_001526566.1	5-130	Azorhizobium_caulinodans_ORS_571
161505933	YP_001573045.1	233-293	161505932	YP_001573044.1	5-117	Salmonella_enterica_arizonae_serovar_62_z4_z23__
195978473	YP_002123717.1	208-275	195978474	YP_002123718.1	10-122	Streptococcus_equi_zooepidemicus_MGCS10565
195978500	YP_002123744.1	208-274	195978501	YP_002123745.1	2-113	Streptococcus_equi_zooepidemicus_MGCS10565
50841609	YP_054836.1	603-671	50841610	YP_054837.1	1-112	Propionibacterium_acnes_KPA171202
26987917	NP_743342.1	308-373	26987916	NP_743341.1	6-117	Pseudomonas_putida_KT2440
218929110	YP_002346985.1	240-306	218929111	YP_002346986.1	1-112	Yersinia_pestis_CO92
189351973	YP_001947601.1	239-304	189351972	YP_001947600.1	1-113	Burkholderia_multivorans_ATCC_17616_Tohoku
28897689	NP_797294.1	372-440	28897688	NP_797293.1	2-115	Vibrio_parahaemolyticus
220906985	YP_002482296.1	323-386	220906986	YP_002482297.1	2-114	Cyanothece_PCC_7425
158425599	YP_001526891.1	259-317	158425598	YP_001526890.1	18-129	Azorhizobium_caulinodans_ORS_571
158425610	YP_001526902.1	240-298	158425609	YP_001526901.1	1-113	Azorhizobium_caulinodans_ORS_571
161506256	YP_001573368.1	236-302	161506258	YP_001573369.1	52-164	Salmonella_enterica_arizonae_serovar_62_z4_z23__
195978765	YP_002124009.1	266-333	195978766	YP_002124010.1	3-114	Streptococcus_equi_zooepidemicus_MGCS10565
50841846	YP_055073.1	154-220	50841845	YP_055072.1	2-113	Propionibacterium_acnes_KPA171202
113461043	YP_719110.1	353-418	113461044	YP_719111.1	1-113	Haemophilus_somnus_129PT
171056800	YP_001789149.1	247-310	171056799	YP_001789148.1	3-115	Leptothrix_cholodnii_SP_6
189352201	YP_001947828.1	241-306	189352202	YP_001947829.1	1-113	Burkholderia_multivorans_ATCC_17616_Tohoku
218929401	YP_002347276.1	202-262	218929400	YP_002347275.1	2-113	Yersinia_pestis_CO92
206577334	YP_002237486.1	273-337	206578805	YP_002237485.1	11-122	Klebsiella_pneumoniae_342
148284698	YP_001248788.1	297-367	148284697	YP_001248787.1	2-116	Orientia_tsutsugamushi_Boryong
60115553	YP_209344.1	208-273	60115556	YP_209347.1	179-296	Salmonella_enterica_Choleraesuis
157150245	YP_001449618.1	81-144	157149761	YP_001449617.1	2-113	Streptococcus_gordonii_Challis_substr_CH1
62178617	YP_215034.1	348-400	62178616	YP_215033.1	4-118	Salmonella_enterica_Choleraesuis
217977986	YP_002362133.1	400-472	217977985	YP_002362132.1	4-116	Methylocella_silvestris_BL2
158426316	YP_001527608.1	228-294	158426317	YP_001527609.1	13-125	Azorhizobium_caulinodans_ORS_571
25010797	NP_735192.1	207-273	25010796	NP_735191.1	2-113	Streptococcus_agalactiae_NEM316
16130153	NP_416720.1	461-517	16130154	NP_416721.1	4-121	Escherichia_coli_K12_substr__MG1655
157150977	YP_001449800.1	192-254	157151302	YP_001449801.1	1-113	Streptococcus_gordonii_Challis_substr_CH1
154684708	YP_001419869.1	116-173	154684707	YP_001419868.1	5-116	Bacillus_amyloliquefaciens_FZB42
152977170	YP_001376687.1	112-170	152977169	YP_001376686.1	2-113	Bacillus_cereus_cytotoxis_NVH_391-98
217978175	YP_002362322.1	285-350	217978174	YP_002362321.1	10-124	Methylocella_silvestris_BL2
154684869	YP_001420030.1	248-314	154684868	YP_001420029.1	1-112	Bacillus_amyloliquefaciens_FZB42
157151584	YP_001450079.1	208-274	157151157	YP_001450078.1	2-113	Streptococcus_gordonii_Challis_substr_CH1
218929972	YP_002347847.1	257-325	218929970	YP_002347845.1	7-119	Yersinia_pestis_CO92
50842817	YP_056044.1	336-401	50842818	YP_056045.1	8-119	Propionibacterium_acnes_KPA171202
189352918	YP_001948545.1	134-198	189352919	YP_001948546.1	16-127	Burkholderia_multivorans_ATCC_17616_Tohoku
189352930	YP_001948557.1	247-312	189352929	YP_001948556.1	1-113	Burkholderia_multivorans_ATCC_17616_Tohoku
189352956	YP_001948583.1	234-301	189352957	YP_001948584.1	1-112	Burkholderia_multivorans_ATCC_17616_Tohoku
218930046	YP_002347921.1	228-291	218930047	YP_002347922.1	1-112	Yersinia_pestis_CO92
218930055	YP_002347930.1	280-350	218930056	YP_002347931.1	1-113	Yersinia_pestis_CO92
154685043	YP_001420204.1	135-202	154685042	YP_001420203.1	3-114	Bacillus_amyloliquefaciens_FZB42
157151264	YP_001450362.1	231-298	157150145	YP_001450361.1	2-113	Streptococcus_gordonii_Challis_substr_CH1
220935637	YP_002514536.1	203-269	220935638	YP_002514537.1	8-122	Thioalkalivibrio_HL_EbGR7
220908073	YP_002483384.1	618-683	220908072	YP_002483383.1	9-123	Cyanothece_PCC_7425
154685232	YP_001420393.1	329-385	154685233	YP_001420394.1	2-116	Bacillus_amyloliquefaciens_FZB42
218930233	YP_002348108.1	203-269	218930234	YP_002348109.1	3-117	Yersinia_pestis_CO92
62179293	YP_215710.1	663-730	62179292	YP_215709.1	2-113	Salmonella_enterica_Choleraesuis
114565052	YP_752566.1	227-292	114565051	YP_752565.1	1-113	Shewanella_frigidimarina_NCIMB_400
171057070	YP_001789419.1	461-526	171057071	YP_001789420.1	7-119	Leptothrix_cholodnii_SP_6
157150002	YP_001450696.1	239-305	157150522	YP_001450697.1	2-113	Streptococcus_gordonii_Challis_substr_CH1
217978652	YP_002362799.1	250-308	217978651	YP_002362798.1	17-132	Methylocella_silvestris_BL2
157149950	YP_001450783.1	114-172	157150931	YP_001450784.1	2-113	Streptococcus_gordonii_Challis_substr_CH1
50843551	YP_056778.1	250-320	50843550	YP_056777.1	3-115	Propionibacterium_acnes_KPA171202
62179615	YP_216032.1	236-302	162139597	YP_216033.2	1-112	Salmonella_enterica_Choleraesuis
217978956	YP_002363103.1	669-737	217978955	YP_002363102.1	6-118	Methylocella_silvestris_BL2
157151367	YP_001451173.1	120-185	157151201	YP_001451174.1	7-117	Streptococcus_gordonii_Challis_substr_CH1
189353583	YP_001949210.1	233-298	189353582	YP_001949209.1	1-113	Burkholderia_multivorans_ATCC_17616_Tohoku
189353591	YP_001949218.1	449-521	189353590	YP_001949217.1	2-120	Burkholderia_multivorans_ATCC_17616_Tohoku
189353595	YP_001949222.1	161-226	189353596	YP_001949223.1	3-114	Burkholderia_multivorans_ATCC_17616_Tohoku
62179751	YP_216168.1	267-330	62179752	YP_216169.1	2-114	Salmonella_enterica_Choleraesuis
189353749	YP_001949376.1	562-627	189353750	YP_001949377.1	1-114	Burkholderia_multivorans_ATCC_17616_Tohoku
153938680	YP_001389617.1	374-449	153938107	YP_001389618.1	2-116	Clostridium_botulinum_F_Langeland
189353809	YP_001949436.1	231-289	189353810	YP_001949437.1	5-118	Burkholderia_multivorans_ATCC_17616_Tohoku
62179977	YP_216394.1	357-426	62179978	YP_216395.1	2-114	Salmonella_enterica_Choleraesuis
89901560	YP_524031.1	248-316	89901558	YP_524029.1	21-133	Rhodoferax_ferrireducens_T118
170717616	YP_001784698.1	342-407	170717617	YP_001784699.1	1-113	Haemophilus_somnus_2336
189353885	YP_001949512.1	398-466	189353886	YP_001949513.1	5-117	Burkholderia_multivorans_ATCC_17616_Tohoku
154686245	YP_001421406.1	245-313	154686246	YP_001421407.1	38-150	Bacillus_amyloliquefaciens_FZB42
24379133	NP_721088.1	235-300	24379132	NP_721087.1	2-112	Streptococcus_mutans
186474812	YP_001856282.1	534-606	186474813	YP_001856283.1	2-115	Burkholderia_phymatum_STM815
154686556	YP_001421717.1	364-431	154686557	YP_001421718.1	7-118	Bacillus_amyloliquefaciens_FZB42
186474838	YP_001856308.1	201-270	186474839	YP_001856309.1	4-116	Burkholderia_phymatum_STM815
186474904	YP_001856374.1	139-206	186474905	YP_001856375.1	1515-1627	Burkholderia_phymatum_STM815
194333604	YP_002015464.1	364-431	194333603	YP_002015463.1	4-118	Prosthecochloris_aestuarii_DSM_271
186474995	YP_001856465.1	437-505	186474996	YP_001856466.1	6-118	Burkholderia_phymatum_STM815
24379373	NP_721328.1	197-259	24379372	NP_721327.1	3-115	Streptococcus_mutans
154686838	YP_001421999.1	227-294	154686839	YP_001422000.1	3-113	Bacillus_amyloliquefaciens_FZB42
153940548	YP_001389734.1	278-345	153939020	YP_001389733.1	4-115	Clostridium_botulinum_F_Langeland
83642977	YP_431412.1	237-301	83642976	YP_431411.1	4-115	Hahella_chejuensis_KCTC_2396
24379449	NP_721404.1	113-169	24379448	NP_721403.1	5-115	Streptococcus_mutans
24379475	NP_721430.1	82-145	24379476	NP_721431.1	2-112	Streptococcus_mutans
217980000	YP_002364147.1	454-520	217979996	YP_002364143.1	24-136	Methylocella_silvestris_BL2
62180702	YP_217119.1	240-304	62180703	YP_217120.1	11-122	Salmonella_enterica_Choleraesuis
24379560	NP_721515.1	213-280	24379561	NP_721516.1	2-113	Streptococcus_mutans
24379576	NP_721531.1	228-290	24379577	NP_721532.1	6-118	Streptococcus_mutans
154687042	YP_001422203.1	352-419	154687043	YP_001422204.1	3-115	Bacillus_amyloliquefaciens_FZB42
83643135	YP_431570.1	151-221	83643136	YP_431571.1	27-140	Hahella_chejuensis_KCTC_2396
186475206	YP_001856676.1	278-343	186475207	YP_001856677.1	1-113	Burkholderia_phymatum_STM815
186475238	YP_001856708.1	213-278	186475237	YP_001856707.1	1-113	Burkholderia_phymatum_STM815
62180842	YP_217259.1	461-518	62180843	YP_217260.1	19-136	Salmonella_enterica_Choleraesuis
154687160	YP_001422321.1	115-172	154687161	YP_001422322.1	2-113	Bacillus_amyloliquefaciens_FZB42
83643227	YP_431662.1	413-481	83643228	YP_431663.1	13-125	Hahella_chejuensis_KCTC_2396
194334028	YP_002015888.1	887-953	194334029	YP_002015889.1	4-120	Prosthecochloris_aestuarii_DSM_271
154687263	YP_001422424.1	328-384	154687264	YP_001422425.1	2-116	Bacillus_amyloliquefaciens_FZB42
24379906	NP_721861.1	207-273	24379907	NP_721862.1	2-113	Streptococcus_mutans
22124590	NP_668013.1	136-196	22124591	NP_668014.1	1-113	Yersinia_pestis_KIM
154687414	YP_001422575.1	240-306	154687413	YP_001422574.1	3-114	Bacillus_amyloliquefaciens_FZB42
83643473	YP_431908.1	245-310	83643472	YP_431907.1	1-113	Hahella_chejuensis_KCTC_2396
154687435	YP_001422596.1	356-424	154687436	YP_001422597.1	4-116	Bacillus_amyloliquefaciens_FZB42
62181129	YP_217546.1	253-321	62181127	YP_217544.1	7-119	Salmonella_enterica_Choleraesuis
154687498	YP_001422659.1	236-301	154687499	YP_001422660.1	2-112	Bacillus_amyloliquefaciens_FZB42
24380178	NP_722133.1	227-292	24380179	NP_722134.1	10-122	Streptococcus_mutans
83643564	YP_431999.1	173-275	83643562	YP_431997.1	3-117	Hahella_chejuensis_KCTC_2396
83643584	YP_432019.1	369-426	83643585	YP_432020.1	4-116	Hahella_chejuensis_KCTC_2396
186475653	YP_001857123.1	206-272	186475652	YP_001857122.1	3-117	Burkholderia_phymatum_STM815
62181285	YP_217702.1	263-328	62181286	YP_217703.1	1-113	Salmonella_enterica_Choleraesuis
154687604	YP_001422765.1	128-194	154687605	YP_001422766.1	1-113	Bacillus_amyloliquefaciens_FZB42
53804898	YP_113274.1	187-245	53804897	YP_113275.1	6-117	Methylococcus_capsulatus_Bath
186475767	YP_001857237.1	234-293	186475768	YP_001857238.1	10-122	Burkholderia_phymatum_STM815
22124886	NP_668309.1	203-269	22124885	NP_668308.1	13-127	Yersinia_pestis_KIM
89901853	YP_524324.1	309-383	89901852	YP_524323.1	4-116	Rhodoferax_ferrireducens_T118
83643804	YP_432239.1	476-544	83643805	YP_432240.1	3-112	Hahella_chejuensis_KCTC_2396
83643825	YP_432260.1	501-567	83643824	YP_432259.1	15-127	Hahella_chejuensis_KCTC_2396
154687899	YP_001423060.1	85-152	154687900	YP_001423061.1	3-114	Bacillus_amyloliquefaciens_FZB42
186475908	YP_001857378.1	270-338	186475909	YP_001857379.1	10-133	Burkholderia_phymatum_STM815
221231024	YP_002510176.1	119-185	221231023	YP_002510175.1	3-115	Streptococcus_pneumoniae_ATCC_700669
148546351	YP_001266453.1	408-476	148546350	YP_001266452.1	6-118	Pseudomonas_putida_F1
83643906	YP_432341.1	131-191	83643905	YP_432340.1	5-117	Hahella_chejuensis_KCTC_2396
186475949	YP_001857419.1	248-313	186475948	YP_001857418.1	10-122	Burkholderia_phymatum_STM815
186475954	YP_001857424.1	243-301	186475955	YP_001857425.1	5-118	Burkholderia_phymatum_STM815
62181692	YP_218109.1	236-302	62181691	YP_218108.1	52-164	Salmonella_enterica_Choleraesuis
53804659	YP_113669.1	520-585	53804660	YP_113668.1	321-435	Methylococcus_capsulatus_Bath
154688138	YP_001423299.1	376-443	154688139	YP_001423300.1	4-115	Bacillus_amyloliquefaciens_FZB42
22125213	NP_668636.1	257-325	22125215	NP_668638.1	17-129	Yersinia_pestis_KIM
56420224	YP_147542.1	235-301	56420225	YP_147543.1	2-113	Geobacillus_kaustophilus_HTA426
221231427	YP_002510579.1	231-297	221231426	YP_002510578.1	1-112	Streptococcus_pneumoniae_ATCC_700669
186476229	YP_001857699.1	591-661	186476230	YP_001857700.1	9-125	Burkholderia_phymatum_STM815
186476238	YP_001857708.1	152-220	186476237	YP_001857707.1	2-114	Burkholderia_phymatum_STM815
62182003	YP_218420.1	233-293	62182004	YP_218421.1	10-122	Salmonella_enterica_Choleraesuis
22125370	NP_668793.1	280-350	22125369	NP_668792.1	1-113	Yersinia_pestis_KIM
30260447	NP_842824.1	276-343	30260446	NP_842823.1	4-115	Bacillus_anthracis_Ames
30260459	NP_842836.1	85-152	30260460	NP_842837.1	4-115	Bacillus_anthracis_Ames
83644280	YP_432715.1	281-349	83644278	YP_432713.1	9-121	Hahella_chejuensis_KCTC_2396
83644286	YP_432721.1	222-280	83644287	YP_432722.1	1-112	Hahella_chejuensis_KCTC_2396
221231599	YP_002510751.1	216-283	221231598	YP_002510750.1	2-113	Streptococcus_pneumoniae_ATCC_700669
53803972	YP_114154.1	271-339	53803974	YP_114152.1	6-118	Methylococcus_capsulatus_Bath
53804199	YP_114204.1	238-303	53804200	YP_114203.1	1-113	Methylococcus_capsulatus_Bath
53804013	YP_114371.1	220-285	53804012	YP_114372.1	1-115	Methylococcus_capsulatus_Bath
30260729	NP_843106.1	191-258	30260728	NP_843105.1	1-112	Bacillus_anthracis_Ames
30260741	NP_843118.1	265-331	30260742	NP_843119.1	2-113	Bacillus_anthracis_Ames
221231921	YP_002511073.1	208-274	221231922	YP_002511074.1	2-113	Streptococcus_pneumoniae_ATCC_700669
30260804	NP_843181.1	234-300	30260805	NP_843182.1	2-113	Bacillus_anthracis_Ames
22125687	NP_669110.1	264-328	22125688	NP_669111.1	1-113	Yersinia_pestis_KIM
83644593	YP_433028.1	297-362	83644592	YP_433027.1	26-137	Hahella_chejuensis_KCTC_2396
62182468	YP_218885.1	129-194	162139518	YP_218884.2	4-116	Salmonella_enterica_Choleraesuis
53803483	YP_114634.1	675-743	53803484	YP_114633.1	6-117	Methylococcus_capsulatus_Bath
62182519	YP_218936.1	238-300	62182520	YP_218937.1	2-112	Salmonella_enterica_Choleraesuis
83644676	YP_433111.1	254-320	83644677	YP_433112.1	1-113	Hahella_chejuensis_KCTC_2396
186476808	YP_001858278.1	683-750	186476807	YP_001858277.1	6-117	Burkholderia_phymatum_STM815
145219697	YP_001130406.1	452-519	145219696	YP_001130405.1	9-120	Prosthecochloris_vibrioformis_DSM_265
53803653	YP_114695.1	238-302	53803652	YP_114696.1	2-113	Methylococcus_capsulatus_Bath
62182624	YP_219041.1	335-401	62182625	YP_219042.1	6-118	Salmonella_enterica_Choleraesuis
53803481	YP_114747.1	243-309	53803482	YP_114746.1	1-113	Methylococcus_capsulatus_Bath
221232375	YP_002511528.1	112-170	221232376	YP_002511529.1	2-113	Streptococcus_pneumoniae_ATCC_700669
53803361	YP_114886.1	270-335	53803360	YP_114887.1	3-117	Methylococcus_capsulatus_Bath
62182740	YP_219157.1	145-205	62182741	YP_219158.1	1-113	Salmonella_enterica_Choleraesuis
145219951	YP_001130660.1	363-430	145219952	YP_001130661.1	4-118	Prosthecochloris_vibrioformis_DSM_265
22126028	NP_669451.1	211-271	22126027	NP_669450.1	20-131	Yersinia_pestis_KIM
186477154	YP_001858624.1	235-297	186477155	YP_001858625.1	23-135	Burkholderia_phymatum_STM815
30261227	NP_843604.1	355-423	30261228	NP_843605.1	4-116	Bacillus_anthracis_Ames
218245357	YP_002370728.1	144-208	218245356	YP_002370727.1	1-115	Cyanothece_PCC_8801
53803076	YP_115241.1	495-567	53803075	YP_115242.1	4-117	Methylococcus_capsulatus_Bath
221232793	YP_002511947.1	217-284	221232792	YP_002511946.1	3-115	Streptococcus_pneumoniae_ATCC_700669
62183004	YP_219421.1	255-320	62183003	YP_219420.1	4-116	Salmonella_enterica_Choleraesuis
53802842	YP_115366.1	232-296	53802843	YP_115365.1	11-123	Methylococcus_capsulatus_Bath
30261402	NP_843779.1	238-304	30261401	NP_843778.1	4-115	Bacillus_anthracis_Ames
221232894	YP_002512048.1	232-298	221232895	YP_002512049.1	1-112	Streptococcus_pneumoniae_ATCC_700669
56412326	YP_149401.1	335-387	56412325	YP_149400.1	4-118	Salmonella_enterica_Paratypi_ATCC_9150
22126193	NP_669616.1	240-306	22126192	NP_669615.1	1-112	Yersinia_pestis_KIM
53802741	YP_115486.1	373-439	53802740	YP_115487.1	4-116	Methylococcus_capsulatus_Bath
53802736	YP_115491.1	202-270	53802727	YP_115492.1	4-118	Methylococcus_capsulatus_Bath
182683052	YP_001834799.1	119-185	182683051	YP_001834798.1	3-115	Streptococcus_pneumoniae_CGSP14
30261573	NP_843950.1	364-431	30261572	NP_843949.1	5-116	Bacillus_anthracis_Ames
56412559	YP_149634.1	234-302	56412561	YP_149636.1	7-119	Salmonella_enterica_Paratypi_ATCC_9150
197283967	YP_002149839.1	203-269	197283966	YP_002149838.1	3-117	Proteus_mirabilis
83645524	YP_433959.1	446-512	83645523	YP_433958.1	3-118	Hahella_chejuensis_KCTC_2396
170736744	YP_001778004.1	134-198	170736743	YP_001778003.1	16-127	Burkholderia_cenocepacia_MC0_3
186477802	YP_001859272.1	237-302	186477801	YP_001859271.1	1-113	Burkholderia_phymatum_STM815
182683535	YP_001835282.1	231-297	182683534	YP_001835281.1	1-112	Streptococcus_pneumoniae_CGSP14
56412834	YP_149909.1	461-518	56412833	YP_149908.1	4-121	Salmonella_enterica_Paratypi_ATCC_9150
221229813	YP_002503229.1	295-362	221229812	YP_002503228.1	6-117	Mycobacterium_leprae_Br4923
30261987	NP_844364.1	127-193	30261986	NP_844363.1	6-117	Bacillus_anthracis_Ames
30262005	NP_844382.1	236-303	30262004	NP_844381.1	2-114	Bacillus_anthracis_Ames
56412970	YP_150045.1	240-304	56412969	YP_150044.1	11-122	Salmonella_enterica_Paratypi_ATCC_9150
182683718	YP_001835465.1	216-283	182683717	YP_001835464.1	24-135	Streptococcus_pneumoniae_CGSP14
218551013	YP_002384804.1	237-303	218551012	YP_002384803.1	6-118	Escherichia_fergusonii_ATCC_35469
186472348	YP_001859690.1	213-271	186472347	YP_001859689.1	6-118	Burkholderia_phymatum_STM815
30262228	NP_844605.1	233-300	30262227	NP_844604.1	3-115	Bacillus_anthracis_Ames
182684046	YP_001835793.1	208-274	182684045	YP_001835792.1	19-130	Streptococcus_pneumoniae_CGSP14
218246257	YP_002371628.1	199-266	218246258	YP_002371629.1	1-113	Cyanothece_PCC_8801
218246315	YP_002371686.1	286-351	218246316	YP_002371687.1	11-125	Cyanothece_PCC_8801
218246383	YP_002371754.1	220-285	218246382	YP_002371753.1	1-115	Cyanothece_PCC_8801
197284769	YP_002150641.1	266-330	197284770	YP_002150642.1	1-113	Proteus_mirabilis
22127155	NP_670578.1	255-320	22127156	NP_670579.1	4-116	Yersinia_pestis_KIM
83646342	YP_434777.1	251-317	83646343	YP_434778.1	1-113	Hahella_chejuensis_KCTC_2396
30262551	NP_844928.1	160-227	30262552	NP_844929.1	3-114	Bacillus_anthracis_Ames
218246548	YP_002371919.1	2-58	218246547	YP_002371918.1	2-120	Cyanothece_PCC_8801
182684577	YP_001836324.1	112-170	182684578	YP_001836325.1	32-143	Streptococcus_pneumoniae_CGSP14
56413643	YP_150718.1	347-416	56413642	YP_150717.1	2-114	Salmonella_enterica_Paratypi_ATCC_9150
186472784	YP_001860126.1	240-306	186472785	YP_001860127.1	13-125	Burkholderia_phymatum_STM815
186472790	YP_001860132.1	257-323	186472789	YP_001860131.1	1-112	Burkholderia_phymatum_STM815
186472791	YP_001860133.1	219-284	186472792	YP_001860134.1	1-113	Burkholderia_phymatum_STM815
197285087	YP_002150959.1	669-736	197285086	YP_002150958.1	4-115	Proteus_mirabilis
89902444	YP_524915.1	253-307	89902445	YP_524916.1	1-113	Rhodoferax_ferrireducens_T118
34498958	NP_903173.1	504-569	34498959	NP_903174.1	17-130	Chromobacterium_violaceum
218246751	YP_002372122.1	131-199	218246750	YP_002372121.1	7-121	Cyanothece_PCC_8801
56413784	YP_150859.1	267-330	56413783	YP_150858.1	2-114	Salmonella_enterica_Paratypi_ATCC_9150
56413911	YP_150986.1	236-302	56413910	YP_150985.1	1-112	Salmonella_enterica_Paratypi_ATCC_9150
28898784	NP_798389.1	353-422	28898783	NP_798388.1	8-120	Vibrio_parahaemolyticus
182685019	YP_001836766.1	217-284	182685018	YP_001836765.1	3-115	Streptococcus_pneumoniae_CGSP14
146305216	YP_001185681.1	378-446	146305217	YP_001185682.1	9-121	Pseudomonas_mendocina_ymp
182685130	YP_001836877.1	232-298	182685131	YP_001836878.1	1-112	Streptococcus_pneumoniae_CGSP14
30263019	NP_845396.1	136-199	30263020	NP_845397.1	4-113	Bacillus_anthracis_Ames
161484737	NP_671099.2	129-194	161484736	NP_671100.2	4-116	Yersinia_pestis_KIM
116515418	YP_815550.1	119-185	116516719	YP_815548.1	3-115	Streptococcus_pneumoniae_D39
21244739	NP_644321.1	256-313	21244740	NP_644322.1	1-113	Xanthomonas_citri
197285447	YP_002151319.1	232-296	197285448	YP_002151320.1	8-119	Proteus_mirabilis
56414177	YP_151252.1	663-730	56414178	YP_151253.1	2-113	Salmonella_enterica_Paratypi_ATCC_9150
22127787	NP_671210.1	233-293	22127786	NP_671209.1	5-117	Yersinia_pestis_KIM
83646964	YP_435399.1	278-348	83646963	YP_435398.1	2-115	Hahella_chejuensis_KCTC_2396
186473345	YP_001860687.1	539-605	186473343	YP_001860685.1	1-114	Burkholderia_phymatum_STM815
197285543	YP_002151415.1	363-432	197285544	YP_002151416.1	2-114	Proteus_mirabilis
197285556	YP_002151428.1	240-305	197285555	YP_002151427.1	1-113	Proteus_mirabilis
30263182	NP_845559.1	238-304	30263183	NP_845560.1	4-115	Bacillus_anthracis_Ames
197285588	YP_002151460.1	445-510	197285589	YP_002151461.1	4-121	Proteus_mirabilis
83647050	YP_435485.1	435-500	83647049	YP_435484.1	3-117	Hahella_chejuensis_KCTC_2396
197285729	YP_002151601.1	256-324	197285727	YP_002151599.1	7-119	Proteus_mirabilis
116515343	YP_816027.1	231-297	116516514	YP_816026.1	1-112	Streptococcus_pneumoniae_D39
56414447	YP_151522.1	203-269	56414448	YP_151523.1	2-101	Salmonella_enterica_Paratypi_ATCC_9150
116516689	YP_816196.1	216-283	116515465	YP_816195.1	24-135	Streptococcus_pneumoniae_D39
56414741	YP_151816.1	246-311	56414742	YP_151817.1	1-113	Salmonella_enterica_Paratypi_ATCC_9150
116515922	YP_816555.1	208-274	116515650	YP_816556.1	2-113	Streptococcus_pneumoniae_D39
162139451	YP_646183.2	129-194	108810415	YP_646182.1	4-116	Yersinia_pestis_Nepal516
197286252	YP_002152124.1	563-631	197286251	YP_002152123.1	9-121	Proteus_mirabilis
153938603	YP_001390393.1	230-294	153940791	YP_001390392.1	2-113	Clostridium_botulinum_F_Langeland
146305400	YP_001185865.1	221-280	146305399	YP_001185864.1	12-124	Pseudomonas_mendocina_ymp
30263769	NP_846146.1	233-298	30263770	NP_846147.1	2-112	Bacillus_anthracis_Ames
56415119	YP_152194.1	236-302	56415118	YP_152193.1	1-113	Salmonella_enterica_Paratypi_ATCC_9150
83647819	YP_436254.1	161-230	83647820	YP_436255.1	4-123	Hahella_chejuensis_KCTC_2396
116516868	YP_816902.1	112-170	116516130	YP_816903.1	2-113	Streptococcus_pneumoniae_D39
186474208	YP_001861550.1	274-342	186474207	YP_001861549.1	13-125	Burkholderia_phymatum_STM815
197286712	YP_002152584.1	129-194	197286713	YP_002152585.1	4-116	Proteus_mirabilis
197286721	YP_002152593.1	233-293	197286720	YP_002152592.1	5-117	Proteus_mirabilis
56415416	YP_152491.1	233-293	56415417	YP_152492.1	5-117	Salmonella_enterica_Paratypi_ATCC_9150
83648110	YP_436545.1	440-507	83648111	YP_436546.1	3-119	Hahella_chejuensis_KCTC_2396
116515950	YP_817298.1	217-284	116516111	YP_817297.1	3-115	Streptococcus_pneumoniae_D39
218248211	YP_002373582.1	180-244	218248212	YP_002373583.1	19-138	Cyanothece_PCC_8801
83644243	YP_432678.1	237-298	83644244	YP_432679.1	3-115	Hahella_chejuensis_KCTC_2396
186470492	YP_001861810.1	504-574	186470493	YP_001861811.1	12-124	Burkholderia_phymatum_STM815
22125380	NP_668803.1	228-291	22125379	NP_668802.1	1-112	Yersinia_pestis_KIM
108811050	YP_646817.1	203-269	108811049	YP_646816.1	3-117	Yersinia_pestis_Nepal516
197287012	YP_002152884.1	238-300	197287013	YP_002152885.1	2-112	Proteus_mirabilis
194396888	YP_002036800.1	119-185	194397353	YP_002036799.1	3-115	Streptococcus_pneumoniae_G54
218248374	YP_002373745.1	223-290	218248373	YP_002373744.1	1-115	Cyanothece_PCC_8801
30264658	NP_847035.1	360-427	30264659	NP_847036.1	3-115	Bacillus_anthracis_Ames
83648564	YP_436999.1	314-380	83648565	YP_437000.1	3-115	Hahella_chejuensis_KCTC_2396
56415852	YP_152927.1	129-194	56415851	YP_152926.1	4-116	Salmonella_enterica_Paratypi_ATCC_9150
30264742	NP_847119.1	254-321	30264741	NP_847118.1	2-113	Bacillus_anthracis_Ames
56415904	YP_152979.1	238-300	56415905	YP_152980.1	2-112	Salmonella_enterica_Paratypi_ATCC_9150
83648682	YP_437117.1	308-374	83648683	YP_437118.1	12-123	Hahella_chejuensis_KCTC_2396
108811385	YP_647152.1	252-320	108811387	YP_647154.1	7-119	Yersinia_pestis_Nepal516
83648722	YP_437157.1	284-342	83648723	YP_437158.1	6-117	Hahella_chejuensis_KCTC_2396
56415999	YP_153074.1	246-312	56416000	YP_153075.1	6-118	Salmonella_enterica_Paratypi_ATCC_9150
194397061	YP_002037263.1	231-297	194397670	YP_002037262.1	1-112	Streptococcus_pneumoniae_G54
30264881	NP_847258.1	397-462	30264882	NP_847259.1	3-114	Bacillus_anthracis_Ames
186471003	YP_001862321.1	229-294	186471004	YP_001862322.1	1-113	Burkholderia_phymatum_STM815
30264901	NP_847278.1	112-170	30264900	NP_847277.1	2-113	Bacillus_anthracis_Ames
30264914	NP_847291.1	141-208	30264915	NP_847292.1	4-115	Bacillus_anthracis_Ames
186471095	YP_001862413.1	230-295	186471094	YP_001862412.1	1-113	Burkholderia_phymatum_STM815
108811538	YP_647305.1	280-350	108811537	YP_647304.1	1-113	Yersinia_pestis_Nepal516
108811548	YP_647315.1	228-291	108811547	YP_647314.1	1-112	Yersinia_pestis_Nepal516
218248828	YP_002374199.1	529-597	218248829	YP_002374200.1	9-132	Cyanothece_PCC_8801
108811643	YP_647410.1	238-304	108811644	YP_647411.1	1-112	Yersinia_pestis_Nepal516
83649044	YP_437479.1	245-300	83649045	YP_437480.1	1-113	Hahella_chejuensis_KCTC_2396
186471274	YP_001862592.1	237-303	186471275	YP_001862593.1	1-112	Burkholderia_phymatum_STM815
109896548	YP_659803.1	267-335	109896549	YP_659804.1	3-115	Pseudoalteromonas_atlantica_T6c
109896557	YP_659812.1	222-282	109896556	YP_659811.1	6-118	Pseudoalteromonas_atlantica_T6c
218248935	YP_002374306.1	210-277	218248934	YP_002374305.1	1-113	Cyanothece_PCC_8801
56416359	YP_153434.1	255-320	56416358	YP_153433.1	4-116	Salmonella_enterica_Paratypi_ATCC_9150
30265286	NP_847663.1	247-312	30265287	NP_847664.1	1-112	Bacillus_anthracis_Ames
83649243	YP_437678.1	248-313	83649242	YP_437677.1	1-113	Hahella_chejuensis_KCTC_2396
83649282	YP_437717.1	252-320	83649284	YP_437719.1	7-119	Hahella_chejuensis_KCTC_2396
30265483	NP_847860.1	382-449	30265484	NP_847861.1	4-115	Bacillus_anthracis_Ames
110636529	YP_676736.1	156-227	110636530	YP_676737.1	5-131	Cytophaga_hutchinsonii_ATCC_33406
110636576	YP_676783.1	527-592	110636574	YP_676781.1	4-122	Cytophaga_hutchinsonii_ATCC_33406
194396845	YP_002038248.1	112-170	194398437	YP_002038249.1	2-113	Streptococcus_pneumoniae_G54
197250186	YP_002145380.1	203-269	197250808	YP_002145379.1	3-117	Salmonella_enterica_serovar_Agona_SL483
108812160	YP_647927.1	264-328	108812159	YP_647926.1	1-113	Yersinia_pestis_Nepal516
197249438	YP_002145599.1	337-394	197247913	YP_002145600.1	5-119	Salmonella_enterica_serovar_Agona_SL483
169834135	YP_001694083.1	231-297	169833674	YP_001694082.1	1-112	Streptococcus_pneumoniae_Hungary19A_6
194398634	YP_002038672.1	217-284	194397101	YP_002038671.1	3-115	Streptococcus_pneumoniae_G54
197249152	YP_002145676.1	663-730	197248644	YP_002145675.1	2-113	Salmonella_enterica_serovar_Agona_SL483
109897313	YP_660568.1	244-312	109897312	YP_660567.1	4-116	Pseudoalteromonas_atlantica_T6c
109897352	YP_660607.1	131-196	109897353	YP_660608.1	4-117	Pseudoalteromonas_atlantica_T6c
194397427	YP_002038787.1	235-301	194396684	YP_002038788.1	1-112	Streptococcus_pneumoniae_G54
109897379	YP_660634.1	205-272	109897378	YP_660633.1	3-117	Pseudoalteromonas_atlantica_T6c
47525531	YP_016880.1	276-343	47525530	YP_016879.1	4-115	Bacillus_anthracis_Ames_0581
47777799	YP_016896.2	85-152	47525548	YP_016897.1	4-115	Bacillus_anthracis_Ames_0581
169833529	YP_001693606.1	119-185	169834091	YP_001693605.1	3-115	Streptococcus_pneumoniae_Hungary19A_6
83644482	YP_432917.1	292-357	83644483	YP_432918.1	1-113	Hahella_chejuensis_KCTC_2396
197249155	YP_002145964.1	236-302	197250090	YP_002145965.1	1-112	Salmonella_enterica_serovar_Agona_SL483
47777831	YP_017195.2	191-258	47525845	YP_017194.1	1-112	Bacillus_anthracis_Ames_0581
47525859	YP_017208.1	265-331	47525860	YP_017209.1	2-113	Bacillus_anthracis_Ames_0581
47525929	YP_017278.1	234-300	47525930	YP_017279.1	2-113	Bacillus_anthracis_Ames_0581
110637539	YP_677746.1	152-220	110637540	YP_677747.1	2-116	Cytophaga_hutchinsonii_ATCC_33406
218885172	YP_002434493.1	182-247	218885171	YP_002434492.1	6-121	Desulfovibrio_vulgaris__Miyazaki_F_
109897922	YP_661177.1	242-310	109897924	YP_661179.1	10-122	Pseudoalteromonas_atlantica_T6c
108812985	YP_648752.1	370-436	108812984	YP_648751.1	15-127	Yersinia_pestis_Nepal516
169833860	YP_001694262.1	216-283	169833866	YP_001694261.1	2-113	Streptococcus_pneumoniae_Hungary19A_6
187919105	YP_001888136.1	238-304	187919104	YP_001888135.1	1-112	Burkholderia_phytofirmans_PsJN
47526389	YP_017738.1	355-423	47526390	YP_017739.1	4-116	Bacillus_anthracis_Ames_0581
187919208	YP_001888239.1	266-334	187919209	YP_001888240.1	5-117	Burkholderia_phytofirmans_PsJN
108813254	YP_649021.1	255-320	108813255	YP_649022.1	3-115	Yersinia_pestis_Nepal516
169833288	YP_001694657.1	208-274	169832995	YP_001694658.1	2-113	Streptococcus_pneumoniae_Hungary19A_6
197250033	YP_002146654.1	347-416	197250566	YP_002146653.1	2-114	Salmonella_enterica_serovar_Agona_SL483
187919316	YP_001888347.1	231-289	187919315	YP_001888346.1	5-118	Burkholderia_phytofirmans_PsJN
47526578	YP_017927.1	238-304	47526577	YP_017926.1	4-115	Bacillus_anthracis_Ames_0581
110638300	YP_678509.1	697-765	110638299	YP_678508.1	5-124	Cytophaga_hutchinsonii_ATCC_33406
108813412	YP_649179.1	136-196	108813411	YP_649178.1	1-113	Yersinia_pestis_Nepal516
47777938	YP_018121.2	364-431	47526771	YP_018120.1	5-116	Bacillus_anthracis_Ames_0581
109898569	YP_661824.1	201-270	109898568	YP_661823.1	19-131	Pseudoalteromonas_atlantica_T6c
169832796	YP_001695023.1	112-170	169833223	YP_001695024.1	2-113	Streptococcus_pneumoniae_Hungary19A_6
110638480	YP_678688.1	432-500	110638478	YP_678687.1	3-120	Cytophaga_hutchinsonii_ATCC_33406
109898618	YP_661873.1	235-297	109898617	YP_661872.1	6-118	Pseudoalteromonas_atlantica_T6c
187919637	YP_001888668.1	246-312	187919636	YP_001888667.1	1-112	Burkholderia_phytofirmans_PsJN
197248256	YP_002147091.1	240-304	197250857	YP_002147092.1	11-122	Salmonella_enterica_serovar_Agona_SL483
119897666	YP_932879.1	672-742	119897667	YP_932880.1	10-122	Azoarcus_BH72
187919696	YP_001888727.1	585-650	187919694	YP_001888725.1	1-114	Burkholderia_phytofirmans_PsJN
116515721	YP_817404.1	232-298	116516299	YP_817405.1	1-112	Streptococcus_pneumoniae_D39
83649525	YP_437960.1	237-307	83649524	YP_437959.1	3-114	Hahella_chejuensis_KCTC_2396
197251163	YP_002147225.1	461-518	197251808	YP_002147226.1	4-121	Salmonella_enterica_serovar_Agona_SL483
108813816	YP_649583.1	36-101	108813820	YP_649587.1	3-114	Yersinia_pestis_Nepal516
169834271	YP_001695446.1	217-284	169833990	YP_001695445.1	3-115	Streptococcus_pneumoniae_Hungary19A_6
47527252	YP_018601.1	127-193	47777985	YP_018600.2	6-117	Bacillus_anthracis_Ames_0581
197251285	YP_002147354.1	447-515	197249341	YP_002147353.1	6-118	Salmonella_enterica_serovar_Agona_SL483
47527271	YP_018620.1	236-303	47527270	YP_018619.1	2-114	Bacillus_anthracis_Ames_0581
187919921	YP_001888952.1	257-323	187919922	YP_001888953.1	1-112	Burkholderia_phytofirmans_PsJN
169834502	YP_001695549.1	232-298	169832685	YP_001695550.1	1-112	Streptococcus_pneumoniae_Hungary19A_6
171059363	YP_001791712.1	406-474	171059362	YP_001791711.1	5-117	Leptothrix_cholodnii_SP_6
16127557	NP_422121.1	535-595	16127555	NP_422119.1	1-114	Caulobacter_crescentus
15902121	NP_357671.1	119-185	15902120	NP_357670.1	3-115	Streptococcus_pneumoniae_R6
108814088	YP_649855.1	233-293	108814089	YP_649856.1	5-117	Yersinia_pestis_Nepal516
47527506	YP_018855.1	233-300	47527505	YP_018854.1	3-115	Bacillus_anthracis_Ames_0581
110639114	YP_679323.1	209-275	110639115	YP_679324.1	1-113	Cytophaga_hutchinsonii_ATCC_33406
109899150	YP_662405.1	239-298	109899149	YP_662404.1	1-113	Pseudoalteromonas_atlantica_T6c
124266766	YP_001020770.1	223-282	124266767	YP_001020771.1	11-114	Methylibium_petroleiphilum_PM1
197250124	YP_002147680.1	246-311	197250760	YP_002147681.1	1-113	Salmonella_enterica_serovar_Agona_SL483
110639259	YP_679468.1	598-666	110639260	YP_679469.1	4-117	Cytophaga_hutchinsonii_ATCC_33406
166368006	YP_001660279.1	196-260	166368005	YP_001660278.1	19-138	Microcystis_aeruginosa_NIES_843
186476910	YP_001858380.1	223-281	186476911	YP_001858381.1	3-115	Burkholderia_phymatum_STM815
[truncated: 6,999 more rows]
