# Supplementary material for: Coevolutionary analyses require phylogenetically deep alignments and better null models to accurately detect inter-protein contacts within and between species
Source: BMC Bioinformatics. 2015 Aug 25;16:268. doi: 10.1186/s12859-015-0677-y (PMC4549020; doi:10.1186/s12859-015-0677-y)
Supplement: Additional file 3 — HisKA-RR master alignment. (ZIP 1136 kb) [file 12859_2015_677_MOESM3_ESM.zip]

Archive with 1 entries (1 files):
- 12859_2015_677_add3.fa
