# Supplementary material for: Coevolutionary analyses require phylogenetically deep alignments and better null models to accurately detect inter-protein contacts within and between species
Source: BMC Bioinformatics. 2015 Aug 25;16:268. doi: 10.1186/s12859-015-0677-y (PMC4549020; doi:10.1186/s12859-015-0677-y)
Supplement: Additional file 3 — HisKA-RR master alignment. (ZIP 1136 kb) [file 12859_2015_677_MOESM3_ESM.zip › 12859_2015_677_add3.fa]

>gi|116690892|ref|YP_836515.1|/420-488:gi|116690891|ref|YP_836514.1|/5-117 E={1.9e-07,5.1e-34} [Burkholderia_cenocepacia_HI2424]
ALGQMAAGITHELNQPLAALRSFSDNTRV--------LLDRGEQAAA----------RENLEAIAALTERMGKITNQLKLFVGRAKPLQVIYIEDDALVRRASVQSLQ-LAGF-DVGGFESAEAAEKAIVADTAGVIVSDIRLPGASGLDVLAQC-RERV-PDVPVILVTGHGDISMAVQAMRDGAYDFIEKPFAAERLIETVR
>gi|57650563|ref|YP_186576.1|/330-397:gi|57650564|ref|YP_186577.1|/3-115 E={7.6e-23,1.4e-40} [Staphylococcus_aureus_COL]
LRREFVANVSHELKTPITSIKGFAETLIDGA--------KNDAESL-----------DMFLNIILKESNRIESLVTDLLDLSHIEQHQKVLVVDDEHSIVTLLKYNLE-TAGY-EVVVAFDGDEALEKVESEQPDLIILDVMLPKKDGIDVCKTV-RTNK-NLVPILMLTAKNDEFDRVLGLELGADDYMTKPFSPREVVARVK
>gi|196158743|ref|YP_002128232.1|/229-289:gi|196158742|ref|YP_002128231.1|/6-118 E={3.4e-13,1.5e-40} [Alteromonas_macleodii__Deep_ecotype_]
DRNIMTAGISHDLRTPLTRIRLASEMLPE--------------DQ------------DWIKDGIVNDIEDMNAIIDQFIDYARYDTESKILVVDDDMRLRSLLERYLL-EQGY-QVRSAANAEQMDRLLERENFHLMVLDLMLPGEDGLSICRRL-RQQE-NDMPIIMLTAKGDEVDRIIGLEMGADDYLPKPFNPRELLARAK
>gi|71279576|ref|YP_270639.1|/500-570:gi|71278729|ref|YP_270640.1|/3-117 E={2e-06,3.3e-26} [Colwellia_psychrerythraea_34H]
YLENMSSRLSHELRTPIAVVKTSLDNLSL-----LETQQAQTGKTN-----------NPYIERAQTGIKTLNLILTNMSEATRLEQMKRIAIVEDEAAIRENYADVLR-SQGY-QVQTYADRSSATQAFNLRLPNLVILDIGLNDDGGFVLCQQL-RAKS-ATLPIIFLTARDNDFDTVSGLRIGADDYLTKDISLPHLTARIS
>gi|116691072|ref|YP_836695.1|/58-129:gi|116691073|ref|YP_836696.1|/3-117 E={9.0,1.9e-38} [Burkholderia_cenocepacia_HI2424]
ARRHLAGELHDGLGAELTAARFALANVQTWL-------PADAPEGCLRAL-------ALAQQALDAATDANRRLIDE-RDTPALDAGLNILLVDDHAIVRQGIRQLLI-DRGVRDVTEAENGGDAMAAVDKQEFDVILLDISLPDTNGIEVLKRLKRKLT--RTPVLMFSMYREDQYAVRALKAGAAGYLSKTVNAAQMIGAIQ
>gi|152998396|ref|YP_001343231.1|/203-270:gi|152998395|ref|YP_001343230.1|/9-123 E={5e-21,9.6e-42} [Marinomonas_MWYL1]
MRKDFVANASHELKTPLTVIKGYLETLDM--------FKDSLPKSM-----------QKGIVNMSEQSERMEQLIEDLLLLSRLESNKKVLIIDDESSIREMIAIALE-MAGY-EYLEAENIQQAHEIIVDHRPDLILVDWMMPGGSGIELTRRL-KKDTTAEIPVIMLTAKSEEDNKIQGLEVGADDYITKPFSPRELVARLK
>gi|187928036|ref|YP_001898523.1|/552-617:gi|187928034|ref|YP_001898521.1|/3-116 E={0.0016,4.3e-34} [Ralstonia_pickettii_12J]
HREEALQFISHDMRSPQSAILALIELQRD---------ASRALDR------------EVLLFRIEQLSSRTLELADAFIDLARAESQIRIASVEDNQAQSDLIREILI-SSGY-ECECFSNGDAFVKALRDRTFDLLLLDWQLPDISGIQLVSWVRQTVG-PALPVLFLTNRSLEDDVVRGLAAGADDYVVKPVRRAELVARVG
>gi|116691112|ref|YP_836735.1|/201-270:gi|116691111|ref|YP_836734.1|/4-116 E={3.3e-05,2.6e-21} [Burkholderia_cenocepacia_HI2424]
ALGVQAATVAHEMGTPLSTIAMLAEELRD---------AARSDPGLARY--------DADLKVLEEQMTLCTSALARLRSRASTSASNNFLVIDDNEVFAGTLARGLE-RRGY-AVQQAHDKETALRLAAGGKFQFITVDLHLGEDSGLSLIAPL-CDLQ-PDARILVLTGYASIATAVQAVKEGADNYLAKPANVESILAALQ
>gi|116691139|ref|YP_836762.1|/541-613:gi|116691138|ref|YP_836761.1|/2-105 E={2.4e-09,1.3e-26} [Burkholderia_cenocepacia_HI2424]
AWGEVARRLAHEIKNPLTPIQLSAERLQMKL------SDKLAPPD-ADVL-------KRGATMIVNQVAAMKRMVDDFREYARTPPA----------GIRELLSEILS-DEGH-VVEAAENAQAAREYRLNQAPDLVLLDIWMPDTDGVTLLKEW-AAQGLLTMPVIMMSGHATIDTAVEATKIGALDFLEKPIALQKLLKSVE
>gi|54302380|ref|YP_132373.1|/239-303:gi|54302379|ref|YP_132372.1|/2-113 E={2.1e-16,3.3e-39} [Photobacterium_profundum_SS9]
QQKRLIRDVSHELRTPLARHNLALHLLRK-----------RTPEE-----------YQHLLDRLEHESDEMNNLVTEILEFSRIENASNILVVDDDVMLCELLTEVLS-EEGY-DVHYIHDGESALTYMQAHSVDLVLLDVMLPNIDGLQVARRI-CQRF--ATPILMLTALGDEASMLDGLQAGADQYVAKPFRVPELLARIT
>gi|71281538|ref|YP_270817.1|/944-1009:gi|71278839|ref|YP_270816.1|/14-128 E={1e-22,2.4e-31} [Colwellia_psychrerythraea_34H]
AKSDFLANMSHEIRTPMNAIMGMSHLALG---------CELDRKP------------KNYVTKVYKAAESLLGIINDILDFSKIEAGATVLIVDDNSDNLDVLSGVLR--PFY-KVKAAINGELALKVAAKNKPDIILLDIMMPGMDGYEVCQQL-KLNPTANIPVIFVTAKTETKDEEAGFKLGAVDYITKPISVPIVLARVR
>gi|54302427|ref|YP_132420.1|/222-287:gi|54302428|ref|YP_132421.1|/1-113 E={6.9e-10,1.5e-35} [Photobacterium_profundum_SS9]
RERSFNRYASHELRTPLMVIKGTISLLGQ---------SNEPVFI------------EKQRQRLLSASNEMNDFVTTLLSLTRDEDLMKLLLIEDHKDIAGVIFDFFE-IKGY-TLDYANNGLHGYELASSNHYDLIILDVMLPRMDGFTVCQKL-REQG-VDTPILMLTARDTREDTLEGFAQGADDYLVKPFDLEILEARIK
>gi|116691304|ref|YP_836837.1|/257-326:gi|116691305|ref|YP_836838.1|/14-125 E={2.5e-08,3.4e-27} [Burkholderia_cenocepacia_HI2424]
TLGEMAAGLAHELNQPLTAIVTHTRAAERMLD------TPSERDSV-----------RRALQTSVAQAKRAAAILDRLRTAMTSSRDSVVAIVDDDEAVRDGLALLLW-TVGL-RTRRFADAHAFLAEADDSTLGCVLLDLRMPGMSGLDALDCL-AGRR--SLPVIVLTGHGNVDACRRAFKRGACDFLRKPVDDDELIDVVQ
>gi|54302436|ref|YP_132429.1|/482-547:gi|54302437|ref|YP_132430.1|/36-150 E={4.6e-13,1.1e-28} [Photobacterium_profundum_SS9]
YLENLSSRLSHELRTPVAVVRSSIENLSM---------HNQDEDS------------QRYIARAQDGIHRLSTILSSMTEATRIEQSKRIAIVEDEIAIRENYSDVLI-KHGY-SVQGYDNRLDALTAFQERLPDLAIIDIGLQDDGGFSLCQSL-RAMS-STVPIIFLTARDSDFDTVCGLRMGADDYLTKDISLPHLIARIA
>gi|57650752|ref|YP_186886.1|/653-721:gi|57650753|ref|YP_186887.1|/3-114 E={2.5e-12,2.3e-33} [Staphylococcus_aureus_COL]
THSNFLRSISHDIRTPLTTIMGNLDILVS-------HSKDMSVIEK-----------EQLLVHSFQESQYLYLLVTNILSLTKLQSSSKILIIEDDHAITHLLDVALT-LDYY-NVTTADNATQAHFKIQIDKPDVILLDLGLPDKDGLCLISEI-RQHT--DIPIIVISARQEEQTIIQALDNGANDYMTKPFNVDELRARIR
>gi|75812490|ref|YP_320109.1|/145-213:gi|75812491|ref|YP_320110.1|/6-120 E={1.9e-12,1.4e-39} [Anabaena_variabilis_ATCC_29413]
LREDFASTLTHDLKTPLLGAIETIKAFQQEQF------GSVSPTQ------------QEVLDTMARSHKTSLQLVETLLDVYRNDIEIKILLVEDDELFRLGLRVRLQQEPGLEIVAEAEDGETAIELLKQIPLDVVLLDVGLPGIGGIEACKQI-KQQN-PLLPVLVFTSHSQKPLITRLIEAGAQGYCLKGIAAEKLVLALR
>gi|71280602|ref|YP_270920.1|/276-344:gi|71277923|ref|YP_270922.1|/13-125 E={7.3e-17,1.3e-38} [Colwellia_psychrerythraea_34H]
QKSSFIRHISHELKTPLAAIREGTELIYDNS------VGPLNEDQ------------QEICDIIRVSVNRLQRLIEDLLDFNIVLDSAKILIVDDDPSLLRLLGIRLS-AAGY-DVESAANAKIALGRLQNFIPQVVISDLRMEGMDGMALFEQI-RIQH-PNIPVVIMTAHGTIPDAINATKQGVFSFLTKPFESQELLDTVE
>gi|158313450|ref|YP_001505958.1|/249-315:gi|158313449|ref|YP_001505957.1|/15-127 E={8.8e-20,4e-34} [Frankia_EAN1pec]
RQRRFLLSVSHELRTPLTAVQGFAEALAD---------GVTEPADT-----------AGTGRIILGEARRLDRLVTDLLDLARLGADELVLVVEDEAHIAELIRMYLV-REGF-AVEVRADGPAGLAAARALTPVAVILDVRLPGLDGRELLRAL-RADG-DWVPVLLVTARDDEVDRVVGLELGADDYVTKPFSPRELVARLR
>gi|54302522|ref|YP_132515.1|/236-293:gi|54302523|ref|YP_132516.1|/1-113 E={0.26,1e-31} [Photobacterium_profundum_SS9]
RARNHSGNLSHALKTPIAILNNEVAQLND-------------ADK------------TKLTPALLQLQQHIDYHLGR----ARMAGAMKILVVEDEITLGEQIIDGLE-SNGW-IAELSSDGIDALYRATSEPWDVIVLDLGLPKLDGLTVLKSI-RDEN-VNTPVVILSARNELTQRVEGLNAGADDYLTKPFQMVELIARLR
>gi|54302583|ref|YP_132576.1|/276-343:gi|54302584|ref|YP_132577.1|/16-125 E={5.9e-05,5.3e-19} [Photobacterium_profundum_SS9]
ERMLVLQILTHELRTPIASLAMTVEGFRRNF-------DALPESL------------YDEFRRLTEDSRRLRQLAEASKDYLQANQQQTLLLVEDDRNLADGLLESLK-QAGY-TCLYADCANKVADLWPDA--DLVVLDRQLPEGDSLGFLSGW-LSIK--HVPVILLTAMVSVTDKVIGLDSGAKDYLTKPFAEEELLARIR
>gi|116691508|ref|YP_837041.1|/247-313:gi|116691509|ref|YP_837042.1|/1-112 E={1.1e-15,6.2e-40} [Burkholderia_cenocepacia_HI2424]
RLSQFSSDLAHDMRTPLANVISSSQITLS---------RARTTDE-----------YEALIESNIEECERLQRMIENMLFLARTDNAMRILIVEDEPKMASYLRKGLT-EASY-TVDVTENGQDGLFLALHEDFDLIVLDVMLPALDGFEVLRRL-RAQK--QTPVLLLTAREAIEDKVAGLELGADDYLLKPFAYAEFLARIR
>gi|157827275|ref|YP_001496339.1|/227-285:gi|157827274|ref|YP_001496338.1|/6-118 E={1.1e-15,2.4e-36} [Rickettsia_bellii_OSU_85-389]
KRTTMLAMISHDLRTPLTRMKLQLELMDE----------------------------NEETDGLKQDILTMQQMINSYLDFARGESAAHILIVDDDTRILALLKQFLN-KNEF-LVSTSVSAIEAKDLLKTSNYDLIILDVMLPSITGLDFATTI-RDAG-NNIPIVMLTALSEADDRVKGLEAGASDYVIKPFEPRELLLRIN
>gi|71278663|ref|YP_271068.1|/215-282:gi|71278122|ref|YP_271067.1|/4-119 E={1.9e-08,3e-26} [Colwellia_psychrerythraea_34H]
TQQNLIRVLAHELRNSLTPMASMADTLLCN--------DSFNEDQV-----------RLVLSRIRQRSNRLLSFIEQYSQLSQLPAPATILIADDDEDIRLALNLLLS-AQGYQIIE-AANAKEIIIESNRQQPDLVLLDMNFSRDEGLAILEQL-QPLN---IPVILMTAWGSIELAVEGLQKGANDFIEKPWNKLKLLNSIK
>gi|116691539|ref|YP_837072.1|/247-305:gi|116691538|ref|YP_837071.1|/2-114 E={7.2e-07,4.5e-27} [Burkholderia_cenocepacia_HI2424]
VQQQFLADAAHELQTPLTLVRGQIEL--Q---------PDISQKA-----------------LLLREIDLMARQVKQLLHLAEVSEAPRVAIVEDHERLAGLLSQALA-AAGIESDR-FGNAREAAYGVDRADYALLIIDRGLPDGDGLAFLRTL-RAAG-RMMPCLMLTARDALHDRIDGLESGADDYVTKPFEMSELVARVR
>gi|71278976|ref|YP_271143.1|/267-347:gi|71278204|ref|YP_271144.1|/4-115 E={0.0024,7.4e-35} [Colwellia_psychrerythraea_34H]
SLGDMVAGIAHEVNTPIGLGVTASSLLADKLNELSSQLKKFLTDG------------VENVSIIFRNLERAAKLISSF----KKVAVYQILVVEDEDVTRFNLRNLFE-AEGY-VVFEAVDGNSMAEQLRLHTINLVIMDINLPGKNGLLLAREL-TANK--DLGLIFLTGRDSDIDKILGLEIGADDYLTKPFNPRELTIRAR
>gi|57650906|ref|YP_187164.1|/239-304:gi|57650905|ref|YP_187163.1|/2-113 E={4.6e-10,4e-31} [Staphylococcus_aureus_COL]
MRQHFVQNVSHEIKTPLTHIHHLLSELQQ--------TSDKTLRQ-------------QYINDIYTITTQLSGLTTELLLLSELDNHVQCLVVDDDPRILNYIASHLQ-IEHI-DAYTQPSGEAALKLLEKQRVDIAVVDIMMDGMDGFQLCNTL-KNDY--DIPVIMLTARDALSDKERAFISGTDDYVTKPFEVKELIFRIR
>gi|71281830|ref|YP_271243.1|/223-283:gi|71277926|ref|YP_271244.1|/6-118 E={1e-12,3.1e-39} [Colwellia_psychrerythraea_34H]
DRNLLMAGISHDLRTPLTRIRLASEMMNE---------SD-----------------DFLKEGIETDIDDMNNIIDQFIDYIRHDSKPKILVVDDDMRLRSLLERYLV-EQGF-TVRSAANSEQMDRLLERENFHLLVLDLMLPGEDGLSICRRL-RQNS-NNIPIVMLTAKGDEVDRIIGLELGADDYMPKPFNPRELLARIK
>gi|116691687|ref|YP_837220.1|/241-306:gi|116691688|ref|YP_837221.1|/1-113 E={1.1e-06,3.1e-36} [Burkholderia_cenocepacia_HI2424]
AMQRFIADAAHQMRTPLARLDAQIELLDG---------ESDPARH------------AARLDALRATSSDVGRLTGQLLNHAMVIHRMRILVVEDDAEIGAAIRSRLA-RLGH-AVDLETDGATANGLLRVERFDLVVLDANLPGMDGFTVLRHL-RASG-STTPVLLVTARSAIDDRVSGLGLGADDYLVKPFDYRELDARVQ
>gi|71279957|ref|YP_271349.1|/233-300:gi|71280782|ref|YP_271348.1|/5-122 E={0.069,1.9e-15} [Colwellia_psychrerythraea_34H]
AWQDLVSVLTHEIMNSITPVASLAKTAVDLV-------QDVQEKT------------RTLPAITNEITEELDDVLGAVKTVARRSDGGKILIVDDDEDILTAGKLLLK--RHFSQVSTCNVPEHIPRFINDQHFDAIILDMNFPGSSGAQGFYWLQRILEKPESVIIMITAHGGVNVAVEAMKLGATDFIAKPWQNEKVIATVS
>gi|116691779|ref|YP_837312.1|/242-308:gi|116691778|ref|YP_837311.1|/2-113 E={1.5e-18,1.1e-37} [Burkholderia_cenocepacia_HI2424]
RLSQFSSNLAHDMRTPLTNLQAAAQVVLS---------QPRSADE-----------YRSVIESSIDEYQRLSRMIEDMLFLARSEQAMRILIVEDEPKTGAYLRKGLT-EAGY-VVDWVEDGITGQHQAETEEYDLLVLDVMLPGQDGWTLLQNL-RRSK--STPVLFLTARDDVGDRVKGLELGADDYLAKPFDFVELTARIK
>gi|71280746|ref|YP_271457.1|/201-263:gi|71281970|ref|YP_271458.1|/11-123 E={0.022,1.8e-25} [Colwellia_psychrerythraea_34H]
SLGVASAQVTHQLATPIATVQLLADELSE----------DFPDNEI--------------VLDMQSQLTRCRDSLSEFRAMVFDIKESKLLIVEDDVIFANTLNRRLT-KHGF-DCVQVDNNNDALLACHRHTPDYILLDMKLAEENTLSIITPL-RKLR-PDSRIVLLTGFASIATAVDAIKLGADDYLSKPVDSQTLLATLK
>gi|161616166|ref|YP_001590131.1|/236-302:gi|161616164|ref|YP_001590130.1|/52-164 E={2.2e-14,8.3e-28} [Salmonella_enterica_serovar_Paratyphi_B_SPB7]
RERRFTSDAAHELRSPLAALKVQTEVAQL---------SGDDPLSR-----------DKALTQLHAGIDRATRLVDQLLTLSRLDSLMRILLVEDDTLIGDGIKAGLS-KMGF-SVDWFTEGRPGKEALYSAPYDAVILDLTLPGMDGRDILREW-REKG-KQEPVLILTARDALAERVEGLRLGADDYLCKPFALIEVAARLE
>gi|57652363|ref|YP_187433.1|/87-144:gi|57652364|ref|YP_187434.1|/1-112 E={0.026,1.1e-28} [Staphylococcus_aureus_COL]
DVESYFLTWVHQMKTPITAAQLLLER-DE----------------------------PNVVNRVRQEVIQIDNYTSLALSYLKLLNEMKILIVEDDFVIAESLASELK-KWNYGVIV-VEQFDDILSIFNQNQPQLVLLDINLPTLNGFHWCQEI-RKTS--NVPIIFISSRIDNMDQIMAIQMGGDDFIEKPFNLSLTIAKIQ
>gi|75906463|ref|YP_320759.1|/1123-1191:gi|75906464|ref|YP_320760.1|/9-124 E={1e-24,4.3e-29} [Anabaena_variabilis_ATCC_29413]
MKDEFVSVVSHELRTPLTSIHGSLGMLASGL-------LPADSEQG-----------RRLLEIATDSTERLVRLINDILDIERIESGKRILVVDNEQYIQEVAKICLETVAGW-EVVTASSGQEGINKAETYQPDAILLDVMMPDMDGIATFEKL-QANSTQKIPVILLTAKIQASDRRRYSQLGMVSAIAKPFNPLELAGQVA
>gi|158314091|ref|YP_001506599.1|/152-228:gi|158314092|ref|YP_001506600.1|/34-157 E={3.6,9.5e-08} [Frankia_EAN1pec]
ALGSLSAGLTHELNNPAAAAVRATASLRERV---AGMRHKLGLIAAGPYD-------REALETLIGLQEEAAVRVAKAPTLTPMETSAVLLTVDDDVSVSRAVARDLRRRYGY-RIVRAESGAQALEALREIKVAVLLADYRMPGMNGIEFLEQA-MDLF-PAARRVLLTAYADTEAAIDAIVVDLDHYLLKPWPEEKLYPVLD
>gi|150392499|ref|YP_001315174.1|/375-442:gi|150392498|ref|YP_001315173.1|/3-114 E={1.1e-24,9.4e-37} [Staphylococcus_aureus_JH1]
ERREFVANVSHELRTPLTSMNSYIEALEE---------GAWKDEELA----------PQFLSVTREETERMIRLVNDLLQLSKMDNERKVVVVDDEKPIADILEFNLK-KEGY-DVYCAYDGNDAVDLIYEEEPDIVLLDIMLPGRDGMEVCREV-RKKY--EMPIIMLTAKDSEIDKVLGLELGADDYVTKPFSTRELIARVK
>gi|71281431|ref|YP_271670.1|/465-531:gi|71282175|ref|YP_271669.1|/2-117 E={0.13,1.1e-19} [Colwellia_psychrerythraea_34H]
AFNRMSAFLVHDLKNIQAQLALVNSNAKR---------HRDNPAFI-----------DDVFETIESATGRLDKVLTQLRNKQVVESTEKLLIVDDDLGIQKQLKWSLA---DY-EVVLAGTRESAIAAVRRYEPKVVTLDLGLPPDEGLAALKQI-LEIS-PHTKVIVITGNDDRTNALKAIEMGAYDFYQKPVDADVINVIVS
>gi|42784659|ref|NP_981906.1|/382-449:gi|42784660|ref|NP_981907.1|/4-115 E={7.4e-22,2.2e-41} [Bacillus_cereus_ATCC_10987]
ERREFVANVSHELRTPLTTMRSYLEALTD---------GAWQDPNIA----------PQFLTVTQEETERMIRLVNALLQLSKLDSTKKILVVDDEKPIADILKFNLE-KEGFEIVM-AHDGDEAIEKATEEQPDMVLLDIMLPGKDGLEVCREI-RKSS--EMPIIMLTAKDSEIDKVLGLELGADDYVTKPFSTRELLARVK
>gi|150392537|ref|YP_001315212.1|/650-718:gi|150392536|ref|YP_001315211.1|/3-114 E={7.6e-18,4.7e-34} [Staphylococcus_aureus_JH1]
TRSNFLHSISHDIRTPLTSIMGNLDMLKY-------HNEHLNDQQQ-----------AELLTASYGEAQYLHTLVTNILSLTKLESSTTLLVVEDDEAILHLIDVALT-MNYY-KVVTAKTGKEADFRLRTEQPDIILLDLGLPDIDGLSLIQQF-RDFV--DTPIIVISARTEEQTIVEVLDRGANDYMTKPFNIDELRARIR
>gi|116692343|ref|YP_837876.1|/244-309:gi|116692342|ref|YP_837875.1|/1-113 E={3e-16,1.8e-37} [Burkholderia_cenocepacia_HI2424]
ARRRFFADAAHQLKTPLAAVQAGVELALR---------PDEQPRA------------NVHLRRANGAVRQAAKIVQQLLSLSRLDSDMRVLLVEDNPNLAQSLNDALS-AARF-AVDHMADGEAADHVLRTQDYALVILDLGLPKLDGLEVLRRL-RARR-NPVPVLILTAHGSVEDRVKGLDLGADDYLAKPFELTELEARAR
>gi|54303253|ref|YP_133246.1|/275-326:gi|54303252|ref|YP_133245.1|/4-115 E={0.0014,5.9e-45} [Photobacterium_profundum_SS9]
DREMLFGAISHDLKTPIACLKLRAEMLDD-----------------------------------DNERERFTRIISDLDLMVKGALQKQILVVDDNFELRDALTEYLG-RAGF-SVIGAENGVAMWKLLESNTPDLIILDIMMPGDDGFTLCQKL-RRTS--DTPIIMLTAVTEETDRVAGLEMGADDYITKSFSPRELLARIK
>gi|116692384|ref|YP_837917.1|/234-301:gi|116692385|ref|YP_837918.1|/1-112 E={5.4e-18,3.8e-37} [Burkholderia_cenocepacia_HI2424]
RLEAFNADVAHELRTPISILIGQTQVALT--------SRDRSVDRM-----------RQTLQSNLEEFERLRVIINDMLFLSRSDRGMKVLIVEDEPKVVEYLKSGLT-EEGW-VVDTALDGEDGAWKAVEFDYDVVVLDVMLPKLDGFGVLRAL-RAQK--QTPVIMLTARDRVDDRVRGLRGGADDYLTKPFSFLELIERLR
>gi|206895640|ref|YP_002246915.1|/140-205:gi|206896488|ref|YP_002246916.1|/6-117 E={2.6e-11,1.2e-39} [Coprothermobacter_proteolyticus_DSM_5265]
EDVELYQKMLHELKTPLSSVRLMLELLEE----------EEDPVQR-----------KDLTTRIIDEMDRLNQLTSDLALLIKMDRGETILVVEDDRNILDAIERKLT-KEGF-KVIKAMNGKEALEKFYAHQPNLVLLDLMLPLVDGKEILKEI-RSQY--DTPIIVVTAREEEVDRILGLELGADDYITKPFSLPELVARVR
>gi|75906870|ref|YP_321166.1|/1518-1586:gi|75906871|ref|YP_321167.1|/2-116 E={1.8e-17,5.1e-34} [Anabaena_variabilis_ATCC_29413]
LKSRFVSMTSHEFRTPLSTILSSSELLEHY-------RHKWTEEKQ-----------LTHLHRIQTAVKRMTEMLNDILIIGKAEAGIKILVIEDEESVRENILDLLQ-AEDF-HTVSAANGRIGINLALAEFPDLILCDMMMPEVDGYGVLSAL-RQEPTATIPFIFLTAKSAKADFRQGMDMGADDYLTKPFTRAELLSAVM
>gi|150393167|ref|YP_001315842.1|/119-177:gi|150393166|ref|YP_001315841.1|/1-112 E={0.00026,8.9e-24} [Staphylococcus_aureus_JH1]
MHEQTITEFVHDIKTPVTAMKLLIDQEKN----------------------------QERKQALLYEWSRINSMLDTQLYITRLESQMQILLVEDDNTLFQELKKELE-QWDF-NVAGIEDFGKVMDTFESFNPEIVILDVQLPKYDGFYWCRKM-REVS--NVPILFLSSRDNPMDQVMSMELGADDYMQKPFYTNVLIAKLQ
>gi|54303562|ref|YP_133555.1|/274-332:gi|54303563|ref|YP_133556.1|/5-116 E={4.8e-05,5.3e-46} [Photobacterium_profundum_SS9]
DREHLFSSISHDLKTPITRLRLRVELMDD----------------------------DTKIEKFNRDLDELEMMVKGALQTVRDTDLKKVLVVDDDQEIRELLDEYLT-KSGF-TVTTAAEGEEMKRRLAGGYPDLILMDVMMPGDDGFTLCQYI-RKTS--DVPIIMLTAVSDEMDQIIGLELGADDYIAKPFSPRQLMARIK
>gi|150393213|ref|YP_001315888.1|/122-189:gi|150393214|ref|YP_001315889.1|/2-113 E={7.8e-14,1.5e-34} [Staphylococcus_aureus_JH1]
EKTELIQNLAHDLKTPLASIISYSEGLRD---------GIITKDH----------EIKESYDILIKQANRLSTLFDDMTHIITLNTGTHLLIVDDEQDIVDICQTYFE-YEGY-KVTTTTSGKEAISLLSND-IDIMVLDIMMPEVNGYDIVKEM-KRQK-LDIPFIYLTAKTQEHDTIYALTLGADDYVKKPFSPRELVLRIN
>gi|206895947|ref|YP_002247458.1|/102-159:gi|206896199|ref|YP_002247457.1|/22-132 E={9e-06,2.9e-35} [Coprothermobacter_proteolyticus_DSM_5265]
QVNILIYHVVHEIRNALNNLSLSLDYLNE-----------------------------PYMSKVEESIDRLDRLSQQLTDFASLSQLLKIILVEDDVSFAELLANRLE-EFGF-QVEHYEDGASFLDLKPSG--HLILLDLMLPNLDGFRVLEVLRHRKD--RTPVIVVSARSAEEDVVKALELGAADYVFKPIRMKELIARIN
>gi|116692718|ref|YP_838251.1|/248-316:gi|116692719|ref|YP_838252.1|/25-137 E={0.0017,1.4e-32} [Burkholderia_cenocepacia_HI2424]
EVKGVCDGIAHDLRTPLAHVHTLLAQAAQRA-------ERLDDAVL-----------ERLVSRARHETDVLLDRFRAMLRIAEIGSLAHVLTIEDDEITANEIVTELE-GRGF-TVEWVANGRDGMARALGNEFDVITLDRMLPVVDGLAILTTM-RSVG-VRTPVLMLSALGDVDERVRGLRAGGDDYLTKPFDPEEMAARLE
>gi|75907015|ref|YP_321311.1|/252-319:gi|75907014|ref|YP_321310.1|/2-113 E={3.8e-22,2e-43} [Anabaena_variabilis_ATCC_29413]
ERRTFLANVSHELRTPISNVQVTVDALKG---------GAYEEPQLR----------DRFFQTIENETKRLSRLIHDLLDLGRLEAGPHVLLVDDEVALCESLAYTLQ-KEGY-TVTTVADGQSAIKQFHKQVPDVILLDLMLPEVSGMEVCWRI-RAFS--DVPIVMLTAKDQDIDKIWGLEAGADDYVTKPFNTRELLARIK
>gi|91205559|ref|YP_537914.1|/42-100:gi|91205557|ref|YP_537912.1|/6-118 E={1.1e-15,3.8e-38} [Rickettsia_bellii_RML369-C]
KRTTMLAMISHDLRTPLTRMKLQLELMDE----------------------------NEETDGLKQDILTMQQMINSYLDFARGESAAHILIVDDDTRILALLKQFLN-KNEF-LVSTAVSAIEAKDLLKTSNYDLIILDVMLPSITGLDFATTI-RDAG-NNIPIVMLTALSEADDRVKGLEAGASDYVIKPFEPRELLLRIN
>gi|158334638|ref|YP_001515810.1|/265-333:gi|158334639|ref|YP_001515811.1|/6-120 E={1.8e-10,3e-28} [Acaryochloris_marina_MBIC11017]
QLEDLIRTFSHDLRTPLLANRSTLHAMVGGAF------GDVSDSF------------KEILGESQDANDNLIKLVETLLDISRYEAEIHLLLVEDHALMRMGLKGQFSLESDFEVIGEAENGQQAIDLAAQLQPNIVLMDIELPILDGISATQKI-KATC-PDIRVLALSAFGKDNQVVGMLAAGADGYCLKSIDWQQLLAVIR
>gi|54303668|ref|YP_133661.1|/396-464:gi|54303669|ref|YP_133662.1|/3-115 E={9.2e-05,1.1e-35} [Photobacterium_profundum_SS9]
MLGELSASINHEINQPLAAMRTYAENSRK-----------LLVKERYDSV-------ANNIDEIIKLNIMVSEIIARLKIFARKTSIKHVIFIDDEKPIRDALGQTLE-LEDY-DVSLFSSAKPALDTIDNHYTGVIISDINMPGIDGLTFLKRA-LAID-PELSIILLTGHGDITMAVDAMRIGAYDFLEKPFSTETLLDVVK
>gi|116692891|ref|YP_838424.1|/255-320:gi|116692892|ref|YP_838425.1|/4-115 E={3.6e-15,7.3e-37} [Burkholderia_cenocepacia_HI2424]
YVETYIHTLTHEMKSPLAAISGAAELLQE----------DMPVANR-----------RRFTENIRRQAGRLEQMIRKLLALAEVEQKPTILIVEDEQAIADTIVYALG-TDGM-QTVHCTLAQAALDRLRDTHVDLVVLDVGLPDLSGFEVCRRL-RTFT--DIPVIFLTARHDEIDRIVGLEIGADDYVVKPFSPRELAARVR
>gi|37524128|ref|NP_927472.1|/228-294:gi|37524129|ref|NP_927473.1|/3-119 E={1.3e-05,1.3e-21} [Photorhabdus_luminescens]
TMDEVATGVVHELNQPLTAIMSYNQTALRLM-------KKQQYDKV-----------TPILDSSILQTQRIANLLTQY--RQKLTTGTVIYLIDDDEAIRDSLSMLLE-TMNW-QVSSFPGAQEFLDRIDSENQGCILLDIRMPGKPGLALQADL-LKLN-STLPVIIMTGHGNIDICRRAFKNGAFEFLTKPIDADLLIETVS
>gi|78045747|ref|YP_361922.1|/122-189:gi|78045748|ref|YP_361923.1|/8-121 E={5.5e-14,3.2e-35} [Xanthomonas_campestris_vesicatoria_85-10]
ALSAALKGLAHELRNPLAGLKGAAQLLARRA-------AGRDEDE------------RELIELIGTEIERLNTLLERLLSPTPARPHSHIWVVDDDRSVRFVLSTALR-DAGY-AVDGFDSAAAALQALAMRPPDLLFTDVRMPGEDGLTLLDKL-KSKH-PHLPVIVMSAYTDVASTAGAFRGGAHEFLSKPFDLDDAVALAA
>gi|75907226|ref|YP_321522.1|/529-597:gi|75907227|ref|YP_321523.1|/7-133 E={1.7e-09,1.4e-15} [Anabaena_variabilis_ATCC_29413]
ELDAFAYIASHDLKEPLRGIHNYSNFLMEDY-------GEIIDAQG-----------KEKLLTLIRLTQRMEDLIDSLLHFSRLGRVQPLLVIEDSDEDFEALQRVMQREVVLNPVFRCTDGEDALDFLHTGAPSIILLDLNLPGTDGREILAQI-KQDHLKHIPVIVLTTSCNPKDIEICYQYCAASYILKPIDINRLVKTIQ
>gi|78045787|ref|YP_361962.1|/268-334:gi|78045788|ref|YP_361963.1|/2-116 E={4.4e-10,5.6e-30} [Xanthomonas_campestris_vesicatoria_85-10]
ALGRMTATVAHEIRNPIATMRLALENEIA--------RRDATPDD------------AAHGELMLGQIRRLDGVVESLLGMVQPIRLARILIIDDDAAFRTTLQATLR-SLGH-TVVAAGNGPDGLARLSEGGIDMAFVDFRMPGMDGIAVLRAR-LDDAARQVPLVMLTAHVSSGNTIEAMTLGAFDHLVKPVGRADIVEVVE
>gi|75907252|ref|YP_321548.1|/1142-1207:gi|75907253|ref|YP_321549.1|/10-124 E={1.1e-27,7e-34} [Anabaena_variabilis_ATCC_29413]
AKSEFLAMMSHEIRTPMNAVIGMTGLLLD---------TELTSQQ------------RDFVETVLTSGDALLSIINDILDFSKIESGSLILIVDDEPFIRAQLRLSLQ-CEGY-RTAEAEDGRKALTIFQELQPDIVLLDAIMPDLDGFECCTRL-QLLEGKYTPVLMITGLEDQESVDRAFEVGAIDYVTKPIHWPVLRQRVK
>gi|37524233|ref|NP_927577.1|/233-293:gi|37524232|ref|NP_927576.1|/5-117 E={3.1e-13,8.8e-40} [Photorhabdus_luminescens]
DRTILIAGVSHDLRTPLTRIRLATEMMSK--------------ED------------TYLSESINKDIEECNAIIEQFIDYLRTGQENKILVVDDDMRLRTLLERYLT-EQGF-QVRSAANAEQMDRLLTRESVSLIVLDLMLPGEDGLSVCQRL-RNQS-NPVPIIMVTARGEEVDRIVGLEIGADDYIPKPFNPRELLARIR
>gi|116693019|ref|YP_838552.1|/230-295:gi|116693018|ref|YP_838551.1|/1-113 E={3.2e-14,1.9e-37} [Burkholderia_cenocepacia_HI2424]
LQRHFIADAAHELRTPIMGLSIQSQLLRR----------AATVEER-----------EHILAQIQAGTTRLGHLAEQLLTLARLEPDMRVLLVEDDPLIGSGLEQGLK-QEGF-AVDWVKDGDAASLALRATGYGLLLLDLGLPNRDGLSVLAAL-RRRD-ENLPAIIITARDGVPDRIAGLDSGADDYLVKPFELDELLARIR
>gi|37524255|ref|NP_927599.1|/129-194:gi|37524254|ref|NP_927598.1|/4-116 E={6e-17,1.2e-41} [Photorhabdus_luminescens]
AARELVRGLAHEIKNPLGGLRGAAQLLSK----------ALPDPAL-----------QEYTQVIIEQADRLRHLVDRLLGPQHPGERGKIWIVDDDSSIRWVLERALS-NAGM-ECTSFADADSALTALAQNTPDVLISDIRMPGMNGLNLLNNI-KQSN-PLLPVIIMTAHSDLDAAVNAYQQGAFDYLPKPFDIDEAVALLE
>gi|194366763|ref|YP_002029373.1|/213-279:gi|194366764|ref|YP_002029374.1|/1-114 E={5.1e-14,1.6e-36} [Stenotrophomonas_maltophilia_R551_3]
RERVFISTASHELRTPIAVMTGAAELALE---------QPGLPERA-----------RQQIQRVLRTAQGVEQLIELLLVLARDPDRMRLLVIEDNRQLVANLFDYFE-SRGH-VLDVAPDGITGLHLAGSHPYDAVILDWMLPRMEGPEVLRRLRAEHA-SEVPVIMLTARDELPDKIAGFRAGADDYLTKPFALPELEVRLE
>gi|116693032|ref|YP_838565.1|/161-226:gi|116693033|ref|YP_838566.1|/9-120 E={1.2e-15,2.7e-27} [Burkholderia_cenocepacia_HI2424]
AQRDLTNGISHELRTPLARVRFALEMLRE----------PGSAAE-----------YQGALDSIAQDVTELEELIDMSLTYARLEYSFRILLVEDDTRLSTLIAGYLR-KNDY-EVDTVLHGDAAVPAILSIRPDLVILDVNLPGKDGFEICREA-RKQY--DGVIIMVTARDEPFDELLGLEFGADDYVHKPVEPRILLARIK
>gi|78045891|ref|YP_362066.1|/236-300:gi|78045890|ref|YP_362065.1|/8-119 E={1.8e-14,7.7e-36} [Xanthomonas_campestris_vesicatoria_85-10]
ARRDFMADISHELRTPLAVLRAELEALQDGI-------RPMTPIS---------------LGSLHQQVGQLGKLIEDLYDVSLTDVGGHVLIVEDEPRLAAVLGEYLH-AAGY-SHDWIADGAQALGAFRAQQPDLVLLDLMLPNRGGLDICRDL-RKES--AVPVIMVTARVEEIDRLLGLEIGADDYICKPFSPREVVARVQ
>gi|120402753|ref|YP_952582.1|/291-358:gi|120402752|ref|YP_952581.1|/6-117 E={3.8e-19,1.5e-40} [Mycobacterium_vanbaalenii_PYR-1]
LQRRFTSDVSHELRTPLTTVRMAADLIHD-------HAEDLDPAL------------RRSTELMVNELDRFESLLNDLLEISRHDAGQRILVVDDDPSLAEMLTIVLR-GEGF-DTAVIGDGTQALTAVRELRPDLVLLDLMLPGMNGIDVCRVL-RADS--GVPIVMLTAKTDTVDVVLGLESGADDYVMKPFKPKELVARVR
>gi|38232698|ref|NP_938465.1|/143-207:gi|38232699|ref|NP_938466.1|/13-124 E={8e-10,1.1e-38} [Corynebacterium_diphtheriae]
VRRQMLSDLAHEMGTPLSVLTAYLDGLQDGV-------VDWNNAN---------------HTIMADQLTRLTRLMEDIDYVSRAQEHGRVLVVDDEQPLAQMVASYLI-RAGF-DTRQAHTGTQAVDEARRFSPDVVVLDLGLPELDGLEVCRRI-RTFS--DCYILMLTARGSEDDKISGLTLGADDYITKPFSIRELVTRVH
>gi|145594982|ref|YP_001159279.1|/222-280:gi|145594981|ref|YP_001159278.1|/107-218 E={0.00023,9.6e-35} [Salinispora_tropica_CNB-440]
AEREMAADLSHRLRTPLTALRLDVEAMPP----------------------------GPVGERMRQACDLLDEELEAIITGARSSVGALILLVEDDSIITAALSRALT-DAGH-VVRAVGQAAEALRVLTGEPPDLVLLDLGLPDIDGTDTLRMI-RSIS--EVPVVVITARRSETDIIHLLNSGADDYVTKPFSGEHILARIS
>gi|38232908|ref|NP_938675.1|/34-98:gi|38232907|ref|NP_938674.1|/4-118 E={3.1e-07,1.4e-40} [Corynebacterium_diphtheriae]
TITD-EQILAHEIRTPLSLIKGAAELLGQ---------ESDPHKC------------ERLVATIGANSTRAIEVAESFLLQAKLNSGLRVLVVDDEPQMVQIISYALE-LEGW-EVLSASSAQRGWQLLNEYRCDLVILDVMLPDASGYALCERI-RAAGVAGTPVIMLTALGDTDNRVEGLEAGADDYVAKPFSPKELVLRAQ
>gi|116693347|ref|YP_838880.1|/231-289:gi|116693348|ref|YP_838881.1|/1-90 E={0.0001,1.5e-19} [Burkholderia_cenocepacia_HI2424]
ERMQILASISHDLQTPITRMRLRVDVMDD----------------------------DTQGAKLRQDLLEMEHLVKEGVAYARTLHG-------------------------M-RVSLAANGREMRNALDDGAPDLIVLDLMLPGEDGLTLCRDLRAGKF-RTVPVLMLTARGEETDRIIGLEMGADDYLAKPFAVRELLARIR
>gi|150393965|ref|YP_001316640.1|/232-299:gi|150393966|ref|YP_001316641.1|/2-113 E={1.4e-18,4e-43} [Staphylococcus_aureus_JH1]
QQRQFVEDASHELRTPLQIIQGHLNLIQR--------WGKKDPAVL-----------EESLNISIEEMNRIIKLVEELLELTKGDVNTQILIVEDEQNLARFLELELT-HENY-NVDTEYDGQDGLDKALSHYYDLIILDLMLPSINGLEICRKI-RQQQ--STPIIIITAKSDTYDKVAGLDYGADDYIVKPFDIEELLARIR
>gi|38233004|ref|NP_938771.1|/149-215:gi|38233005|ref|NP_938772.1|/2-113 E={9.9e-18,1.5e-38} [Corynebacterium_diphtheriae]
ARRDFVANVSHELKTPVGGMALLAEAITE---------ASDDQEQV-----------EYFGNRLYKEAHRLADMINELISLSKLQGATSILLVEDEESLADPLAFLLR-KEGF-DVVIAGDGPSALVEFDRNAIDIVLLDLMLPGMSGTDVCKRL-RAVS--SVPVIMVTARDSEIDKVVGLELGADDYVTKPYSSRELIARIR
>gi|45656811|ref|YP_000897.1|/848-898:gi|45656812|ref|YP_000898.1|/8-129 E={0.0027,5.5e-17} [Leptospira_interrogans_serovar_Copenhageni]
ALGQLAAGMTHELNTPLGAIASSNRAVLE---------------------------------ILQRELKGLPDLLSSF---NEKESENAILCVDDEPIILIALKQELKKEFQY---ETAINANEALEVVDELAVILILSDWRMPGIKGDEFLIHI-HQKY-PEIRSILITGHVDDAAVERVKEAGTYAVLPKPWDPKQLADAVK
>gi|150394040|ref|YP_001316715.1|/359-426:gi|150394041|ref|YP_001316716.1|/3-114 E={1.7e-21,1.4e-39} [Staphylococcus_aureus_JH1]
MKKDFIANVSHELRTPISLLQGYTESIVD---------GIVTEPD----------EIKESLAVVLDESKRLNRLVNELLNVARMDAENEILIVDDEDRIRRLLKMYLE-RESF-EIHEASNGQEAYELAMENNYACILLDLMLPEMDGIQVATKL-REHK--QTPIIMLTAKGEETNRVEGFESGADDYIVKPFSPREVVLRVK
>gi|116693434|ref|YP_838967.1|/398-466:gi|116693435|ref|YP_838968.1|/5-117 E={5.6e-06,9.8e-32} [Burkholderia_cenocepacia_HI2424]
VLGQMAAGLTHELNQPLVAIRTLCDNARTFFE------RGQPAPA------------LANLERVGKLVDGMAVLTGELKTFARKPDVIRVLVVEDDENVRIGVEQAVA-LAGF-PVDAFASAADALAHVAPGAPVVIVSDVRMPGIDGLQLLDRV-MAID-AQIPVVLISGHADISTAVGAMQVGAYDFIEKPFSSDLIAGRVA
>gi|159898878|ref|YP_001545125.1|/237-301:gi|159898879|ref|YP_001545126.1|/3-114 E={2.1e-16,7.2e-37} [Herpetosiphon_aurantiacus_ATCC_23779]
LRKQMTADLAHDLRTPLSILRGYAEGLRD---------GVLQPSE-------------TIYTVIFDEVTHLQRLVDDLRVLSLADAGQTILVIDDEAKLRELLRSYLQ-NEGF-NVFEAKNGREGLYVARDVKPDLILLDIMMPELGGLDFMRAW-NKEA--ETPIILLTAKIEDHDKIIGLELGADDYITKPFNAREVMARVR
>gi|78046300|ref|YP_362475.1|/368-436:gi|78046301|ref|YP_362476.1|/5-130 E={4e-12,2.2e-17} [Xanthomonas_campestris_vesicatoria_85-10]
ELEAFSYSVSHDLRAPLRHVAGFSDKLAR-------HLGDAADEKS-----------RHYMEVISSSARRMASLIDDLLVYSRLGRGRTILLAEDSPADAEMAVDALR-EARLNPIVHVEDGVEAMDYLLRRGPAVLLLDIKMPRLDGLEVLKQV-RSDELKRLPVVILSSSREESDLARSWDLGVNAYVVKPVDVDQFFNAVK
>gi|78046339|ref|YP_362514.1|/292-349:gi|78046340|ref|YP_362515.1|/26-138 E={7.5e-07,2.6e-36} [Xanthomonas_campestris_vesicatoria_85-10]
ERTHMVAAIAHDLRTPLARLSFRLDGLQP-----------------------------PLRDKALADINEMKAMISAALDFIQNDRHPCVLVVDDDPDLRKLIGEFLS-AHGY-QVDMAENVAEMRSVMAQRRPDLIVLDVMMPGEDGLSAARAL-ASER-GSPAVIMLSALGNDTDRIIGLEVGADDYLAKPCNPRELLARVR
>gi|150394239|ref|YP_001316914.1|/330-397:gi|150394240|ref|YP_001316915.1|/3-115 E={8e-23,1.5e-40} [Staphylococcus_aureus_JH1]
LRREFVANVSHELKTPITSIKGFAETLIDGA--------KNDAESL-----------DMFLNIILKESNRIESLVTDLLDLSHIEQHQKVLVVDDEHSIVTLLKYNLE-TAGY-EVVVAFDGDEALEKVESEQPDLIILDVMLPKKDGIDVCKTV-RTNK-NLVPILMLTAKNDEFDRVLGLELGADDYMTKPFSPREVVARVK
>gi|78046367|ref|YP_362542.1|/652-720:gi|78046368|ref|YP_362543.1|/11-122 E={7.4e-17,2.2e-40} [Xanthomonas_campestris_vesicatoria_85-10]
LRSALLSSVSHDLRSPLASMIGSASSLASYG-------DAMDAHDR-----------HSLLDTIQLEGERLDRYIQNLLDMTRLGHTARVLIVDDEPQIRRFLDISLR-AQGY-RVLQAGTGEEGLALLAGQGAELVVLDIGLPDRDGHEVLREI-RQWS--NVPVIMLTVRAGETEKVAALDAGANDYVTKPFGVQELMARIR
>gi|38233302|ref|NP_939069.1|/233-300:gi|38233301|ref|NP_939068.1|/10-121 E={1.6e-20,1.1e-40} [Corynebacterium_diphtheriae]
LQKQFTSDVSHELRTPLTTVRMAADLIVDEA-------DDLSPGT------------RRASELMVRELDRFEALLADLLEISRHDAGPKILVVDDDPAISEMLTIVLE-AEGFEPVA-VTDGAVAVDAFRTESPDLVLLDLMLPGMNGIDICRII-RQES--AVPIVMLTAKTDTVDVVLGLESGADDYINKPFKPKELIARLR
>gi|78046444|ref|YP_362619.1|/244-310:gi|78046443|ref|YP_362618.1|/9-122 E={3.1e-15,9.1e-39} [Xanthomonas_campestris_vesicatoria_85-10]
RERNFTRDASHELRTPLTVIRVASDMALA--------DDELSART------------QRSLRRIQRAGHDMEAVIDAFLILAREAEIGLVLVVEDNRNISEMIGEYLE-GRGF-EVDYAQDGLDGYRLAAENSYDVVVLDLMLPRLDGIEVCRRL-RNDARKSTPVLMLTARDTLDDKLTGLGFGADDYLTKPFAIQELEARLR
>gi|120402832|ref|YP_952661.1|/156-220:gi|120402833|ref|YP_952662.1|/15-126 E={1.3e-11,3.6e-40} [Mycobacterium_vanbaalenii_PYR-1]
TRQRLFSDLAHEIRTPVAVLEAYIEALEDGV-------RTLTPQT---------------AAMLRDQTRRLVRFSDDVAALAKAEESYRALVVDDEVPLAEVIAGYLE-REQF-ETIVAANGLDAISVARELDPDVVILDLGLPGIDGLEVCRQI-RTFS--DAYVVMLTARDTEIDTVLGLTVGADDYVTKPFSPRELVARIR
>gi|75907850|ref|YP_322146.1|/799-867:gi|75907849|ref|YP_322145.1|/3-118 E={3.6e-20,2.4e-23} [Anabaena_variabilis_ATCC_29413]
IKNEFISIVSHELRTPLTAIQGFLGLLNT------GIYDNKSQKA------------KWMIQQALTNSDRLVRLVNDILDLERLSSGKRILVIDDEESLRDLACTCLE-DLGGWEAIIVQSGREGLLKVQKYLVDVVLLDVSMPDMDGFQVYEQI-KANPTQDIPIILLTAKVLPDDYKRFAQLDIAGVITKPFNPLLICEQIM
>gi|78046627|ref|YP_362802.1|/209-273:gi|78046628|ref|YP_362803.1|/3-117 E={6.5e-22,8.2e-34} [Xanthomonas_campestris_vesicatoria_85-10]
VRRDFVANVSHELRTPLTVVHGYLDMLDP---------EDFPDSG-------------PMLAEMRKQSQRMAQLVEDLLTLSRLESQKRILIVDDEPAIRDMVAFALR-KGEFEPIH-AGDAREAQTAIADRVPDLILLDWMLPGTSGLDLARRW-RKEQTREIPIIMLTARGEENDRVGGLEAGVDDYVVKPFSARELLARIR
>gi|158315648|ref|YP_001508156.1|/233-299:gi|158315649|ref|YP_001508157.1|/1-113 E={1.6e-14,2e-39} [Frankia_EAN1pec]
RDRAFVADAGHELRTPLTNLKAELELAGR---------PARTRDEL-----------VDAVAGAAEETERLIRLSESLLTLARMDSGMRVLVVEDEERTADLLRRGLT-EAGY-AVDLVHDGTDAVWQAGEISYDAIVLDLMLPGLDGFEVCRRL-RAAR-RWSPILMLTARGDVDDRIHGLDAGADDYLAKPFSFGELTARLR
>gi|21229307|ref|NP_635229.1|/345-413:gi|21229308|ref|NP_635230.1|/4-118 E={4.4e-26,8.8e-31} [Methanosarcina_mazei]
AKSEFLTNMSHELRTPLTAIIGFSDVMLG------GISGEFSEQN------------KKFLNNIANSGKHLLTLINNILDLSKIEAGKNILVVEDNPLIMELVRTLLL-SFGYESLE-AYDGITALRLCKKYKLNLILLDIQLPGIDGAEVLKIL-KEDPTEEIPVVALTAHAMRGDEEKFLKAGCSAYISKPIDIQRFKSVVE
>gi|150394594|ref|YP_001317269.1|/653-721:gi|150394595|ref|YP_001317270.1|/3-114 E={5.6e-12,2.4e-33} [Staphylococcus_aureus_JH1]
THSNFLRSISHDIRTPLTTIMGNLDILVS-------HSKDMSIIEK-----------EQLLVHSFQESQYLYLLVTNILSLTKLQSSSKILIIEDDHAITHLLDVALT-LDYY-NVTTADNATQAHFKIQIDKPDVILLDLGLPDKDGLCLISEI-RQHT--DIPIIVISARQEEQTIIQALDNGANDYMTKPFNVDELRARIR
>gi|78046810|ref|YP_362985.1|/212-278:gi|78046809|ref|YP_362984.1|/15-128 E={7e-12,7.4e-39} [Xanthomonas_campestris_vesicatoria_85-10]
RERAFIDSASHELRTPIAVIGNAVELALE---------QPGTPPAV-----------RHQLQRIAQTSASVEQLITLLLVLAKDPGRMRLLVIEDNRNMVANLFDYFE-ARGH-TLDAAPDGVTGLHLATTQHYDALILDWMMPRMDGPEVLRRLREQHQ-SELPVIMLTARDELPDKIAGFRAGADDYLTKPFALPELEVRIE
>gi|116693903|ref|YP_839436.1|/134-198:gi|116693904|ref|YP_839437.1|/16-127 E={2.7e-11,2.7e-37} [Burkholderia_cenocepacia_HI2424]
EQTFWNAAIAHELRTPVTVLRGRLQGLAE---------GVFTPSD-------------ALYRSLLVQVEGLTRLIEDLRVVSLADSGALVLIAEDEPEIAEILTAYFA-RNGL-RTVHAADGRRALELHLSLKPDLVLLDVQMPHVDGWKVLAEI-RHRG--DTPVIMLTALDQDIDKLTGLRIGADDYVVKPFNPAEVVARAQ
>gi|78046889|ref|YP_363064.1|/155-221:gi|78046890|ref|YP_363065.1|/5-116 E={1.7e-06,1.8e-23} [Xanthomonas_campestris_vesicatoria_85-10]
ALGRLTLGMAHDFNSLLTVMVTSLDLIAL---------SAGEDART-----------RMLIEVAQTAVDRGTLLTRQLLAFARGQQLLRLLMVEDQEELRELIGEALR-DAGI-SVDTADDGHSALRMVRDSGYDVVFSDIRMPNMSGIELSEQV-AQLL-PQARVILASGFAKAQLPPLPAQ---VDFLPKPYRLRQLIDMLK
>gi|37525371|ref|NP_928715.1|/668-735:gi|37525370|ref|NP_928714.1|/7-118 E={9.2e-18,1.3e-36} [Photorhabdus_luminescens]
LRNSLLAALSHDLRTPLTVLFGQAEILMLDL-------SAEGSPH------------TKQVNQIRQQILSTSRLVNNLLDMARIQSGNTILIIEDEKEIRRFVRLALE-GEGY-RVFDSDTLKWGLIEAGTRKPDLIILDLGLPDGDGINLIRDL-RQWS--AIPVIVLSARDKEADKVAALDVGADDYLSKPFGISELLARVR
>gi|157803816|ref|YP_001492365.1|/211-269:gi|157803815|ref|YP_001492364.1|/6-118 E={1.9e-16,8.6e-40} [Rickettsia_canadensis_McKiel]
KRTTMLAMISHDLRTPLTRMKLQLELMEE----------------------------NEEIKGLKQDILTMQQMINSYLDFAKGESTAHILIVDDDSRILALLKQFLN-KNEF-LVSTANSVIEAKNLLKTSSYDLIILDIMLPEITGLDFATTI-RDAG-NNIPIVMLTALSEADDRVKGLEAGASDYITKPFEPRELLLRIN
>gi|116686317|ref|YP_839564.1|/348-449:gi|116686318|ref|YP_839565.1|/32-145 E={7.9e-09,2e-32} [Burkholderia_cenocepacia_HI2424]
SIGQLAAGVAHEINNPIGFVSANLNTLKTWV-RVAAHEAALPQLD--PATRLYVREIAMLIDESIDGALRVRRIVQDLRDFSRPASDPSILLVDDEPNVVSALRRVFR-PAGY-DIVTADSGETALEILASTDIDLIVSDMRMPHMSGAEFLARA-RALY-PDTMRILLTGYAELASVVQAVEGGVYRYLNKPWDDHDLLLTIE
>gi|194366952|ref|YP_002029562.1|/243-309:gi|194366953|ref|YP_002029563.1|/1-114 E={3.9e-20,1.4e-36} [Stenotrophomonas_maltophilia_R551_3]
RDREFNADVSHELRTPLAVIRGATELLLT--------RPGLDEKV------------LQRLQRIQRAEQQCSDLIGALLLLSRNERGMRILVIEDNSDIAANLGDYLE-DRGH-TVDFAADGVTGLHLAVVHEFDAIVLDLNLPGMDGIEVCRKL-RNEARKQTPVLMLTARDSLDNKLAGFDSGADDYLIKPFALQEVEVRLN
>gi|116686340|ref|YP_839587.1|/212-270:gi|116686341|ref|YP_839588.1|/11-123 E={2.7e-11,4.8e-33} [Burkholderia_cenocepacia_HI2424]
ERAVMLASIAHDLRTPITRMQVRADLLTD----------------------------RGDREGFLRDTESMSRVITQFLDFAREIPEPQVLLVDDDAELRDLLRRFFQ-QRGI-EFSVLHDATNLARRLERERPAIIVLDLMMPGVDGLTALKQL-RASG-DTIPVIMLTARAEGIDRVLGLELGADDYLGKPFMPQELLARIQ
>gi|75908166|ref|YP_322462.1|/151-215:gi|75908165|ref|YP_322461.1|/1-115 E={1.2e-19,9.2e-42} [Anabaena_variabilis_ATCC_29413]
RRRELIGDMTHELRTPLTVVRGYLEELAD---------GEIEPSP-------------EVYRRLAKETKRLERLVNDLQELSKAEAGMDILIVEDESEIAQLIQHSLE-KEGF-SCRTSRDGINALRMFQEQPPDLIILDLMIPGLDGLEVCARI-RQKPAKDPYILMLTAKGEEIDRVIGLSTGADDYMVKPFSPRELVARVR
>gi|116686365|ref|YP_839612.1|/446-510:gi|116686364|ref|YP_839611.1|/20-134 E={4.4e-15,1.3e-36} [Burkholderia_cenocepacia_HI2424]
QKIETLGYVSHDLRAPLSTINGYAKLLLE----------GATRGQ------------ARLIRSIDRSIRYQLALIDELLAFTKAELQAHILIVDDRPNDLRLLTEILR-TARC-RISVAFDGLQAYHRAQAIAPDLILMDVRMPRMDGFAASRLL-ASTPTQSIPVIILTAAGDLEDRIAGLETGAIDYIVKPFEPAEVIARIR
>gi|150394869|ref|YP_001317544.1|/239-304:gi|150394868|ref|YP_001317543.1|/2-113 E={4.8e-10,6.2e-31} [Staphylococcus_aureus_JH1]
MRQHFVQNVSHEIKTPLTHIHHLLSELQQ--------TSDKTLRQ-------------QYINDIYTITTQLSGLTTELLLLSELDNHVQCLVVDDDPRILNYIASHLQ-TEHI-DAYTQPSGEAALKLLEKQRVDIAVVDIMMDGMDGFQLCNTL-KNDY--DIPVIMLTARDALSDKERAFISGTDDYVTKPFEVKELIFRIR
>gi|116686647|ref|YP_839894.1|/273-341:gi|116686646|ref|YP_839893.1|/5-117 E={5.8e-18,1.2e-31} [Burkholderia_cenocepacia_HI2424]
QRRELITNISHDLRTPLTSLHGYLETLSLKA-------DTLAEPER-----------RRYLSIALAQSAKVGRLAQALFELARLESGKRILIVEDDADIADVLSLHLR-DERY-EVVHSADGAEGLRLLEQGNWDALILDLMLPGVDGLEICRRA-RAMT-RYTPIIITSARSSEVHRILGLELGADDYLAKPFSVLELVARVK
>gi|78047384|ref|YP_363559.1|/197-260:gi|78047383|ref|YP_363558.1|/10-119 E={0.0033,1.1e-19} [Xanthomonas_campestris_vesicatoria_85-10]
ALATHAASVAHELNTPLATMTLLVDDIAD---------QCEQGEL------------REDLDTLRELLVQCHERVLAL--AAPADNG---LLVDDDTLYLRTLQRSLA-RRGV-ETLTATDAASALSTARSAMPDFALIDLKLGHDSGLSLIQPL-REIR-TDMRILLVTGYASIATAVEAIKLGADDYLPKPANIPTIMRALG
>gi|150395137|ref|YP_001317812.1|/87-144:gi|150395138|ref|YP_001317813.1|/1-112 E={0.028,3.8e-29} [Staphylococcus_aureus_JH1]
DVESYFLTWVHQMKTPITAAQLLLER-DE----------------------------PNVVNRVRQEVIQIDNYTSLALSYLKLLNEMKILIVEDDFVIAESLASELK-KWNYGVIV-VEQFDDILSIFNQHQPQLVLLDINLPTLNGFHWCQEI-RKTS--NVPIIFISSRIDNMDQIMAIQMGGDDFIEKPFNLSLTIAKIQ
>gi|116686703|ref|YP_839950.1|/262-328:gi|116686702|ref|YP_839949.1|/1-112 E={3.8e-20,1e-42} [Burkholderia_cenocepacia_HI2424]
HLSQFSADLAHDLRTPLNNMRGATEVALA---------RPRSVDE-----------YQTLLESNLEEYDRLARMIENVLFLARAEHPMRILIVEDEPKTGAYLKKGLE-ESGF-SVDLAKDGGEGLTLAQEERYDVIVLDVMLPVLDGWAVLKRL-RDTH--TTPVLFLTARDDVQDRVHGLELGADDYLVKPFAFVELLARIR
>gi|38234502|ref|NP_940269.1|/293-357:gi|38234503|ref|NP_940270.1|/9-121 E={4.5e-20,2.9e-36} [Corynebacterium_diphtheriae]
QMRRFVGDASHELRTPLTSVKGYAELYRS---------GATTDAD-------------LVIEKIEDEAKRMSLLVEDLLALTRAEGATRVLVVDDEPNIVELLKVSLK-FQGF-EVETAQSGIEALEKARSFQPDAFILDVMMPGMDGYELLPKL-RADG-FEGPVLYLTAKDAVEHRIHGLTIGADDYVTKPFSLEEVITRLR
>gi|197336272|ref|YP_002157140.1|/247-309:gi|197335909|ref|YP_002157139.1|/2-112 E={5.4e-12,2.7e-36} [Vibrio_fischeri_MJ11]
GQQRLLSDISHELRSPLTRLRMATALATR---------KQGESAE---------------LSRIDMEADRLEQMISELLELSRIQVNAKILLVDDDIELTALLKDILS-LEGY-NVIEANNGIEGLAAITDD-LDLILLDIMMPKMNGMDMLRKL-RETN--ETPVLMLTAKGEEIDRVIGLELGADDYLPKPFSDRELLARIR
>gi|148266466|ref|YP_001245409.1|/375-442:gi|148266465|ref|YP_001245408.1|/3-114 E={1.1e-24,9.2e-37} [Staphylococcus_aureus_JH9]
ERREFVANVSHELRTPLTSMNSYIEALEE---------GAWKDEELA----------PQFLSVTREETERMIRLVNDLLQLSKMDNERKVVVVDDEKPIADILEFNLK-KEGY-DVYCAYDGNDAVDLIYEEEPDIVLLDIMLPGRDGMEVCREV-RKKY--EMPIIMLTAKDSEIDKVLGLELGADDYVTKPFSTRELIARVK
>gi|148266503|ref|YP_001245446.1|/650-718:gi|148266502|ref|YP_001245445.1|/3-114 E={7.5e-18,4.6e-34} [Staphylococcus_aureus_JH9]
TRSNFLHSISHDIRTPLTSIMGNLDMLKY-------HNEHLNDQQQ-----------AELLTASYGEAQYLHTLVTNILSLTKLESSTTLLVVEDDEAILHLIDVALT-MNYY-KVVTAKTGKEADFRLRTEQPDIILLDLGLPDIDGLSLIQQF-RDFV--DTPIIVISARTEEQTIVEVLDRGANDYMTKPFNIDELRARIR
>gi|78047661|ref|YP_363836.1|/131-201:gi|78047660|ref|YP_363835.1|/6-118 E={2.1e-10,1.6e-25} [Xanthomonas_campestris_vesicatoria_85-10]
SMGGLAASIAHEVNQPLAAIVTSGNACQRWL--------AQQPPNLAKA--------DAALERMLADAGRASAIIARMRALARGEASPVVYLIDDDASMRAALEDLFA-SVGL-QVYAFGSTDQFLAHRLHEAPACLVLDIRMPGQSGMEFHRRM-VESG-VALPTIFITGHGDIAMSVEAMKNGAIEFLTKPFRDQALLDAIQ
>gi|78047701|ref|YP_363876.1|/447-513:gi|78047703|ref|YP_363878.1|/23-135 E={0.0004,1e-32} [Xanthomonas_campestris_vesicatoria_85-10]
TLGTMASGISHNFNNIVGAIRGNAEIALSKL-------DPHSPAS-------------EHLLEISHTTAHAYDLIESILSFGRVQNYAKVLVVDDDQAMAHVVMGHIR-SHGM-EAFVATSSSEVAEALRRREPDILLLDLMLKHEDGLDLLRAL-RKES--DIPVIIMTGHRREIDRVVGLELGADDYLPKPFGLHELTARIR
>gi|75908636|ref|YP_322932.1|/429-497:gi|75908635|ref|YP_322931.1|/4-119 E={3.3e-24,4.5e-24} [Anabaena_variabilis_ATCC_29413]
LKDEFVSVVSHELRTPLTSISGALDLLASKV-------VPAGSEDA-----------QRMLNIAANNTDRLVRLINDILDIERIESGKRILIIDDEYDIRAVAELAFKAVGGW-QVSTAASGSEGVAKAAAEQPDVILLDVMMPDIDGIATFQAL-QANPTQSIPVILLTAKTQTAEQRGFAELGVQAIITKPFKVMKLPAQVA
>gi|116687110|ref|YP_840357.1|/288-352:gi|116687109|ref|YP_840356.1|/2-117 E={2.9e-11,2e-34} [Burkholderia_cenocepacia_HI2424]
MLGKLAAQVAHEIRNPMGAMRLKAENALA----------GDGRRQ------------QDALRVILAQIERIDAQLSSLLALTQPVRPANILIVDDDAAFRDGLAETLA-DLGH-RAVEAASGRAALSALRDGGIECVFLDFRLPDLDGLAVLAQL-RDDPLAAIPVVMLTAHATSDNTIEAMRLGAFDHLTKPIGRRDIAQLLE
>gi|78047866|ref|YP_364041.1|/224-288:gi|78047865|ref|YP_364040.1|/1-113 E={2.4e-12,9.7e-32} [Xanthomonas_campestris_vesicatoria_85-10]
SQRAFTDAAAHELRTPLTVIDTHLQVARI---------SEGDEVA-------------SSLSSAEEGVKRLRRTLDQMMTLARAEAPMRVLLVEDDELIGKGIVAGLR-KHGI-SVQHVLTAQDAETVHAEETFHALVLDLGLPDRDGMELLASM-RAVE-PQLPVLILTARDAIEHRLKGLHDGADDYMVKPFDLRELAARLH
>gi|206558410|ref|YP_002229170.1|/240-305:gi|206558411|ref|YP_002229171.1|/1-113 E={1.6e-14,2.8e-36} [Burkholderia_cenocepacia_J2315]
AQRKFIADAAHQLRTPLTAVKLHAEQAAV----------ARDPHQT-----------FAAVRELRAAADRAVRLSNQLLSLARAEPGMRLLLIEDDRPIARGIQSSLE-QAGF-TVDMVHDGIFAEQALAQNRHELVILDLGLPGIDGMTLLTRF-RQTN-RHTPVIVLTARDELNDRIQGLNSGADDYMLKPFEPAELEARIR
>gi|15892515|ref|NP_360229.1|/272-330:gi|15892516|ref|NP_360230.1|/6-118 E={7.4e-17,9.5e-41} [Rickettsia_conorii]
KKTTMLAMISHDLRTPLTRMKLQLELMEE-------------SEE---------------IEGLKQDILTMQQMINSYLDFAKGESTAHILIVDDDSRILALLKQFLN-KNAF-LVSTASSVIEAKNLLKTSNYDLIILDVMLPEITGLDFATTI-RDAG-NNIPIVMLTALSEADDRVKGLEAGASDYITKPFEPRELLLRIN
>gi|78048227|ref|YP_364402.1|/643-708:gi|78048228|ref|YP_364403.1|/4-117 E={2.5e-25,1.1e-27} [Xanthomonas_campestris_vesicatoria_85-10]
SKSDFLANMSHEIRTPMNAILGMLYLLQR---------SELPGAA------------QDMVAKIDRSARTLLEIINDILDFSKIEAGRPLLCVDDESSNLATLRQLLR--DDF-ALVFAKSGGEALDAVSRHAPKLILLDVELPDMDGYAVARAL-KQQPSNAIPILFVTSRNSEHDERLGLEAGAADYVSKPYSPALLKARIG
>gi|25026790|ref|NP_736844.1|/261-325:gi|25026789|ref|NP_736843.1|/4-116 E={4.2e-18,6.7e-37} [Corynebacterium_efficiens_YS-314]
DQRQFVDDAGHELRTPITVVRGQLELLES-----------SPPEER-----------TRSIELATTELDRMARMVNDLLTLAVADSGERILIAEDDDGIADFIRRGLV-QEGF-ECEVAVSGAAAFARAHSGDFDLMILDLGLPHMDGADVLEQL-RVLK-VSLPIIVLTARTNIEDRIRSLEGGADDYMPKPFQFAELLARVK
>gi|148267119|ref|YP_001246062.1|/119-177:gi|148267118|ref|YP_001246061.1|/1-112 E={0.00025,8.7e-24} [Staphylococcus_aureus_JH9]
MHEQTITEFVHDIKTPVTAMKLLIDQEKN----------------------------QERKQALLYEWSRINSMLDTQLYITRLESQMQILLVEDDNTLFQELKKELE-QWDF-NVAGIEDFGKVMDTFESFNPEIVILDVQLPKYDGFYWCRKM-REVS--NVPILFLSSRDNPMDQVMSMELGADDYMQKPFYTNVLIAKLQ
>gi|25026835|ref|NP_736889.1|/143-207:gi|25026834|ref|NP_736888.1|/13-124 E={6.5e-11,1.9e-35} [Corynebacterium_efficiens_YS-314]
VRRQMLSDLAHEMGTPLSVLAVYLDGLQDGV-------IDWNTATQ---------------KVISDQLSRLTRLTEDMDEVSRVQEHGRVLIVDDEKPLAQMVETYLL-RAGF-ETVQAHTGIDAVHEARRFSPDVVILDLGLPELDGLEVCRQV-RAFS--DCYILMLTARGSEEDKITGLTMGADDYITKPFGIRELVTRVR
>gi|148267165|ref|YP_001246108.1|/122-189:gi|148267166|ref|YP_001246109.1|/2-113 E={7.6e-14,1.4e-34} [Staphylococcus_aureus_JH9]
EKTELIQNLAHDLKTPLASIISYSEGLRD---------GIITKDH----------EIKESYDILIKQANRLSTLFDDMTHIITLNTGTHLLIVDDEQDIVDICQTYFE-YEGY-KVTTTTSGKEAISLLSND-IDIMVLDIMMPEVNGYDIVKEM-KRQK-LDIPFIYLTAKTQEHDTIYALTLGADDYVKKPFSPRELVLRIN
>gi|158317066|ref|YP_001509574.1|/308-380:gi|158317067|ref|YP_001509575.1|/1-113 E={5.7e-12,3e-47} [Frankia_EAN1pec]
RQRQLVDDAAHELRTPLTSLRTNIELLMR---------AETTPNRALPAAR------DALLRDVDAQMRELTALVNELIELARDEVPMRVLVVDDDAAVRESLERSLR-FEGY-EVRTAPDGVAALEVVARDQPDIVVLDVMMPRMDGLETCRRL-RARG-DDVPVLMLTARDGLADRVSGLDVGADDYLVKPFALEELFARLR
>gi|37526667|ref|NP_930011.1|/234-298:gi|37526668|ref|NP_930012.1|/8-119 E={2.3e-16,8.2e-37} [Photorhabdus_luminescens]
MRRDYMADISHELRTPLSILRGELEALQDGV-------HKPTPET---------------LNSLLAEITTLTKLVDDLHQLSLSDRGYTVLIVEDEPKLGQLLVDYLQ-AADY-ETQWLLRGDEAVSHVQQHNPDIILLDLMLPGCDGITICREI-RRFS--DVPIIMVTAKTEEIDRLLGLEIGADDYICKPYSPREIVARVK
>gi|25026980|ref|NP_737034.1|/156-222:gi|25026981|ref|NP_737035.1|/2-113 E={8.3e-20,1.3e-35} [Corynebacterium_efficiens_YS-314]
ARRDFVANVSHELKTPVGGMALLAEALME---------AVDDPEQV-----------EYFGARLHREAHRMADMINELISLSKLQGATTILIVEDEESLADPLAFLLR-KEGF-DTIIAGDGPTALVEFSRNDIDIVLLDLMLPGMSGTDVCKEL-RLVS--NVPVIMVTARDSEIDKVVGLELGADDYVTKPYSSRELIARIR
>gi|37526698|ref|NP_930042.1|/267-331:gi|37526697|ref|NP_930041.1|/1-113 E={1.5e-05,2.1e-28} [Photorhabdus_luminescens]
KYRTTLADLTHSLKTPLAVLQSTLRSLRD-------------SKQMT---------IQQAEPIMLEQIGRISQQIGYYLHRASMRSEMRILIVEDNMLLRHHLTVQLR-DTGH-LVDAAANAKEADYYLVESEPDIAIVDLGLPGEDGLSLIRRW-RQKD-EKLPILVLTARESWQEKVTVLDAGADDYVTKPFHLEEIIARMQ
>gi|78048521|ref|YP_364696.1|/160-224:gi|78048520|ref|YP_364695.1|/4-115 E={2.6e-13,3.2e-39} [Xanthomonas_campestris_vesicatoria_85-10]
ELRDSSAMLAHELRTPLNAAMGRVQGMLDDVF-------PREPEQ---------------LRLVHRQLEQINRLIGDLHLVSLARAGKKVLLVEDDSDSASILEAYLR-RDGF-DVAVAGDGERAIQLHRQWAPDLVLLDVMLPKLSGIEVLSTI-RRAG--DTPVIMVTAIGDEPEKLGALRYGADDYVVKPYSPKEVVARVH
>gi|206558873|ref|YP_002229633.1|/524-596:gi|206558874|ref|YP_002229634.1|/2-115 E={2.6e-09,1.2e-36} [Burkholderia_cenocepacia_J2315]
AWGEVARRLAHEIKNPLTPIQLSAERLQMKL------SDKLAPPD-ADVL-------KRGATMIVNQVAAMKRMVDDFREYARTPPAATILVVDDEMGIRELLSEILS-DEGH-VVEAAENAQAAREYRLNQAPDLVLLDIWMPDTDGVTLLKEW-AAQGLLTMPVIMMSGHATIDTAVEATKIGALDFLEKPIALQKLLKSVE
>gi|206558899|ref|YP_002229659.1|/201-270:gi|206558900|ref|YP_002229660.1|/4-116 E={4.1e-05,5.2e-22} [Burkholderia_cenocepacia_J2315]
ALGVQAATVAHEMGTPLSTIAMLAEELRD---------AARADPGLARY--------EADLKVLEEQMTLCTSALARLRSRASAPASNNFLVIDDNEVFAGTLARGLE-RRGY-AVQQAHDKEAALRLAAGGKFQFITVDLHLGEDSGLSLIAPL-CDLQ-PDARILVLTGYASIATAVQAVKEGADNYLAKPANVESILAALQ
>gi|78048570|ref|YP_364745.1|/258-323:gi|162138532|ref|YP_364746.2|/6-117 E={1.2e-13,8.5e-35} [Xanthomonas_campestris_vesicatoria_85-10]
YVEQYVQSLTHEMKSPLAAIRGASELLTE----------PLPEADR-----------QHFVATIRAQEHRLTETIDKLLALAEVEQHARVLVVEDEAAIADTVLYALR-SEGY-APEHCLLGRDALTRLRADPADVVVLDVGLPDINGFEVCRTL-RSFS--QVPVIFLTARNDEIDRVLGLELGADDYMAKPFSPRELVARVR
>gi|206558936|ref|YP_002229696.1|/58-129:gi|206558935|ref|YP_002229695.1|/3-117 E={9.9,2.1e-38} [Burkholderia_cenocepacia_J2315]
ARRHLAGELHDGLGAELTAARFALANVQTWL-------PADAPEGCLRAL-------ALAQQALDAATDANRRLIEE-RDTPALDAGLNILLVDDHAIVRQGIRQLLI-DRGVRDVTEAENGGDAMAAVDKQEFDVILLDISLPDTNGIEVLKRLKRKLT--RTPVLMFSMYREDQYAVRALKAGAAGYLSKTVNAAQMIGAIQ
>gi|37526935|ref|NP_930279.1|/443-508:gi|37526936|ref|NP_930280.1|/4-121 E={0.59,4.3e-23} [Photorhabdus_luminescens]
ARRFMLTNIRSELKQPIKELDHLAYQLKQ---------ILIEENS------------VRIVDNLLTKSEYISDWIENISLLNELESGLNVIIADDHPIVLFGIRKSLERLEWINVVAESEDSTTLINNLSCIKANVLITDLSMPGGDGINLIKYI-KRHY-PKLSIIVLTMNNNPAILSAVLELDIEGIVLKQGAPTDLPDVLT
>gi|206559121|ref|YP_002229881.1|/420-488:gi|206559122|ref|YP_002229882.1|/5-117 E={2.1e-07,7.5e-33} [Burkholderia_cenocepacia_J2315]
ALGQMAAGITHELNQPLAALRSFSDNTRV--------LLDRGEQAAA----------RENLEAIAALTERMGKITNQLKLFVGRAKPLQVIYIEDDALVRRASVQSLQ-LAGF-DVAGFESAEAAEKAIVADTAGAVVSDIRLPGASGLDVLAQC-RERV-PDVPVILVTGHGDISMAVQAMRDGAYDFIEKPFAAERLIETVR
>gi|25027326|ref|NP_737380.1|/243-310:gi|25027325|ref|NP_737379.1|/3-114 E={1.2e-20,5.1e-40} [Corynebacterium_efficiens_YS-314]
LQRQFTSDVSHELRTPLTTVRMAADLIADNQ-------EELSSVA------------RRASELMVRELDRFESLLNDLLEISRHDAGQKILVVDDDPAISEMLTIVLS-AEGF-DTVAVTDGALAVETAEREQPDLILLDLMLPGMNGIDICRAI-RQDS--AVPIIMLTAKTDTVDVVLGLESGADDYVNKPFKAKELVARIR
>gi|37527063|ref|NP_930407.1|/247-312:gi|37527064|ref|NP_930408.1|/1-113 E={4.9e-14,1.4e-35} [Photorhabdus_luminescens]
RQERFSADASHQLRTPLTVLKTQVAVALA----------SKDPAQ-----------WKESLQAIDSTLDNTISLTDRLLQLSRLKAHMRLLLVEDHPELLHWLQKALS-SSGF-AVDVASDGIVADQLLQTENYALLILDVSLPRLDGLSLLVRL-RKRG-QNLPVLLLTAKTDVSERVKGLNSGADDYLTKPFDLQELEARIR
>gi|78048920|ref|YP_365095.1|/235-301:gi|78048921|ref|YP_365096.1|/1-114 E={2.4e-20,1.6e-36} [Xanthomonas_campestris_vesicatoria_85-10]
RDREFNADVSHELRTPLAVIRGATELLLT--------KPNLDEKV------------LQRLQRIQRAEQQCSDLIGSLLLLSRNERGMRILVIEDNSDIAANLGDYLE-DRGH-TVDFAADGVTGLHLAVVHEFDAIVLDLNLPGMDGIEVCRKL-RNEARKQTPVLMLTARDSLDNKLAGFDSGADDYLIKPFALQEVEVRLN
>gi|37527191|ref|NP_930535.1|/272-340:gi|37527189|ref|NP_930533.1|/7-119 E={4.5e-19,2.1e-42} [Photorhabdus_luminescens]
QRHEFLRHISHELKTPLASMREGTELLADEVA------GPLTADQ------------QEVVAILDNSSKHLQQLIEQLLDYNRKLADAHLLLVDDDPGLLKLLGMRLT-SEGF-RVTTAESGGEALRLLTKEKIDLVISDLRMDEMDGMALFAEI-QKQQ-PGMPVIILTAHGSIPEAVAATQQGVFSFLTKPVDRDALYKAID
>gi|25027505|ref|NP_737559.1|/253-325:gi|25027504|ref|NP_737558.1|/1-113 E={2.6e-13,7.1e-48} [Corynebacterium_efficiens_YS-314]
RQSQLVADAGHELKTPLTSMRTNIELLMM----ARPGSPPISEQDR-----------HELECDVLAQMEEMSTLIGDLVDLTREEETMKVLVVDDEPAVRESLRRSLT-FNGY-NVVTAEDGVQALEVIEREHPEIVILDVMMPRMDGLEVCRTL-RSQG-DDRSILILTARDNVSDRVGGLDAGADDYLTKPFALEELLARVR
>gi|158317453|ref|YP_001509961.1|/260-323:gi|158317452|ref|YP_001509960.1|/3-115 E={2.5e-17,3e-29} [Frankia_EAN1pec]
TQRAFVDDAGHELRTPITIISGHLELLSD-----------DPAER------------TETVALVTDELDRMSRMVDDLLTLAKARQPNRVLIAEDEYRIASFIEKGLR-ANGFLPVC-VGDGASALEVALRGEVDLIVLDLGLPDMDGFSVLRRL-RGAG-VDVPVVVLTARDGVRDTVAALEGGADDYMSKPFRFEELLARIR
>gi|206559344|ref|YP_002230105.1|/281-346:gi|206559345|ref|YP_002230106.1|/1-113 E={1.1e-17,1.9e-38} [Burkholderia_cenocepacia_J2315]
LQKRFIADAAHQMKTPLAGLRTQAEFAMR---------HPVPPDV------------QRSLEQIATSSEQAARLVTQLLALARAENRMRILIAEDDSILADGLTRSLR-QSGY-AVDHVKSGIDADTALSMQTFDLLILDLGLPKMSGLDVLKRL-RARN-SNLPVLILTAADSVDERVKGLDLGADDYMAKPFALNELEARVR
>gi|148267902|ref|YP_001246845.1|/232-299:gi|148267903|ref|YP_001246846.1|/2-113 E={1.4e-18,3.9e-43} [Staphylococcus_aureus_JH9]
QQRQFVEDASHELRTPLQIIQGHLNLIQR--------WGKKDPAVL-----------EESLNISIEEMNRIIKLVEELLELTKGDVNTQILIVEDEQNLARFLELELT-HENY-NVDTEYDGQDGLDKALSHYYDLIILDLMLPSINGLEICRKI-RQQQ--STPIIIITAKSDTYDKVAGLDYGADDYIVKPFDIEELLARIR
>gi|75909574|ref|YP_323870.1|/192-256:gi|75909575|ref|YP_323871.1|/19-138 E={6.6e-17,2e-40} [Anabaena_variabilis_ATCC_29413]
LRERSFSDLAHELRTPLTSIRLVAETLQN----------RLEPPL------------NRWVDRLMQEVDRLVNLVQSWLELTQMEANSRILVVEDEELIQEMLAVALE-EEGY-GVVTAADGRSAVEYLKSFEFDLVILDLMLPQINGLDICRLL-RHQG-NPVPILMLSAKGSETDRVLGLEVGADDYLTKPFSMRELVARCR
>gi|148267975|ref|YP_001246918.1|/359-426:gi|148267976|ref|YP_001246919.1|/3-114 E={1.7e-21,1.4e-39} [Staphylococcus_aureus_JH9]
MKKDFIANVSHELRTPISLLQGYTESIVD---------GIVTEPD----------EIKESLAVVLDESKRLNRLVNELLNVARMDAENEILIVDDEDRIRRLLKMYLE-RESF-EIHEASNGQEAYELAMENNYACILLDLMLPEMDGIQVATKL-REHK--QTPIIMLTAKGEETNRVEGFESGADDYIVKPFSPREVVLRVK
>gi|78049166|ref|YP_365341.1|/242-307:gi|78049167|ref|YP_365342.1|/1-113 E={9.9e-13,1.2e-32} [Xanthomonas_campestris_vesicatoria_85-10]
TLRAFMAEAAHQMRTPLAALRAQAQLAMD---------DDDPHEM------------QRSLVAIERNASHMSRLLNQLLSDASVIHRMRLLLVEDNADLADAIVRRMR-RSGH-AVDWQADGLAAASVLRYQSFDLVVLDIGLPKLDGLRVLAGM-RERG-DTTPVLMLTARDGIEDRVQALDVGADDYLGKPFDFREFEARCR
>gi|75909658|ref|YP_323954.1|/271-337:gi|75909659|ref|YP_323955.1|/1-113 E={4.2e-13,5.6e-31} [Anabaena_variabilis_ATCC_29413]
QASRFSADAAHELKTPLTILQGELERTLQQV-------EPGSEVQQR-------------LSNLLDEVRRLSGIMRKLLLLSLADAGMNVLFVEDEAKIANFVQAGLK-EQGF-VVDYCDNGDEGYLRALDNEYDAIILDIMVPGKDGLSILKQL-RQKG-RNAPVILLTARNELDDRLAGLNLGADDYIAKPFFVEELVARIH
>gi|206559653|ref|YP_002230414.1|/206-272:gi|206559652|ref|YP_002230413.1|/3-117 E={7.7e-26,2.5e-31} [Burkholderia_cenocepacia_J2315]
MRRDFVANVSHELKTPLTVLSGFLETMRE---------LPLNEEDR-----------ARYLDMMEQQASRMRHIVTDLLVLAKLEGESNILVVEDEPAISELISVNLQ-HAGHCPIR-AYNAEQAQNLIDVL-PDLVLLDWMLPGKSGIAFARDL-RNNETKHIPIIMLTARGDEQDKVLGLEIGADDYVTKPFSPKELMARIK
>gi|78049317|ref|YP_365492.1|/241-309:gi|78049316|ref|YP_365491.1|/2-119 E={0.0013,7.1e-24} [Xanthomonas_campestris_vesicatoria_85-10]
TWKKVIRVISHELNNSLAPIASLAHSGAELL------RRERTDRL------------GTVFETIEERARHLEGFIRGYARFAKLPQPPHILIIDDNTAVATALEVLFS-LHDI-EARHAHSPQAGLALLDEQAFDLVIQDMNFSGEEGEALFTQL-RQRH-PDLPVILLTAWTHLGSAVGLVKAGAADYIAKPWDDTKLLTTVN
>gi|206559715|ref|YP_002230479.1|/207-272:gi|206559716|ref|YP_002230480.1|/8-119 E={1.2e-12,1.3e-33} [Burkholderia_cenocepacia_J2315]
QQREMMHGISHELKTPLARLEFGLALLAD---------PDETGRM------------RERRDALRRDVRELDELVTELLTIGRLEQGYRVLLIEDDDRLAQLVREYLD-GYEF-AVTVVRRGDLAVAAVREHQPALVILDLMLPNLDGMEVCRRI-RAFT--NVPVLILTARADVYDQVAGLETGADDYVTKPIEPRVLVARAR
>gi|206559812|ref|YP_002230576.1|/568-633:gi|206559810|ref|YP_002230574.1|/5-119 E={0.00049,1e-26} [Burkholderia_cenocepacia_J2315]
QREEALHLLSHDMRSPQSSILALVEIERDRVE----------SDAM-----------RGLLARIERYAHRALSLADEFVQLARAESQMRIAVLDDDPAQTDFVSQTLT-AVGH-TCYAFKEGKALKKRLQRETFDLLVLDWNVPDMSGEEVLKWV-RANQEHSLPIIFMTSRDDEAGITQILNAGADDYVVKPVSGPILRARIG
>gi|158317888|ref|YP_001510396.1|/148-214:gi|158317887|ref|YP_001510395.1|/4-115 E={1.5e-15,1.5e-44} [Frankia_EAN1pec]
VRRDFVANVSHELKTPVGALHVLAEAVSE---------ASEDPVAV-----------RRFASRMTHESTRLARLVQEIIDLSRLQGATRLLVVEDEESFSDALSFMLE-REGF-EVAVVGDGPSALAEFDRHGADLILLDLMLPGLSGTEVCRTL-RARS--TVPVIMLTARDSEIDKVVGLELGADDYVTKPFSARELVARIR
>gi|88602176|ref|YP_502354.1|/583-648:gi|88602177|ref|YP_502355.1|/6-120 E={3.4e-10,5.4e-29} [Methanospirillum_hungatei_JF-1]
QKDEFIQIIGHDLKTPLTPLVAILPYIRK----------KVTDPEL-----------CELLDNTIEDVSTIRKLVTTILDLAQMNSLGDVMIVDDDAHVRIAVKTILS-DAGF-HIISADSGGQCIDLLKKGFSGVVLLDIMMPGMDGWDTIRAI-LDNSEQGIAIVMLTAKNAPDAKMIGLQEYVVDYITKPFDNEDLIEKTT
>gi|148268530|ref|YP_001247473.1|/653-721:gi|148268531|ref|YP_001247474.1|/3-114 E={5.5e-12,2.3e-33} [Staphylococcus_aureus_JH9]
THSNFLRSISHDIRTPLTTIMGNLDILVS-------HSKDMSIIEK-----------EQLLVHSFQESQYLYLLVTNILSLTKLQSSSKILIIEDDHAITHLLDVALT-LDYY-NVTTADNATQAHFKIQIDKPDVILLDLGLPDKDGLCLISEI-RQHT--DIPIIVISARQEEQTIIQALDNGANDYMTKPFNVDELRARIR
>gi|67459049|ref|YP_246673.1|/230-288:gi|67459050|ref|YP_246674.1|/6-118 E={5.8e-16,1.5e-40} [Rickettsia_felis_URRWXCal2]
KRTTMLAMISHDLRTPLTRMKLQLELMEG-------------SEE---------------IKGLKQDILTMQQMINSYLDFAKGESTAHILIVDDDSRILALLKQFLN-KNEF-LVSTASSVIEAKNLLKTSNYDLIILDVMLPEITGLDFATTI-RDAG-NNIPIVMLTALSEADDRVKGLEAGASDYITKPFEPRELLLRIN
>gi|78049625|ref|YP_365800.1|/166-231:gi|78049624|ref|YP_365799.1|/1-113 E={1.6e-17,5.8e-29} [Xanthomonas_campestris_vesicatoria_85-10]
AERDFVADAAHELRTPLSALHAYAEVALR----------ASTPEAK-----------DAALGQLLETARRSNRLAEQLLDLARLDAGMHLLLVEDDTMLASAICEGVR-QQSW-TIDHVGHANAAKTVLVDHRYSAVLLDIGLPGESGLSVIRFM-RSHY-DATPVIALTARGQLTDRIRGLDAGADDYLVKPFQFDELMARLR
>gi|78049671|ref|YP_365846.1|/256-313:gi|78049672|ref|YP_365847.1|/1-113 E={6.9e-05,1.4e-35} [Xanthomonas_campestris_vesicatoria_85-10]
RQRNTLADLAHSLKTPIAVLRTQLDSGASE---------------------------RDLHEEMDVQLRRMNDLVSY--QLARAASSMRILLVEDEAPLRETLAARLK-REGF-AVDAAQDGEEGLYMGREVPFDVGIIDLGLPKMSGMELIKAL-RDEG-KKFPVLILTARSSWQDKVEGLKQGADDYLVKPFHVEELLARVN
>gi|75910054|ref|YP_324350.1|/132-200:gi|75910055|ref|YP_324351.1|/6-120 E={2e-10,2.1e-38} [Anabaena_variabilis_ATCC_29413]
LREDFASTLTHDLKTPLLGAIETLKAVQQ------EKFGAVSSAQ------------QPVLATIIRSHQTSLQLLETLLDIYRNDTEVKILLVEDDELFRLGLRVRLQQEAGLEIIAEAEDGETALDLIKQNSLDVVLLDVGLPGLGGIEACKQI-KQQN-PQLPILVLTSHSQKPLISKLIEAGAQGYCLKGIIAEKLVLALR
>gi|75910056|ref|YP_324352.1|/528-596:gi|75910057|ref|YP_324353.1|/10-133 E={7.8e-11,3.5e-20} [Anabaena_variabilis_ATCC_29413]
ELKKFAYVASHDLQEPLNQVANYVQLLEMRYQ------DELDADA------------NEFITFAVEGVSLMQTLIDDVLAYSKVDTQKTIFLVEDNKADIRLIQEAFK-NSQLHEVVTVRDGMDAMAYLRREGPDLILLDLNLPRKDGREVLAEI-KADPLKRIPVVVLTTSRNEDDIFHSYDLHVNCYITKSRNLTQLFQIVK
>gi|88602487|ref|YP_502665.1|/756-821:gi|88602488|ref|YP_502666.1|/4-117 E={0.0026,5.5e-26} [Methanospirillum_hungatei_JF-1]
KLNLLSSITRHDIRNRVTVILGLLPLLKE---------ARNDPET------------AEIVKIMDNATRLIHDQIEFTRVYQNLGIQNTVLIVEDDEIIARVLISILR-DGGF-IVHPVNSGEQVLEQVAVEKPDVVLMDIDLPGMSGIEAAAQL-FNIF--SIPVIFVTGHDEKKIFEKAMSSTPFGFLIKPVNPSLLYCAIK
>gi|206560375|ref|YP_002231139.1|/234-293:gi|206560374|ref|YP_002231138.1|/7-119 E={7.4e-10,3.9e-43} [Burkholderia_cenocepacia_J2315]
DRALMLAGISHDLRTPLARLRLETEMSPSD---------------------------QATKDAMVDDIEQMDRIIAAFIDYARPSQRSKILVVDDDPRLRDLLRRYLG-EQGF-NVYVAENATAMNKLWVRERFDLLVLDLMLPGEDGLSICRRL-RGSN-DRTPIIMLTAKGEDVDRIVGLEMGADDYLPKPFNPRELVARIH
>gi|158318232|ref|YP_001510740.1|/328-395:gi|158318231|ref|YP_001510739.1|/6-118 E={2.5e-21,6.7e-43} [Frankia_EAN1pec]
RMRQFLADASHELRTPLAAISGYAELTRR-------TRDTVPPDV------------AYAMGRVESESARMTALVSDLLLLARLDSGPRILVVDDENTLSELLSMALR-YEGW-EVRTAQDGRGALRAARDFRPDAVVLDIMLPDMDGLEVLRKL-RADS-PEVPVLFLTARDAVEDRVAGLTAGGDDYVTKPFSLEELVARLR
>gi|158318243|ref|YP_001510751.1|/249-315:gi|158318242|ref|YP_001510750.1|/21-133 E={1.2e-21,4.9e-36} [Frankia_EAN1pec]
NLRRFAADASHELRTPLTSIRGYVDLLRA---------GMVPPAET-----------DDTLRRVAEETARMQTLVDDLLYLAHLDELPRVLVVDDEPNIVDLVRMALR-FHGF-DVVTAATGQEALTRAAADQPDLLILDVMLPDADGFEVCRRL-RADG-AEVAVVYLTARDAHRDKITGLTYGGDDYITKPFAVEELIARVR
>gi|148268799|ref|YP_001247742.1|/239-304:gi|148268798|ref|YP_001247741.1|/2-113 E={4.7e-10,6e-31} [Staphylococcus_aureus_JH9]
MRQHFVQNVSHEIKTPLTHIHHLLSELQQ--------TSDKTLRQ-------------QYINDIYTITTQLSGLTTELLLLSELDNHVQCLVVDDDPRILNYIASHLQ-TEHI-DAYTQPSGEAALKLLEKQRVDIAVVDIMMDGMDGFQLCNTL-KNDY--DIPVIMLTARDALSDKERAFISGTDDYVTKPFEVKELIFRIR
>gi|158318322|ref|YP_001510830.1|/256-323:gi|158318323|ref|YP_001510831.1|/5-117 E={2.5e-21,1.6e-37} [Frankia_EAN1pec]
RLRRFVGDASHELRTPLTSIRGYAEMFRRGA-------ASRPEDL------------AMVMRRIEEESARMSELVDDLLLLARLDHQVRVLVVDDEEAITDLVAMALR-YEGF-DVSAAHSGQAALTQVSREPPDLLVLDVMLPDIDGFAVCQRL-RNAG-RDVPTLFLTARDTTEDKVHGLTLGGDDYVTKPFVVSELVARVR
>gi|75910289|ref|YP_324585.1|/183-250:gi|75910288|ref|YP_324584.1|/1-113 E={1.4e-17,3.3e-43} [Anabaena_variabilis_ATCC_29413]
QLQQFTADASHELRSPLTAIKTTVEVIQS-------HPERIHPSD------------VKKIDIIEGATQQMTHLVEDLLLLARSDSAMKFLLVEDDERIAASLTEALT-DNNY-AIDVAGDGEEGWDFITAFDYDLILLDVMLPKLNGIELCQRL-RQRG-YGLPVLMLTARDSSTDKVLGLDAGADDYVIKPFDLKELLARIR
>gi|206560572|ref|YP_002231337.1|/588-658:gi|206560573|ref|YP_002231338.1|/10-126 E={1.2e-10,3.3e-35} [Burkholderia_cenocepacia_J2315]
TMGEMASSIAHELNQPLAAINNYCSGTLA-----LVKSGRGTPETL-----------QPALEKTAQQALRAGMIVKRIREFVKRSEPETVFVVDDDEAVRDSLRWLLE-ANGY-RVQCFSSAEQFLDAYQAGQIACLILDVRMSGMSGLELQERL-IADN-AALPIIFVTGHGDVPMAVSTMKKGAMDFIEKPFDEAELRKLVE
>gi|206560584|ref|YP_002231349.1|/152-220:gi|206560583|ref|YP_002231348.1|/2-114 E={3.6e-16,6.1e-33} [Burkholderia_cenocepacia_J2315]
VNKQLIRNLAHEIKNPLGGIRGAAQLLEFEL-------GERERGEL-----------REYTQVIIKESDRLQTLVDRLLEPHRHPHIKPIWIVDDDQSIRWVLEKALA-RDSF-ATKSFANVRDALAALDHETPQVLVSDIRMPGGSGLELLQAM-HERL-PGLPVIIMTAFSDLDSAVAAFQGGAFEYLAKPFDVDKAVELIR
>gi|206560739|ref|YP_002231504.1|/678-756:gi|206560738|ref|YP_002231503.1|/6-117 E={8.8e-19,4.3e-38} [Burkholderia_cenocepacia_J2315]
LRNSLLSAISHDLRTPLTTIVGFSSMLAN-------GRAAAQAGDAAAAARE-----GELVDAIHDEALRMTGIVTNLLDMARLQAGLTVVLIEDEKQIRRFVRAALE-EEDI-AVFEAETGKQGLIDAATRKPDLVIVDLGLPDTDGLDVIREL-RGWS--EVPVIVLSARTQEEEKVAALDAGADDYLTKPFGVSELRARMR
>gi|148269056|ref|YP_001247999.1|/87-144:gi|148269057|ref|YP_001248000.1|/1-112 E={0.027,3.7e-29} [Staphylococcus_aureus_JH9]
DVESYFLTWVHQMKTPITAAQLLLER-DE----------------------------PNVVNRVRQEVIQIDNYTSLALSYLKLLNEMKILIVEDDFVIAESLASELK-KWNYGVIV-VEQFDDILSIFNQHQPQLVLLDINLPTLNGFHWCQEI-RKTS--NVPIIFISSRIDNMDQIMAIQMGGDDFIEKPFNLSLTIAKIQ
>gi|21240981|ref|NP_640563.1|/122-189:gi|21240982|ref|NP_640564.1|/8-121 E={5.3e-14,2.8e-35} [Xanthomonas_citri]
ALSAALKGLAHELRNPLAGLKGAAQLLARRA-------AGRDEDE------------RELIELIGTEIERLNTLLERLLSPTPARPHSHIWVVDDDRSVRFVLSTALR-DAGY-AVDGFDSAAAALQALGMRPPDLLFTDVRMPGEDGLTLLDKL-KSKH-PHLPVIVMSAYTDVASTAGAFRGGAHEFLSKPFDLDDAVALAA
>gi|37528608|ref|NP_931953.1|/238-300:gi|37528607|ref|NP_931952.1|/2-112 E={1.6e-18,2.3e-39} [Photorhabdus_luminescens]
AQQRLISDISHELRTPLTRLQLATALLRR---------RHGENKE---------------LERIETEAQRLDSMINDLLVLSRSQHKHKILLVDDDRELTSLLKELLE-MEGF-NVVIAHDGEQALKFLDDS-IDLLLLDIMMPRKNGITTLKEL-RLHH--QTPVIMLTARGSDLDRVLGLELGADDYLAKPFNDRELVARIR
>gi|21240999|ref|NP_640581.1|/268-334:gi|21241000|ref|NP_640582.1|/2-116 E={1.3e-10,1.8e-29} [Xanthomonas_citri]
ALGRMTATVAHEIRNPIATMRLALENEIA--------RGDATPDD------------AAHGELMLGQIRRLDGVVESLLGMVQPIRLARILIIDDDAAFRTTLQATLR-SLGH-TAVAAENGPDGLARLSEGGIDMAFVDFRMPGMDGIAVLRAR-LDDAARQVPLVMLTAHVSSGNTIEAMTLGAFDHLVKPVGRADIVEVVE
>gi|156978350|ref|YP_001440609.1|/375-442:gi|156978349|ref|YP_001440608.1|/5-116 E={1.1e-24,9.2e-37} [Staphylococcus_aureus_Mu3]
ERREFVANVSHELRTPLTSMNSYIEALEE---------GAWKDEELA----------PQFLSVTREETERMIRLVNDLLQLSKMDNERKVVVVDDEKPIADILEFNLK-KEGY-DVYCAYDGNDAVDLIYEEEPDIVLLDIMLPGRDGMEVCREV-RKKY--EMPIIMLTAKDSEIDKVLGLELGADDYVTKPFSTRELIARVK
>gi|206560944|ref|YP_002231709.1|/220-278:gi|206560945|ref|YP_002231710.1|/3-115 E={1.1e-13,3.4e-40} [Burkholderia_cenocepacia_J2315]
DRAVMLAGVAHDLRTPLARMRLRAEMMDD----------------------------ARLRDGVVRDVDSMSHIVDQFLVFAHGGADTQILIVDDDQELRDLLRDYLV-RQGM-EVSVLHDAATLEKRLERERPDLIVLDLMMPGVDGLTALRQL-RAAG-DDIPVIMLTARADDVDRIVGLELGADDYLGKPFNPRELLARVQ
>gi|156978401|ref|YP_001440660.1|/638-706:gi|156978400|ref|YP_001440659.1|/3-114 E={7.5e-18,4.6e-34} [Staphylococcus_aureus_Mu3]
TRSNFLHSISHDIRTPLTSIMGNLDMLKY-------HNEHLNDQQQ-----------AELLTASYGEAQYLHTLVTNILSLTKLESSTTLLVVEDDEAILHLIDVALT-MNYY-KVVTAKTGKEADFRLRTEQPDIILLDLGLPDIDGLSLIQQF-RDFV--DTPIIVISARTEEQTIVEVLDRGANDYMTKPFNIDELRARIR
>gi|75910630|ref|YP_324926.1|/290-387:gi|75910628|ref|YP_324924.1|/3-121 E={0.0022,2e-33} [Anabaena_variabilis_ATCC_29413]
SLGQLMAGVAHEINNPVNFICGNLRYVAEYANDEELDLDNIDLEFIRDDL-------PKLLDSMKVGTDRIVEIVKSLKNFSRHDEAQKILIVDDEPNIVILLEQALEADEGV-ELLTARNGEEALESIKNEQPNLVFLDVMMPKMSGLEVCQIVKHDLQ-MTVYIVMLTAKGQEFDKQRGMDVGADLYLTKPFPKEVLEKSMQ
>gi|25029049|ref|NP_739103.1|/254-318:gi|25029050|ref|NP_739104.1|/13-125 E={2.7e-15,7.5e-41} [Corynebacterium_efficiens_YS-314]
QMRRFVGDASHELRTPLTSVKGYSELYHS----------GATRDA------------DWVLSKISGEAQRMSVLVEDLLSLTRAEGQVKVLVVDDEPNIVELLTVSLK-FQGF-NVMTASDGNEGLKIAREFRPDAYILDVMMPGMDGFELLTKL-RAEG-LDGPVLYLTAKDAVENRIHGLTIGADDYVTKPFSLEEVITRLR
>gi|21241100|ref|NP_640682.1|/236-300:gi|21241099|ref|NP_640681.1|/8-119 E={2.1e-15,6.4e-36} [Xanthomonas_citri]
ARRDFMADISHELRTPLAVLRAELEALQD---------GIRPMTP-------------NSLGSLHQQVGQLGKLIEDLYDVSLTDVGGHVLIVEDEPRLAAVLGEYLH-AAGY-SHDWIADGAQALGAFRAQQPDLVLLDLMLPNRGGLDICRDL-RNES--AVPVIMVTARVEEIDRLLGLEIGADDYICKPFSPREVVARVQ
>gi|158318679|ref|YP_001511187.1|/169-235:gi|158318678|ref|YP_001511186.1|/1-113 E={1.3e-14,2.9e-35} [Frankia_EAN1pec]
SQRRFVANASHELRTPLAAQRTLVEVAMG---------RPGAEPAL-----------RELGTRLLTMNVRIEALIEGLLVLARSDRGMRILVVEDEAMLAEAIAEGLR-QRAM-AVDTCGDGASALELATLHPYDVIVLDRDLPAVHGDDVCRAV-VAAG-GDTRVIMLTAAGDIADRVHGFGVGADDYLTKPFAFAELVARVQ
>gi|206561167|ref|YP_002231932.1|/213-278:gi|206561168|ref|YP_002231933.1|/1-113 E={9.6e-16,2.3e-42} [Burkholderia_cenocepacia_J2315]
TQKAFVADAAHELRTPLAAVQIQAQLVAR---------AKDDASR------------REAIADLQDGVSRATRLTEQLLALARAEPDMRILLVEDDRMIAEGVRKALR-SDGF-AVDWVQDGDAALTALGGETYDLLLLDLGLPKRDGIDVLRTL-RGRG-LALPVLIVTARDAVADRVKGLDAGADDYLVKPFDLDELGARMR
>gi|194367538|ref|YP_002030148.1|/237-289:gi|194367537|ref|YP_002030147.1|/1-113 E={0.022,7.8e-27} [Stenotrophomonas_maltophilia_R551_3]
RARTSAQDLAHALKTPLSVLATEADS---DG--------------------------ADWRATVREQSARMQASVDRY-----LAAGMRILLAEDDTALAQRLLPLLE-QAGY-VVHAVTDGREAEEIGQIEDLQAAIVDLGLPGLDGLSVIERW-RGNG-RSFPVLVLTARGRWHDKLAGFDAGADDYLTKPFQADELVLRLR
>gi|21241454|ref|NP_641036.1|/384-452:gi|21241455|ref|NP_641037.1|/5-130 E={1.1e-11,2.2e-17} [Xanthomonas_citri]
ELEAFSYSVSHDLRAPLRHVAGFSDKLAR-------HLGDTADEKS-----------RHYMEVISSSARRMASLIDDLLVYSRLGRGRTILLAEDSPADAEMAVDALR-EARLNPIVHVEDGVEAMDYLLRRGPAVLLLDIKMPRLDGLEVLKQV-RSDELKRLPVVILSSSREESDLARSWDLGVNAYVVKPVDVDQFFNAVK
>gi|21241500|ref|NP_641082.1|/296-353:gi|21241501|ref|NP_641083.1|/6-118 E={7.2e-07,2.5e-36} [Xanthomonas_citri]
ERTHMVAAIAHDLRTPLARLSFRLDGLQP-----------------------------PLRDKALADINEMKAMISAALDFIQNDRHPCVLVVDDDPDLRKLIGEFLS-AHGY-QVDMAENVAEMRSVMAQRRPDLIVLDVMMPGEDGLSAARAL-ASER-GSPAVIMLSALGNDTDRIIGLEVGADDYLAKPCNPRELLARVR
>gi|21241530|ref|NP_641112.1|/652-720:gi|21241531|ref|NP_641113.1|/11-122 E={7.1e-17,2.1e-40} [Xanthomonas_citri]
LRSALLSSVSHDLRSPLASMIGSASSLASYG-------DAMDAHDR-----------HSLLDTIQLEGERLDRYIQNLLDMTRLGHTARVLIVDDEPQIRRFLDISLR-AQGY-RVLQAGTGEEGLALLAGQGAELVVLDIGLPDRDGHEVLREI-RQWS--NVPVIMLTVRAGETEKVAALDAGANDYVTKPFGVQELMARIR
>gi|157964509|ref|YP_001499333.1|/273-331:gi|157964510|ref|YP_001499334.1|/11-123 E={6.3e-16,2.3e-40} [Rickettsia_massiliae_MTU5]
KKTTMLAMISHDLRTPLTRMKLQLELMEE-------------SEE---------------SKGLKQDILTMQQMINSYLDFAKGESTAHLLIVDDDSRILALLKQFLN-KNAF-LVSTASSVIEAKNLLKTSNYDLIILDVMLPEITGLEFATTI-RDAG-NNIPIVMLTALSEADDRVKGLEAGASDYITKPFEPRELLLRIN
>gi|156978988|ref|YP_001441247.1|/119-177:gi|156978987|ref|YP_001441246.1|/1-112 E={0.00025,8.7e-24} [Staphylococcus_aureus_Mu3]
MHEQTITEFVHDIKTPVTAMKLLIDQEKN----------------------------QERKQALLYEWSRINSMLDTQLYITRLESQMQILLVEDDNTLFQELKKELE-QWDF-NVAGIEDFGKVMDTFESFNPEIVILDVQLPKYDGFYWCRKM-REVS--NVPILFLSSRDNPMDQVMSMELGADDYMQKPFYTNVLIAKLQ
>gi|21241605|ref|NP_641187.1|/213-279:gi|21241604|ref|NP_641186.1|/20-133 E={3e-15,8.8e-39} [Xanthomonas_citri]
RERNFTRDASHELRTPLTVIRVASDMALA--------DDELSART------------QRSLRRIQRAGHDMEAVIDAFLILAREAEIGLVLVVEDNRNISEMIGEYLE-GRGF-EVDYAQDGLDGYRLAAENSYDVVVLDLMLPRLDGIEVCRRL-RNDARKSTPVLMLTARDTLDDKLTGLGFGADDYLTKPFAIQELEARLR
>gi|156979033|ref|YP_001441292.1|/122-189:gi|156979034|ref|YP_001441293.1|/2-113 E={7.6e-14,1.4e-34} [Staphylococcus_aureus_Mu3]
EKTELIQNLAHDLKTPLASIISYSEGLRD---------GIITKDH----------EIKESYDILIKQANRLSTLFDDMTHIITLNTGTHLLIVDDEQDIVDICQTYFE-YEGY-KVTTTTSGKEAISLLSND-IDIMVLDIMMPEVNGYDIVKEM-KRQK-LDIPFIYLTAKTQEHDTIYALTLGADDYVKKPFSPRELVLRIN
>gi|88603909|ref|YP_504087.1|/412-477:gi|88603908|ref|YP_504086.1|/27-144 E={0.0027,1.1e-25} [Methanospirillum_hungatei_JF-1]
KLRLLTGLTRHDILNILTAIYFYHELALE----------NSDPNTI-----------HEYITRAQEAGKRIEATIGFTREYEEFGIVLHVLVVDDEEDVRLATAEYLAVLHNI-KADLAGSGEEALLLLLNTRYDAIISDYEMEDMSGIDLLKTI-RARG-DDTPFIIFTGRGREEVVIAAFENGADGYVMKRSQFAELAQKVT
>gi|88603919|ref|YP_504097.1|/162-227:gi|88603920|ref|YP_504098.1|/2-114 E={0.0017,1e-29} [Methanospirillum_hungatei_JF-1]
KLNNLASITRHDLLNSLTVFEGYLGIILN---------QEPGGKI------------QTYLEKMRESTLSMKRHITFARDYQEMGNASSILIVDDSVFQRRVVGAPLR-AGGF-TVHEAVDGNDGLLKIKELHPDLILLDILMPEKDGLQVLKEL-HDTG-NTIPVVMLTSDVQDSTREECLSLGAQAFLNKPVKAEELIPVIT
>gi|21241806|ref|NP_641388.1|/214-278:gi|21241807|ref|NP_641389.1|/3-117 E={6.3e-22,7.9e-34} [Xanthomonas_citri]
VRRDFVANVSHELRTPLTVVHGYLDMLDP---------EDFPDSG-------------PMLAEMRKQSQRMAQLVEDLLTLSRLESQKRILIVDDEPAIRDMVAFALR-KGEFEPIH-AGDAREAQTAIADRVPDLILLDWMLPGTSGLDLARRW-RKEQTREIPIIMLTARGEENDRVGGLEAGVDDYVVKPFSARELLARIR
>gi|62389171|ref|YP_224573.1|/258-322:gi|62389170|ref|YP_224572.1|/2-114 E={3.5e-19,1.1e-38} [Corynebacterium_glutamicum_ATCC_13032_Bielefeld]
DQRQFVDDAGHELRTPITVVRGQLELLAT----------TPPEEQ------------ARSIELATTELDRMSRMVNDLLTLAVADSGSKILLAEDDAGIADFIVRGLI-REGF-ECEVTESGAEAFARAHSGDFDLMVLDLGLPHMDGTDVLEQL-RNLQ-VTLPIIVLTARTNIEDRLRTLEGGADDYMPKPFQFAELLARIK
>gi|206561834|ref|YP_002232599.1|/235-301:gi|206561833|ref|YP_002232598.1|/1-113 E={4.8e-12,2.1e-38} [Burkholderia_cenocepacia_J2315]
TQRRFIADAAHQLRTPIAVLDTQIQYAQQ---------RGNDDREL-----------ASVLDSMQRSSRKMADVTDKLLLLAHAEATMKLLLVEDNAELAHWIVNLLR-GEDF-AVDCVGDGERADTVLKTERYDAVLLDMRLPGISGKEVLARL-RRRN-DNVPVLMLTAHGSVDDKVDCFGAGADDYVVKPFESRELVARIR
>gi|62389303|ref|YP_224705.1|/156-222:gi|62389304|ref|YP_224706.1|/2-113 E={4.5e-20,5.1e-36} [Corynebacterium_glutamicum_ATCC_13032_Bielefeld]
ARRDFVANVSHELKTPVGGMALLAEALME---------SSDDPEQV-----------EYFGSRLHREAHRMADMINELISLSKLQGATRILIVEDEESLADPLAFLLR-KEGF-DTIIAGDGPTALVEFSRNEIDIVLLDLMLPGMSGTDVCKEL-RSVS--TVPVIMVTARDSEIDKVVGLELGADDYVTKPYSSRELIARIR
>gi|88604109|ref|YP_504287.1|/705-773:gi|88604110|ref|YP_504288.1|/9-134 E={2.3e-13,1.9e-16} [Methanospirillum_hungatei_JF-1]
ELDAFAYSVSHDLRGPVRAIDGFSHLLLLKA-------GDILDEEN-----------KHLISRIRESVTTMDRLIQDLLRFSRTARQLEILLIEDNQNDVELFLNVVD-WINMDQVRVFLDGREALDFLHGKGPSVVFIDLKMPLISGHEVLKAI-RKDKTKTLPIVVFTSSDQEADIGETYKSGVNSYVVKPVQFEKYAETIR
>gi|161617312|ref|YP_001591277.1|/308-374:gi|161617313|ref|YP_001591278.1|/6-118 E={2.6e-16,4.6e-46} [Salmonella_enterica_serovar_Paratyphi_B_SPB7]
AMGHLAAGVAHEIRNPLSSIKGLAKYFAE--------RTPAGGES------------HELAQVMAKEADRLNRVVSELLELVKPAHLIDILVVDDDVSHCTILQALLR-GWGY-NVALAYSGHDALAQVREKVFDLVLCDVRMAEMDGIATLKEI-KALN-PAIPILIMTAFSSVETAVEALKAGALDYLIKPLDFDRLQETLE
>gi|21241976|ref|NP_641558.1|/212-278:gi|21241975|ref|NP_641557.1|/1-114 E={4.5e-12,7.1e-39} [Xanthomonas_citri]
RERAFIDSASHELRTPIAVIGNAVELALD---------QPGTPPAV-----------RHQLQRIAQTSTSVEQLITLLLVLAKDPGRMRLLVIEDNRNMVANLFDYFE-ARGH-TLDAAPDGVTGLHLATTQHYDALILDWMMPRMDGPEVLRRLREQHQ-SELPVIMLTARDELPDKIAGFRAGADDYLTKPFALPELEVRIE
>gi|206561980|ref|YP_002232743.1|/134-198:gi|206561981|ref|YP_002232744.1|/16-127 E={1.6e-11,2.6e-36} [Burkholderia_cenocepacia_J2315]
EQTFWNAAIAHELRTPVTVLRGRLQGLAE---------GVFTPSD-------------ALYRSLLAQVEGLTRLIEDLRVVSLADSGALVLIAEDEPEIAEILIAYFA-RNGL-RTVHAADGRRALELHLSLKPDLVLLDVQMPHVDGWKVLAEI-RHRG--DTPVIMLTALDQDIDKLTGLRIGADDYVVKPFNPAEVVARAQ
>gi|86156536|ref|YP_463321.1|/269-335:gi|86156535|ref|YP_463320.1|/7-118 E={9.8e-10,6.1e-31} [Anaeromyxobacter_dehalogenans_2CP-C]
TLGGIAAGFAHELGNSLNVIRGYAAVTSREL--------PDDSPH------------RSDVEAIRREVTRAAGLIERFLVFARARTVPSLMVIDDLDSARQMMKRTLA--RSY-DVYDFPSVAEAVPAVERADFDCIVTDLRMPGIDGIEGLRRF-QAKV-PEIPVILVTAFATVETAVEAMKAGAFDYLKKPFEPEELELVVA
>gi|77748575|ref|NP_641618.2|/155-221:gi|21242037|ref|NP_641619.1|/5-116 E={1.6e-07,1.7e-23} [Xanthomonas_citri]
ALGRLTLGMAHDFNNLLTVMVTSLDLIAL--------RAGEDART------------RMLIEVAQTAVDRGTLLTRQLLAFARGQQLLRLLMVEDQEELRELIGEALR-DAGI-SVDTADDGHSALRMVRDSGYDVVFSDIRMPNMSGIELSEQV-AQLL-PQARVILASGFAKAQLPPLPAQ---VDFLPKPYRLRQLIDMLK
>gi|206562097|ref|YP_002232860.1|/253-322:gi|206562098|ref|YP_002232861.1|/14-125 E={3.3e-09,2.9e-28} [Burkholderia_cenocepacia_J2315]
TFGEMAAGLAHELNQPLTAIVSHTRAAERLLD------QPAERDSV-----------RRALQTSVAQAKRAAAILERMREAVTTAHGSVVAIVDDDEAVRDGLALLLR-TVGV-PTRRYPDASAFLADADDAALGCVLLDIRMPGMSGLDALDEL-RARR--DLPVIVMTGHGNVDACRRAFKRGALDFLRKPVDDDELIDTVQ
>gi|86156729|ref|YP_463514.1|/343-407:gi|86156730|ref|YP_463515.1|/6-117 E={2.5e-15,1.6e-37} [Anaeromyxobacter_dehalogenans_2CP-C]
GIGRLAAGVAHEINNPLGVILGYAKLLRK----------KADGTL------------AEDLAVVEEEALRAKHIVDGLLDLSRPLPPVRVLVADDKENMRKLLAKILA--DGY-AVEEAEDGARALSLVATRAYDVVVTDIRMPGADGFELLGAV-KARA-PDTEVVMMTGYATIPDAVRAMRMGAFDYLEKPFDPDAALAVVA
>gi|88604390|ref|YP_504568.1|/463-528:gi|88604389|ref|YP_504567.1|/3-116 E={0.056,1.7e-17} [Methanospirillum_hungatei_JF-1]
KLSLLGSMTRHDIVNQLTTIRGMLGLVHR----------KTTDEVI-----------LNLVEAAEEAADRVNKHIEFSKEYQKAGMQVSVLYVDDELPHLMLAQEYLG-ASGK-VTLCVSSGKEAIDALRTGKFDVIVSDYLMQDMDGIQLLKYV-RANY-ESTPFILFTGKGKEDIVISALNSGADYYIRKGSDPVVQFSELE
>gi|88604425|ref|YP_504603.1|/172-248:gi|88604424|ref|YP_504602.1|/2-114 E={7.6e-07,3.8e-29} [Methanospirillum_hungatei_JF-1]
VIGELATMIGHDMRNPLQVITNMQYLLEMRM-------QKMSKEELEILHRI-----PEIFDRIGTEIQYLNKIISDLQDYAREVNPKRILIVDDDTAILDSTKQILE-FEGY-EVEIAATAGEGLAKIENEFFNLALFDIKLPDMEGTELLEKA-HKLR-PGMKKIMVTGYASLENSVFSLNAGADAYIMKPVNPRDLLEKIK
>gi|62389643|ref|YP_225045.1|/252-319:gi|62389642|ref|YP_225044.1|/3-114 E={3.9e-20,1.8e-40} [Corynebacterium_glutamicum_ATCC_13032_Bielefeld]
LQRQFTSDVSHELRTPLTTVRMAADLIAD-------SEDELSPGA------------RRASQLMNRELDRFESLLSDLLEISRHDAGQKILVVDDDPAISEMLTIVLS-AEGF-DTVAVTDGALAVETASREQPDLILLDLMLPGMNGIDICRLI-RQES--SVPIIMLTAKTDTVDVVLGLESGADDYVNKPFKAKELVARIR
>gi|206562189|ref|YP_002232952.1|/231-296:gi|206562188|ref|YP_002232951.1|/1-113 E={1.4e-13,5.2e-34} [Burkholderia_cenocepacia_J2315]
RERAFTSDAAHELKTPLAALKVQAQVALT---------ARDPARQ------------RRAMQRVVEGVDRSTHLADQLLALARLDEAMRVLLVEDDKLVGSGVEDGLI-EAGM-TVDWAHDGRHAQLALETTPYDLVVLDLGLPRMSGTDLLGWIRKRRD--HTPVLVMTARDTVADRVSGLSAGADDYLGKPFDLAELIARCR
>gi|163858336|ref|YP_001632634.1|/212-278:gi|163858337|ref|YP_001632635.1|/10-123 E={7.2e-11,4.6e-35} [Bordetella_petrii]
REREFAANLSHEVRTPLAAIRSDSEIMLL--------DAALPADS------------RQRLERITANVDHIVASLESARSMARDQPRYRVLVVEDDLTIAGNLYRFLE-VNGF-VPDVAYDGRTALRMLQDQRFDAMVLDVGLPGLDGYQVLQTLRAERR-QAIPVLILTARDALDDKLEGFSHGADDYLTKPFALAEVQARLL
>gi|19703921|ref|NP_603483.1|/226-292:gi|19703920|ref|NP_603482.1|/1-113 E={1.9e-17,2.4e-40} [Fusobacterium_nucleatum]
HEKQFSSDVSHELRTPITVISAQSEYALDYV-------ETIDEAK-------------ESFEVINRQAKKMTNLINQIMELSKMERQMKILVVEDEKDLNNIISKHLK-KNNF-SVDSVFDGEEALEYLSYGDYDVIILDVMMPKMNGYEVVKNL-RANK-NETAVLMLTARDGIDEKIKGLDLGADDYLVKPFDFRELIARIR
>gi|86156838|ref|YP_463623.1|/71-138:gi|86156839|ref|YP_463624.1|/3-115 E={3.7e-23,5.2e-43} [Anaeromyxobacter_dehalogenans_2CP-C]
LQTDFVNKVSHELRTPLTSIRMFVETLQL---------GRLQDPQRQ----------REALEIVAEETARLSGLINRLLDWARMESGERILVIEDDPSILRGLQLNLG-MEGY-TVRSASDGETGLQLARTEQPDLVVVDVMLPRMGGLEVIREI-RKED-PELPILILSAKNQETDKVAGLQLGADDYLGKPFGLKELLARID
>gi|86156846|ref|YP_463631.1|/1298-1364:gi|86156845|ref|YP_463630.1|/22-134 E={4.7e-15,2.4e-39} [Anaeromyxobacter_dehalogenans_2CP-C]
ALGELSAVVAHEVRNPLGVIFNSLGSLRR---------MLRPQGDA-----------RMLLDIVGEEADRLNRIVGDLLDFARPSTPGKVLVVDDQKNMRATTAILLR-QAGH-AVEEAEDGASATQRVQHESFDVVLTDLRMPTVDGMEVLRAV-QQAS-PETQVIVMTAYGTIESAVEAIRRGAYDFLAKPFKESEVLLRVS
>gi|156979733|ref|YP_001441992.1|/232-299:gi|156979734|ref|YP_001441993.1|/2-113 E={1.4e-18,3.9e-43} [Staphylococcus_aureus_Mu3]
QQRQFVEDASHELRTPLQIIQGHLNLIQR--------WGKKDPAVL-----------EESLNISIEEMNRIIKLVEELLELTKGDVNTQILIVEDEQNLARFLELELT-HENY-NVDTEYDGQDGLDKALSHYYDLIILDLMLPSINGLEICRKI-RQQQ--STPIIIITAKSDTYDKVAGLDYGADDYIVKPFDIEELLARIR
>gi|206562305|ref|YP_002233068.1|/247-313:gi|206562306|ref|YP_002233069.1|/1-112 E={7.1e-16,4.5e-40} [Burkholderia_cenocepacia_J2315]
RLSQFSSDLAHDMRTPLANVISSSQITLS---------RARTVDE-----------YEALIESNIEECERLQRMIENMLFLARTDNAMRILIVEDEAKMASYLRKGLT-EASY-TVDVAENGKDGLFLALHEDFDLVVLDVMLPELDGFEVLRRL-RAQK--QTPVLLLTARDAIEDKVAGLELGADDYLLKPFAYAEFLARIR
>gi|62389764|ref|YP_225166.1|/246-318:gi|62389763|ref|YP_225165.1|/24-136 E={4.8e-11,2.9e-44} [Corynebacterium_glutamicum_ATCC_13032_Bielefeld]
RQSQLVADAGHELKTPLTSMRTNIELLLM----ANSGGSGIPKEEL-----------DGLQRDVLAQMTEMSDLIGDLVDLAREETAMKILVVDDEQAVRDSLRRSLS-FNGY-NVVLAEDGIQALEMIDKEQPALVILDVMMPGMDGLEVCRHL-RSEG-DDRPILILTARDNVSDRVGGLDAGADDYLAKPFALEELLARVR
>gi|86156931|ref|YP_463716.1|/203-271:gi|86156932|ref|YP_463717.1|/2-114 E={2.5e-17,2.6e-38} [Anaeromyxobacter_dehalogenans_2CP-C]
ALATMAAMVAHEIRNPLGVIRGAAELVRARSG------AALAPRD------------VEALGDVLGEVERLRRLTDDFLDLARDPAISRVLVVDDEPKLGRFVQEMLE-LDGHEVVR-AGGGAEALARLGEGAFDVVVTDLRMPQVDGLAVLRAA-RART-PPPEVVMMTAHGSAESAVEAMKAGAADYVTKPFPMDELRLRVR
>gi|156979810|ref|YP_001442069.1|/364-431:gi|156979811|ref|YP_001442070.1|/3-114 E={1.7e-21,1.4e-39} [Staphylococcus_aureus_Mu3]
MKKDFIANVSHELRTPISLLQGYTESIVD---------GIVTEPD----------EIKESLAVVLDESKRLNRLVNELLNVARMDAENEILIVDDEDRIRRLLKMYLE-RESF-EIHEASNGQEAYELAMENNYACILLDLMLPEMDGIQVATKL-REHK--QTPIIMLTAKGEETNRVEGFESGADDYIVKPFSPREVVLRVK
>gi|189218172|ref|YP_001938814.1|/203-270:gi|189218173|ref|YP_001938815.1|/32-146 E={1.2e-17,3.4e-39} [Methylacidiphilum_infernorum_V4]
ARKEFVINVSHELRTPLAIFKGYVETLTDN--------PRLSKSEV-----------KRIYEILKKHCQRLSSLIEDLLLLAKLESRKKILVVEDEEDVLSLICLHLN-SQGFETIG-AKEGMEALRIARKELPDLIVLDLMIPEFSGLDVCKYL-KKDPTLSIPIVILTAKSDPSDRILGLELGADDYIAKPFSPRELILRIQ
>gi|86157066|ref|YP_463851.1|/149-217:gi|86157067|ref|YP_463852.1|/2-114 E={1.8e-16,4.9e-39} [Anaeromyxobacter_dehalogenans_2CP-C]
AVGRLASGVAHEVGNPLGAISGYAELARGRI-------RAGEAEQA-----------EDLVARIAVEAGRIDAIVRDLLELARPSAPRNVLVVDDEASIRHLLSVILV-DHGY-DPRAVATGEEALKELAARDFDLVLTDVRMPGMGGLGLLREI-QRTA-PELMVIVMSAYGAHDAAIEAMKAGAYDFLSKPFKPDEVVLVLR
>gi|68250310|ref|YP_249422.1|/234-300:gi|68250311|ref|YP_249423.1|/1-113 E={5e-12,2.8e-32} [Haemophilus_influenzae_86_028NP]
RERRFTSDAAHELRSPLAALRIQTEVAQL---------AGDDVALR-----------EQALLHLTQGIDRASQLIEQLLTLSRLDNLMRILLIEDDNLIGNGLQIGLT-KLGF-AVDWFTDGKTGMAALTSASYDAVVLDLTLPKLDGLDVLQQW-RSNH-QDVPVLILTARDTLDERVKGLQSGADDYLCKPFALAEVAARLQ
>gi|19704277|ref|NP_603839.1|/252-316:gi|19704278|ref|NP_603840.1|/3-115 E={0.00032,1.2e-21} [Fusobacterium_nucleatum]
YFKE-IQYLVHDLKTPLFSIGTLIEILDM---------QEESEQK------------KIYYKKIEKSLERCNIMVSEILRDKNKNSINKILIIDDSKEILFAISEFFR-IKNW-DVFTALSMEEALKIVSTKKLDIIIIDYHMPYINGVLGVKLI-RQID-ETVPIIALTVEGLENIAKDFFEAGANDFSIKPIKVLDLYSRVN
>gi|206562478|ref|YP_002233241.1|/241-306:gi|206562479|ref|YP_002233242.1|/1-113 E={1.2e-06,1.2e-35} [Burkholderia_cenocepacia_J2315]
AMQRFIADAAHQMRTPLARLDAQIELLDG---------ESDPARH------------AARLDALRATSSDVGRLTGQLLNHAMVIHRMRILVVEDDAEIGAAIRGRLA-RLGH-AVDLETDGATANGLLRVERFDLVVLDANLPGMDGFTVLRNL-RASG-STTPVLLVTARSAIDDRVSGLGLGADDYLVKPFDYRELDARVQ
>gi|156980009|ref|YP_001442268.1|/330-397:gi|156980010|ref|YP_001442269.1|/3-115 E={7.9e-23,1.5e-40} [Staphylococcus_aureus_Mu3]
LRREFVANVSHELKTPITSIKGFAETLIDGA--------KNDAESL-----------DMFLNIILKESNRIESLVTDLLDLSHIEQHQKVLVVDDEHSIVTLLKYNLE-TAGY-EVVVAFDGDEALEKVESEQPDLIILDVMLPKKDGIDVCKTV-RTNK-NLVPILMLTAKNDEFDRVLGLELGADDYMTKPFSPREVVARVK
>gi|15604291|ref|NP_220807.1|/230-288:gi|15604292|ref|NP_220808.1|/6-118 E={1.2e-17,1.5e-40} [Rickettsia_prowazekii]
KRTNMLAMISHDLRTPLTRMKLQLELIEE----------------------------SEAIKGLKQDILTMQQMINSYLDFAKGESTIHILIVDDDSRILALLKQFLN-KNNF-LVSTANSVIEAKNLLKTSNYDLIILDVMLPRITGLDFATTI-RDAG-NNIPIVMLTALSEANDRVKGLEAGASDYITKPFEPRELLLRIN
>gi|50122110|ref|YP_051277.1|/232-296:gi|50122111|ref|YP_051278.1|/11-122 E={7.5e-16,3.2e-36} [Erwinia_carotovora_atroseptica_SCRI1043]
SRRAFMADVSHELRTPLAVLRGELEALQDGV-------RKPDAHS---------------LHSLQSEVATLTKLVDDLHQLTLSDRGSPILIVEDEPKLGQLLVDYLQ-AADY-ATQWLPNGNDVVEWVRQHSPSLILLDLMLPGCDGLTLCRTI-RQFS--NVPIIMVTARIEEIDRLLGLEIGADDYICKPFSPREVVVRVR
>gi|21242543|ref|NP_642125.1|/198-261:gi|21242542|ref|NP_642124.1|/10-119 E={0.0031,5.9e-20} [Xanthomonas_citri]
ALATHAASVAHELNTPLATMTLLVDDIAD---------QCEQGEL------------REDLDTLRELLVQCHERVLAL--AAPADNG---LLVDDDTLYLRTLQRSLA-RRGV-ETLTATDAASALSTARSALPDFALIDLKLGHDSGLSLIQPL-REIR-ADMRILLVTGYASIATAVEAIKLGADDYLPKPANIPTIMRALG
>gi|206562575|ref|YP_002233338.1|/242-308:gi|206562574|ref|YP_002233337.1|/1-112 E={2.6e-18,1.1e-37} [Burkholderia_cenocepacia_J2315]
RLSQFSSNLAHDMRTPLTNLQAAAQVVLS---------QPRGADE-----------YRSVIESSIDEYQRLSRMIEDMLFLARSEQAMRILIVEDEPKTGAYLRKGLT-EAGY-VVDWVEDGITGQHQAETEEYDLLVLDVMLPGQDGWTLLQNL-RRSK--STPVLFLTARDDVGDRVKGLELGADDYLAKPFDFVELTARIK
>gi|86157261|ref|YP_464046.1|/217-282:gi|86157260|ref|YP_464045.1|/11-123 E={9.7e-11,1e-41} [Anaeromyxobacter_dehalogenans_2CP-C]
EMTALSGEIAHELKNPLASVKGLAGLLAQ---------GVGPGKP------------TERLAVLRQEVGRMQAILDGFLNFSRPLVPARVLVVDDDPGVRYTLREILA-SEGL-EVEEAADGEAALEKLGAQPFPLVLTDLRMPRLDGMALLRRITAGHP--ATRVVVITAHGSERQAVEAVKAGAYDYFKKPFETEELLAVVR
>gi|19704595|ref|NP_604157.1|/214-281:gi|19704596|ref|NP_604158.1|/11-122 E={3.9e-14,9.1e-38} [Fusobacterium_nucleatum]
LQIDFVNNASHELKTPIFVIKGYVNMLND--------WGKDDKEVL-----------DESLIVLKKEIQNMQELTEKLLFLAKSRNLNKILIIEDDKNIQRLLTLELR-HKNY-SVDSAYDGEQGIEMFSKNSYDLVLLDLMLPKKSGKEVCQEL-RKLA--ETPIIIITAKDSVLDKVELLDLGANDYICKPFAMEELLARIR
>gi|86157319|ref|YP_464104.1|/666-733:gi|86157318|ref|YP_464103.1|/6-117 E={3.9e-21,2.5e-36} [Anaeromyxobacter_dehalogenans_2CP-C]
LRSGLLSAVSHDLRTPLAAITGASTLLLD--------AAVADPAVR-----------RELVATVVEEAERLERLVSDLLDMTRLDSGPLVMVVEDEVPVRRFLGAALG-AHGY-RVVEAGSVAEAERLAPGHNPEVFLLDLGLPDGDGIDLARRL-REWS--RAPIIVLSARGREEDKVGALDAGADDYLTKPFGVNELLARVR
>gi|86157350|ref|YP_464135.1|/392-458:gi|86157349|ref|YP_464134.1|/7-119 E={9.7e-15,4.2e-32} [Anaeromyxobacter_dehalogenans_2CP-C]
GLGQMSAQVAHELRNPLNAIDGAAQYLRRRF--------EGDAEV------------AEYSGLIGDEVQRVNRFISELLEISRPAEPGLVLVVDDDPGTRKVARANLS-LEGF-EVLVASSGAEALARLAESDPLAMVSDLKMPDLDGIALMERV-HALR-PSLPVVLVTAHATVETAVEAMRKGALHYLTKPLRFDELALVLR
>gi|86157410|ref|YP_464195.1|/213-281:gi|86157411|ref|YP_464196.1|/5-118 E={3e-13,4e-22} [Anaeromyxobacter_dehalogenans_2CP-C]
LRARFLAHATHELRSPVNAIVALAELLRM-----SCARGSLGDVEAR-------------LPLLVRSADALRATVNELLDLSRLQAGPKILVVDDDATHLLLTRELLE-AEGY-EVQVHQSAFGATERIIQHAPDLVLMDVNMPALSGEGLVGVL-RRRETRDVRVLLHSSNDEHALRASAERLGIDGYVPKG-DPALLRRRVA
>gi|189218616|ref|YP_001939257.1|/229-295:gi|189218617|ref|YP_001939258.1|/46-158 E={2.9e-10,1e-34} [Methylacidiphilum_infernorum_V4]
REIRLTADASHELKTPLTILKNELESALQ--------RSDVDLQT------------EKTFLNLYEQVQTLSSLTQTLLFLSNLDRDMRVLVVEDELKIARFISRALE-EEGF-TVDCCSRGDEALLMMLATPYDAAVLDIMLPGPDGISVLRSL-RERG-ISLPILLLSARSETRDKIEGLNSGADDYLPKPFSMDELVARLR
>gi|77748631|ref|NP_642466.2|/131-201:gi|21242885|ref|NP_642467.1|/6-118 E={4.2e-10,7e-24} [Xanthomonas_citri]
SMGGLASSIAHEVNQPLAAIVTSGNACQRWL--------AQQPPNLAKA--------AAALERMLADAGRASAIIARMRALARGEASPVVYLIDDDASMRAALEDLFA-SVGL-QVYAFGSTDQFLAHRLHEAPACLVLDIRMPGQSGMEFHRRM-VDSG-FALPTIFITGHGDIAMSVEAMKNGAIEFLTKPFRDQALLDAIQ
>gi|189218770|ref|YP_001939411.1|/666-734:gi|189218771|ref|YP_001939412.1|/9-120 E={8.1e-16,4.8e-41} [Methylacidiphilum_infernorum_V4]
LSRTLLNSISHEMKTPIAVITTAIESLSK------EDQSIKTADR------------AQLIEEIRSATLRLNRIVRNLLDMARIESGLSVLVIDDEPQILKLLKLILE-SKGY-RVFLASTAKEGILETAQRRPNIIILDLLLPDMNGTEVIQRI-REWS--QVPILVLSAVDQEREKVQALDSGADDYLTKPFGEEELMARIR
>gi|86157617|ref|YP_464402.1|/210-278:gi|86157618|ref|YP_464403.1|/2-126 E={2.5e-13,1.9e-19} [Anaeromyxobacter_dehalogenans_2CP-C]
AREDTLSIVSHDLKNPMSALLLGIQRLARLV-----------DEPRRPQG-------DALLAKLERTVRGMNRLIEGLLDLARIEAGIRVLVVEDMPTARQLLVGILSADPELEVVGQASDGAEALALVRALRPDAITMDVMMMPVDGIQATAQIMAERP---TPIVIVTLDVNVTLSMKALAAGALAALPKPFDARRLVTTVK
>gi|156980394|ref|YP_001442653.1|/653-721:gi|156980395|ref|YP_001442654.1|/3-114 E={5.5e-12,2.3e-33} [Staphylococcus_aureus_Mu3]
THSNFLRSISHDIRTPLTTIMGNLDILVS-------HSKDMSIIEK-----------EQLLVHSFQESQYLYLLVTNILSLTKLQSSSKILIIEDDHAITHLLDVALT-LDYY-NVTTADNATQAHFKIQIDKPDVILLDLGLPDKDGLCLISEI-RQHT--DIPIIVISARQEEQTIIQALDNGANDYMTKPFNVDELRARIR
>gi|86157703|ref|YP_464488.1|/410-480:gi|86157702|ref|YP_464487.1|/2-113 E={5.6e-16,6.4e-34} [Anaeromyxobacter_dehalogenans_2CP-C]
SIGEMAAGLAHELNTPLSNIRALASLAKRDLE-----AGPADPRAL-----------SQDLADVTEQTRRCSAIIQGLLRFARRQPPARVLVVDDDPVAQRVLVRLLS--PAH-EVRAFGEPAAALRHLAEHGADAVLTDLRMPGLDGIQVLARA-RELD-PEVLVFVITGHSSLPSAVEAIKRGAEDYLAKPFEPEDVVLRLD
>gi|56418842|ref|YP_146160.1|/246-313:gi|56418841|ref|YP_146159.1|/4-114 E={1.7e-12,7.8e-35} [Geobacillus_kaustophilus_HTA426]
ERKMMVSSIAHDIRTPLTVIQGQIDLIQD--------LRKLDHFDV-----------TPHLEIIRKNCGKMTMLTDNLSLLYKVENDKKILVVDDDEDICCTIKQYLE-LHHY-QVETVHSGVEALKMINDD-FDLIVLDIMMEGIDGMELCTII-RDRV--DYPIVFVSAKTLEEDKVQALAIGGDDYITKPFSLKELKARID
>gi|86157876|ref|YP_464661.1|/247-312:gi|86157875|ref|YP_464660.1|/2-112 E={1.1e-10,4.4e-32} [Anaeromyxobacter_dehalogenans_2CP-C]
ELELMSSQISHELKNPLGAIKALVQISAR---------GASDGDT------------CERLKVVSSEVERMREILDGYLSFSRPLECSRLLLVDDEPAVLYALKELAR-SNGHEPVT-ARSGAEALERLEG--VDAVVTDYAMPEMDGLQLLQAI-HERD-ASLPVVVLTAQGSERVAVRAMKAGAYEYVTKPFDIDEMTLVLD
>gi|56418865|ref|YP_146183.1|/195-263:gi|56418866|ref|YP_146184.1|/1-114 E={1.6e-17,4.2e-38} [Geobacillus_kaustophilus_HTA426]
RQRQFVADASHELRTPLSVVFSSVEALAL------EEDVMKNDFA------------RRLLDRLREELKRITKLMNDLLTLARADAKMKILLAEDDLHLGELIVHLLK-KKGIDHIDWVQEGEDAYDYAMAEFYDVVVLDWMLPNGDGVNICSRL-RQNG-YTGAILMLTAKDAVQDRVTGLEAGADDYLVKPFEIDELVARLK
>gi|189219035|ref|YP_001939676.1|/265-331:gi|189219034|ref|YP_001939675.1|/3-115 E={6.6e-07,5.1e-24} [Methylacidiphilum_infernorum_V4]
SIEATAAAVAHGIKNPLSSIRALAEVSLL--------EENLEQST------------RATFKEILIETDILNKRINHLLSYTKPSVPLSILLVEDEKNLALSLKRFLE-SKGH-EAYVCFDGYQGLDQCLSTNPEVLLVDCRLPGIGGVELLKKA-KAHN-PDLYSIVFTAFGSIEDAVEVMKLGSFDYIQKPIDLQRLGQLIS
>gi|33599367|ref|NP_886927.1|/237-303:gi|33599368|ref|NP_886928.1|/2-115 E={2.1e-07,3e-32} [Bordetella_bronchiseptica]
SARHISDTIAHNLRTPLTRIVGALRTARR---------PGVSMAEV-----------LDANQHAIESIERLNVLLEKLLQIAELEAGWQCLLIEDDQANARYLANGLT-ELGH-MVTVSGDGAGGLENAMKDQWDIIILDRMLPNVDGLSILSTL-RALG-KKTPVLVLSALSAVDDRVDGLRAGGDDYLVKPFSFSELVARLD
>gi|21243225|ref|NP_642807.1|/643-708:gi|21243226|ref|NP_642808.1|/4-117 E={2.4e-25,1.1e-27} [Xanthomonas_citri]
SKSDFLANMSHEIRTPMNAILGMLYLLQR---------SELPGAA------------QDMVAKIDRSARTLLEIINDILDFSKIEAGRPLLCVDDESSNLATLRQLLR--DDF-ALVFAKSGGEALDAVSRHAPKLILLDVELPDMDGYAVARAL-KQQPSNAIPILFVTSRNSEHDERLGLEAGAADYVSKPYSPALLKARIG
>gi|206563235|ref|YP_002233998.1|/245-310:gi|206563234|ref|YP_002233997.1|/1-113 E={3.1e-16,1.9e-37} [Burkholderia_cenocepacia_J2315]
ARRRFFADAAHQLKTPLAAVQAGVELALR---------PDEQPRA------------NVHLRRANGAVRQAAKIVQQLLSLSRLDSDMRVLLVEDNPNLAQSLNDALS-AARF-AVDHMADGEAADHVLRTQDYALVILDLGLPKLDGLEVLRRL-RARR-NPVPVLILTAHGSVEDRVKGLDLGADDYLAKPFELTELEARAR
>gi|86158031|ref|YP_464816.1|/234-300:gi|86158032|ref|YP_464817.1|/14-126 E={6e-07,1.6e-40} [Anaeromyxobacter_dehalogenans_2CP-C]
SLATLAAGAAHELSTPLSTIAVVAKELQR------AIPADASSEL------------HDDLQLVRDQVARCREILDRM--AAHAGENPSILLVDDDEVLRERLATAIR-ARGY-EVRTAGSAEEAMREATRDSPEMAVLDLRMPGGSGLEILREL-RRQD-PSTRVLMLTGYGSIATAVEAVREGAVGYLPKPADADEILAALN
>gi|189219148|ref|YP_001939789.1|/274-338:gi|189219149|ref|YP_001939790.1|/2-112 E={2.7e-09,6.3e-29} [Methylacidiphilum_infernorum_V4]
TLGKVAATLTHELRNPLATIQLEVENALQ-------SKDKGNKEP---------------LECVQEQVERMKKLLDSIVLLCHAGEIANILIVDDDYAFRLAFSKTVR-SLGH-TVSGTSEVPKALELAQQT--DLIFLDLKLKGEDGLSLLEEM-RKLD-KKPPVIILTAFPNSFNTIEAIKKGAFDHLTKPIKKREIQDVIE
>gi|156980677|ref|YP_001442936.1|/239-304:gi|156980676|ref|YP_001442935.1|/2-113 E={4.7e-10,6.1e-31} [Staphylococcus_aureus_Mu3]
MRQHFVQNVSHEIKTPLTHIHHLLSELQQ--------TSDKTLRQ-------------QYINDIYTITTQLSGLTTELLLLSELDNHVQCLVVDDDPRILNYIASHLQ-TEHI-DAYTQPSGEAALKLLEKQRVDIAVVDIMMDGMDGFQLCNTL-KNDY--DIPVIMLTARDALSDKERAFISGTDDYVTKPFEVKELIFRIR
>gi|206563269|ref|YP_002234032.1|/234-301:gi|206563270|ref|YP_002234033.1|/1-112 E={5.6e-18,4e-37} [Burkholderia_cenocepacia_J2315]
RLEAFNADVAHELRTPISILIGQTQVALT--------SRDRSVDRM-----------RQTLQSNLEEFERLRVIINDMLFLSRSDRGMKVLIVEDEPKVVEYLKSGLT-EEGW-VVDTALDGEDGAWKAVEFDYDVVVLDVMLPKLDGFGVLRAL-RAQK--QTPVIMLTARDRVDDRVRGLRGGADDYLTKPFSFLELIERLR
>gi|86158330|ref|YP_465115.1|/480-545:gi|86158331|ref|YP_465116.1|/2-114 E={8.3e-18,2.4e-45} [Anaeromyxobacter_dehalogenans_2CP-C]
ALGEMSAGLAHEIRNPLAAIKAAIQYLDP---------RKVPEDD------------REFFEIVVEEVNRLNGVVSQFLDYSRPLKPAHVLIVDDEVNIRRVLAAMLK-REGY-EVTTAADGEQALGVLHRTPVHVVVTDLVMPRVGGMELLRRV-SQDF-PDVPVILITAHGSVDSAVAALKAGAFDYITKPFEQDELKKVIA
>gi|86158415|ref|YP_465200.1|/231-297:gi|86158414|ref|YP_465199.1|/6-118 E={6.9e-13,1e-37} [Anaeromyxobacter_dehalogenans_2CP-C]
AVGEIATGLAHEIKNPLAGLSGALELLAEDF--------SADARH------------SDIVTEMQHQVRRLTHTMESLLSFARPAKAARILVVDDEKLIRWSVAERLQ-RGGY-EVLSAESGEQALEMVAATPPDVMLLDVRLPGIDGVQTLQRA-LSLH-PEVAVLMMSAHSTVDIAVEAMKHGAIDFLVKPFPFQQLDEAVE
>gi|21243531|ref|NP_643113.1|/176-240:gi|21243530|ref|NP_643112.1|/4-115 E={2.5e-13,3.1e-39} [Xanthomonas_citri]
ELRDSSAMLAHELRTPLNAAMGRVQGMLDDVF-------PREPEQ---------------LRLVHRQLEQINRLIGDLHLVSLARAGKKVLLVEDDSDSASILEAYLR-RDGF-DVAVAGDGERAIQLHRQWAPDLVLLDVMLPKLSGIEVLSTI-RRAG--DTPVIMVTAIGDEPEKLGALRYGADDYVVKPYSPKEVVARVH
>gi|86158433|ref|YP_465218.1|/359-432:gi|86158431|ref|YP_465216.1|/6-118 E={1.8e-14,1e-39} [Anaeromyxobacter_dehalogenans_2CP-C]
SLGKLSASIAHEINNPLAGILTFAKLIVRTLD------QGVPDDATRKTL-------VKHLLLVQRETERCSAIVRNLLDFARERPLTRILVVDDEEIVRESLGGWLE-KDGY-SVHVAVDGFAALEKLKAERWSILIVDLKMPGMDGLQVLEEA-KKLQ-PELAVVIMTAYATVDTAVAAMKLGAYDYLVKPFDPEELSLMMQ
>gi|21243581|ref|NP_643163.1|/258-323:gi|21243582|ref|NP_643164.1|/6-117 E={2.1e-14,3.5e-34} [Xanthomonas_citri]
YVEQYVQSLTHEMKSPLAAIRGASELLAE----------PLPEADR-----------QHFVATIRAQERRLTETIDKLLALAEVEQHARVLVVEDEAAIADTVLYALR-SEGY-APEHCLLGRDALTRLRADPADVVVLDVGLPDINGFEVCRTL-RGFS--EVPVIFLTARNDEIDRVLGLELGADDYMAKPFSPRELVARVR
>gi|156980939|ref|YP_001443198.1|/87-144:gi|156980940|ref|YP_001443199.1|/1-112 E={0.027,3.7e-29} [Staphylococcus_aureus_Mu3]
DVESYFLTWVHQMKTPITAAQLLLER-DE----------------------------PNVVNRVRQEVIQIDNYTSLALSYLKLLNEMKILIVEDDFVIAESLASELK-KWNYGVIV-VEQFDDILSIFNQHQPQLVLLDINLPTLNGFHWCQEI-RKTS--NVPIIFISSRIDNMDQIMAIQMGGDDFIEKPFNLSLTIAKIQ
>gi|165933181|ref|YP_001649970.1|/211-269:gi|165933182|ref|YP_001649971.1|/6-118 E={7.5e-17,9.6e-41} [Rickettsia_rickettsii_Iowa]
KKTTMLAMISHDLRTPLTRMKLQLELMEE-------------SEE---------------IEGLKQDILTMQQMINSYLDFAKGESTAHILIVDDDSRILALLKQFLN-KNAF-LVSTASSVIEAKNLLKTSNYDLIILDVMLPEITGLDFATTI-RDAG-NNIPIVMLTALSEADDRVKGLEAGASDYITKPFEPRELLLRIN
>gi|86158524|ref|YP_465309.1|/326-416:gi|86158523|ref|YP_465308.1|/9-123 E={4.6e-05,1.6e-24} [Anaeromyxobacter_dehalogenans_2CP-C]
AMGVLVSGVAHEINNPAGYILLNVPTLKA----AADAQEALDARAREGELKLMRDEIPQMLDEIAEGGRRIKRIVDDLKDFARRDDAFAVLAVDDEAAWLRSVALTLERAAGITHLLTCQDPRRVMEVLDGNDVGVVLLDLTMPHLSGEDLLGRI-SVEH-PDVKVIVVSGMNQVETAVRCMKLGAFDYHVKTEEEDRLVAGVL
>gi|15923009|ref|NP_370543.1|/375-442:gi|15923008|ref|NP_370542.1|/5-116 E={1.1e-24,9.2e-37} [Staphylococcus_aureus_Mu50]
ERREFVANVSHELRTPLTSMNSYIEALEE---------GAWKDEELA----------PQFLSVTREETERMIRLVNDLLQLSKMDNERKVVVVDDEKPIADILEFNLK-KEGY-DVYCAYDGNDAVDLIYEEEPDIVLLDIMLPGRDGMEVCREV-RKKY--EMPIIMLTAKDSEIDKVLGLELGADDYVTKPFSTRELIARVK
>gi|56419442|ref|YP_146760.1|/129-195:gi|56419443|ref|YP_146761.1|/2-113 E={1.4e-19,8.8e-44} [Geobacillus_kaustophilus_HTA426]
MRQEFISNVSHEIGSPLTSIRGFARALKN---------EDLSREQR-----------LHYLDIIETECVRLSKLSENLLRLAMLDSDTRILIVDDDAHIRELVSHFLN-LEGF-TIHEAANGKEALDVLETVKVDLVIMDIMMPEMDGWELCREL-RDYD--DVPILMLTAKGETRQKVKGFELGADDYLVKPFDPLELVARVK
>gi|15923061|ref|NP_370595.1|/638-706:gi|15923060|ref|NP_370594.1|/3-114 E={7.5e-18,4.6e-34} [Staphylococcus_aureus_Mu50]
TRSNFLHSISHDIRTPLTSIMGNLDMLKY-------HNEHLNDQQQ-----------AELLTASYGEAQYLHTLVTNILSLTKLESSTTLLVVEDDEAILHLIDVALT-MNYY-KVVTAKTGKEADFRLRTEQPDIILLDLGLPDIDGLSLIQQF-RDFV--DTPIIVISARTEEQTIVEVLDRGANDYMTKPFNIDELRARIR
>gi|86158662|ref|YP_465447.1|/237-302:gi|86158661|ref|YP_465446.1|/2-112 E={1e-10,3.7e-34} [Anaeromyxobacter_dehalogenans_2CP-C]
GLEQVGAKVAHELKNPLTGVKALVQLGLR---------NPAEAAS------------HERLEVVDREVTRMQEIIQNYLSFNRPLQSSRVLLVDDEPSVRAALKELVQ-GRGW-EPVLACSASEALEQLERA--DVLVTDFSMPEMDGLALLQAV-RERD-EWLPVILLTAHGSERLAVRAMKAGAYEYVPKPFDVDELALAIG
>gi|32472027|ref|NP_865021.1|/405-473:gi|32472028|ref|NP_865022.1|/17-138 E={5.6e-07,1.5e-09} [Pirellula_sp]
ELDNFAYIASHDLKSPLRGIQHLASWVQEDCE------DILPETS------------QTHLAHMQSRVRNMECLLDDLLNYSRVGRVPTFLLIEDDAVDAEAFRRAVKRQVDC-ELVHASDGGEALEKLRSMVIGVLFLDLNMPGLNGHEFLAEV-RRDELKRLAVFVVTTSRHKRDIALAYDKNVAGYFEKD-DLASVLEIAR
>gi|32472125|ref|NP_865119.1|/418-499:gi|32472126|ref|NP_865120.1|/50-162 E={9.7e-08,6.1e-25} [Pirellula_sp]
GVGFLAAGFAHEINNPMAAIAWSAEAIESRMN----DLMMLPDDE-----RLMTENWRENLQRIEGEAFRCKSIIEKMLLFSRMGQVMHILFADDEPQLQKLMGTELP-RMGY-RVTVCPDGPTAVDVLSKEPIDCLLVDLDMPGMSGIEVIARA-REIR-PEIEAVIMTGNPSQETAIEALRHGTFDYLMKPCRLAEISALMG
>gi|206563841|ref|YP_002234604.1|/255-320:gi|206563842|ref|YP_002234605.1|/4-115 E={3.8e-15,9.7e-38} [Burkholderia_cenocepacia_J2315]
YVETYIHTLTHEMKSPLAAISGAAELLQE----------DMPVANR-----------RRFTENIRRQAGRLEQMIRKLLALAEVEQKPTILIVEDEQAIADTIVYALG-TDGM-QTVHCTLGQAALDRLRGTRVDLVVLDVGLPDLSGFEVCRRL-RTFT--DVPVIFLTARHDEIDRIVGLEIGADDYVVKPFSPRELAARVR
>gi|86158866|ref|YP_465651.1|/149-213:gi|86158865|ref|YP_465650.1|/2-103 E={0.016,6.1e-12} [Anaeromyxobacter_dehalogenans_2CP-C]
QETERLGVLAHEMRNLLSTAMLSYQALKG------GGVGIDGSTG----------------AVLGRSLRGLRDLIDRSLTEVRLAAT-----VDDDAAGRGALSQLLA-MRGY-TVREAENGRVALDLVAERVPGFLVLDLEMPVMDGWEVLASL-RRTGLDVITVVVVSGPSPPSDVA---------FLRKPCEFGELLGMLI
>gi|21243975|ref|NP_643557.1|/176-242:gi|21243976|ref|NP_643558.1|/1-114 E={2.3e-20,1.5e-36} [Xanthomonas_citri]
RDREFNADVSHELRTPLAVIRGATELLLT--------KPNLDEKV------------LQRLQRIQRAEQQCSDLIGSLLLLSRNERGMRILVIEDNSDIAANLGDYLE-DRGH-TVDFAADGVTGLHLAVVHEFDAIVLDLNLPGMDGIEVCRKL-RNEARKQTPVLMLTARDSLDNKLAGFDSGADDYLIKPFALQEVEVRLN
>gi|62391445|ref|YP_226847.1|/266-330:gi|62391446|ref|YP_226848.1|/9-121 E={3.7e-15,1.5e-39} [Corynebacterium_glutamicum_ATCC_13032_Bielefeld]
QMRRFVGDASHELRTPLTSVKGFTELYSS----------GATDDA------------NWVMSKIGGEAQRMSVLVEDLLSLTRAEGQIRVLVVDDEPNIVELLTVSLK-FQGF-AVMTANDGNEALKIAREFRPDAYILDVMMPGMDGFELLTKL-RGEG-LDSPVLYLTAKDAVEHRIHGLTIGADDYVTKPFSLEEVITRLR
>gi|62391501|ref|YP_226903.1|/147-211:gi|62391500|ref|YP_226902.1|/14-125 E={5e-12,3.2e-37} [Corynebacterium_glutamicum_ATCC_13032_Bielefeld]
LRRNMLSDLSHEMNTPLSVLLVYVDGLQDGM-------VEWDADT---------------HAVFAEQLGRLSRLTSDLDDVSRAQEHGRVLIVEDERPLARMISLYLS-KAGF-DTTTIHDGAAAPDKVAHLRPDVVILDLGLPGLDGLEVCKRI-RAFT--DCYILMLTARGSERDRITGLEIGADDYITKPFNIRELVIRIQ
>gi|206563998|ref|YP_002234761.1|/230-295:gi|206563997|ref|YP_002234760.1|/1-113 E={2.9e-14,2e-37} [Burkholderia_cenocepacia_J2315]
LQRHFIADAAHELRTPIMGLSIQSQLLRR----------AATAEER-----------EHILAQIHAGTTRLGHLAEQLLTLARLEPDMRVLLVEDDPLIGSGLEQGLK-QEGF-AVDWVKDGDAASLALRATGYGLLLLDLGLPNRDGLSVLAAL-RRRD-ENLPAIIITARDGVPDRIAGLDSGADDYLVKPFELDELLARIR
>gi|206564011|ref|YP_002234774.1|/161-226:gi|206564012|ref|YP_002234775.1|/3-114 E={1.2e-15,2.9e-27} [Burkholderia_cenocepacia_J2315]
AQRDLTNGISHELRTPLARVRFALEMLRE----------PGSAAE-----------YQGALESIAQDVTELEELIDMSLTYARLEYSFRILLVEDDTRLSTLIAGYLR-KNDY-EVDTVLHGDAAVPAILSIRPDLVILDVNLPGKDGFEICREA-RKQY--DGVIIMVTARDEPFDELLGLEFGADDYVHKPVEPRILLARIK
>gi|86159056|ref|YP_465841.1|/230-292:gi|86159057|ref|YP_465842.1|/3-114 E={1.9e-17,2e-28} [Anaeromyxobacter_dehalogenans_2CP-C]
MREEFLATAAHEFKTPLAVVKAYAQLMQK---------RAPGDPG---------------LTVIQRQVDRLNRLVQHLLDTSRLRLQRSVLVVEDDQDLSSLLEMVLA-DAGH-RVRTAPDGRAALGAVAEEMPGVILLDMRMPVMNGWEFAREFRARYG-RACPIVVVTAAEN--ARLRAEEIGAEDWLAKPFDLDDVLYTVE
>gi|189220110|ref|YP_001940750.1|/153-229:gi|189220109|ref|YP_001940749.1|/8-119 E={2.8e-08,7.5e-27} [Methylacidiphilum_infernorum_V4]
LLTMLAAGVAHELGNPINALGIHFQLIEKKYKKLQQKNGQIGDKEI-----------ENSFAAIRSEIRRLDGIINQFLKAIRPSPPPKLLIIEDEKRTRMGLVMALG--EEF-DTYEASDLSSAMAILENEPIDIVLADIRLGKESGFEILRKV-KSLP-FPPACLFMTAYGSVENAVEAIKMGAYDYIPKPLDLEKLEITLK
>gi|218234975|ref|YP_002366083.1|/238-304:gi|218236073|ref|YP_002366082.1|/4-115 E={2.8e-22,8.7e-43} [Bacillus_cereus_B4264]
KRKEFLANVSHELRTPLSYIKGYSEAILDGV--------AKGPQQ------------EKVTQLIHKEAGRMQRLVHDLLDLAQLEGEYRVLVVDDESDMRQLVGMYLD-NFGY-EWGEAENGKEALKKLETDHYDFVVLDIMMPEMDGLSVCKEI-RKTS--DVPIIFLTAKGEEWNRVNGLRMGADDYIVKPFSPGELVARME
>gi|189220211|ref|YP_001940851.1|/122-183:gi|189220210|ref|YP_001940850.1|/1-110 E={0.00056,9e-33} [Methylacidiphilum_infernorum_V4]
ESDKEAAQLAHELKVPLTLAKIRLEKSLEKMD-------------------------PEIAEEIDSELERLKQHMERAIFLNKAEKG---MIVEDDQKVRKHLKGALQ-AEGY-TVEECEDGEEAQWLLENYNYDLAILDLMLPAKDGISIVRQL-RRQG-LSIPVLFLSGRSAVSDRVHGLDAGGDDYLTKPFSTIELLARVR
>gi|86159227|ref|YP_466012.1|/839-912:gi|86159225|ref|YP_466010.1|/4-115 E={3.1e-10,1.5e-19} [Anaeromyxobacter_dehalogenans_2CP-C]
ARDEFLAIASHELKGPLGPLQLRIAMLER----LRGELRAMPQEKL-----------VQIFGGARGQVHRLATLVDDLLDVTRLSTKPGVLVVDDNDALRENLAECLE-DEGY-AVDLAASGAEALVRLERAPPAVVLLDLMMPGMDGGALAAAIRADRR-WDGIRLVITGHSA----SRVRDLPVDAVLMKPFGVDDLLAVLK
>gi|21244207|ref|NP_643789.1|/242-307:gi|21244208|ref|NP_643790.1|/1-113 E={1.9e-12,5.5e-32} [Xanthomonas_citri]
TLRAFMAEAAHQMRTPLAALRAQAQLAMD----------DDDPREM-----------QRSLVAIERNASHMSRLLNQLLSDASVIHRMRLLLVEDNADLADAIVRRMR-RSGH-AVDWQADGLAAASVLRYQSFDLVVLDIGLPKLDGLRVLAGM-RERG-DATPVLMLTARDGIEDRVQALDVGADDYLGKPFDFREFEARCR
>gi|134297230|ref|YP_001120965.1|/58-121:gi|134297231|ref|YP_001120966.1|/3-117 E={3.6,9.5e-39} [Burkholderia_vietnamiensis_G4]
ARRYLAGELHDGLGAELTAARFALANVLTWL------PADAPEGC------------VRAVELAQRALDAATDANRRL-----IDERLNILLVDDHAIVRQGIRHLLI-DRGIREVTEAETGSDAMAAVDRQTFDVILLDISLPDTNGIEVLKRI-KRKL-PNAPVLMFSMYREDQYAVRALKAGAAGYLSKTVNAAQMIGAIQ
>gi|62391808|ref|YP_227210.1|/143-207:gi|62391809|ref|YP_227211.1|/13-124 E={1.6e-10,1.5e-38} [Corynebacterium_glutamicum_ATCC_13032_Bielefeld]
VRRQMLSDLAHEMGTPLSVLTVYLDGLQDGV-------VDWNNAT---------------HTIMADQLTRLTRLMEDIDDVSRAQEHGRVLVVDDEQPLAQMVASYLI-RAGF-DTRQAHTGTQAVDEARRFSPDVVVLDLGLPELDGLEVCRRI-RTFS--DCYILMLTARGSEDDKISGLTLGADDYITKPFSIRELVTRVH
>gi|15923650|ref|NP_371184.1|/119-177:gi|15923649|ref|NP_371183.1|/1-112 E={0.00025,8.7e-24} [Staphylococcus_aureus_Mu50]
MHEQTITEFVHDIKTPVTAMKLLIDQEKN----------------------------QERKQALLYEWSRINSMLDTQLYITRLESQMQILLVEDDNTLFQELKKELE-QWDF-NVAGIEDFGKVMDTFESFNPEIVILDVQLPKYDGFYWCRKM-REVS--NVPILFLSSRDNPMDQVMSMELGADDYMQKPFYTNVLIAKLQ
>gi|206564291|ref|YP_002235054.1|/231-289:gi|206564292|ref|YP_002235055.1|/5-118 E={0.00011,8.1e-42} [Burkholderia_cenocepacia_J2315]
ERMQILASISHDLQTPITRMRLRVDVMDD----------------------------DTQGAKLRQDLLEMEHLVKEGVAYARTLHGDHVLIVDDDRAIRELIADYLE-KNGM-RVSLAANGREMRNALDDGAPDLIVLDLMLPGEDGLTLCRDLRAGKF-RTVPVLMLTARGEETDRIIGLEMGADDYLAKPFAVRELLARIR
>gi|86159337|ref|YP_466122.1|/205-269:gi|86159336|ref|YP_466121.1|/18-129 E={3.5e-15,3.8e-38} [Anaeromyxobacter_dehalogenans_2CP-C]
GERELLANVSHELRTPLARIRVALELAAE----------GDAARA------------RRYLGEIGQDLAELDALIEDVLDAARLEARLLALLVEDDLRLAAFTREYLE-GHGV-AVVHVTDGRRGLDEALAGRFDVVLLDLMLPGKDGLEVCREL-RSRS--DVPVIVLTARGEEADRVMGLELGADDYLAKPFSPRELLARIR
>gi|32472613|ref|NP_865607.1|/373-424:gi|32472612|ref|NP_865606.1|/10-155 E={4.7,2.9e-07} [Pirellula_sp]
GMAEIATGVLHNVGNILNSVNVSVSVIRN-----------------------------QYSKSALANLEKVSSLIAE------HEQTHRVLIVDDNPSIHADFRKIFTPQEGL-RFDSAHQGLDAVKMVHNDRYSLAFVDMRMPPMDGLQTIGEL-WKID-PELQIVICTAYSDWEHAVSVLHTENLLILKKPFDVEVLQIAVA
>gi|32472620|ref|NP_865614.1|/178-244:gi|32472619|ref|NP_865613.1|/22-134 E={3.6e-12,3.1e-27} [Pirellula_sp]
ALGELAAGVAHEINNPLAGIRNAFALLKR---------HLPSNVKH-----------YDKLDLIDGEIERIRGITHQMFQLYRPSQQQRILIADDEPLFRETTAEFLR-EEGY-ECLCVEDANDAISVLEEHKFDLILSDLNMPGNLKFELLKEG-RTKH-SDVPMIVVTGAPSLPSAIESVRLGVTDYLLKPVKLEELLTAVQ
>gi|15923695|ref|NP_371229.1|/122-189:gi|15923696|ref|NP_371230.1|/2-113 E={7.6e-14,1.4e-34} [Staphylococcus_aureus_Mu50]
EKTELIQNLAHDLKTPLASIISYSEGLRD---------GIITKDH----------EIKESYDILIKQANRLSTLFDDMTHIITLNTGTHLLIVDDEQDIVDICQTYFE-YEGY-KVTTTTSGKEAISLLSND-IDIMVLDIMMPEVNGYDIVKEM-KRQK-LDIPFIYLTAKTQEHDTIYALTLGADDYVKKPFSPRELVLRIN
>gi|206564373|ref|YP_002235136.1|/398-466:gi|206564374|ref|YP_002235137.1|/5-117 E={5.8e-06,5.6e-32} [Burkholderia_cenocepacia_J2315]
VLGQMAAGLTHELNQPLVAIRTLCDNARTFFE------RGQPAPA------------LANLERVGKLVDGMAVLTGELKTFARKPDVIRVLVVEDDENVRIGVEQAVA-LAGF-PVDAFASAADALAHVAPGAPVVIVSDVRMPGIDGLQLLDRV-MAID-AQIPVVLISGHADISTAVGAMQVGAYDFIEKPFSSDVIAGRVA
>gi|32472726|ref|NP_865720.1|/742-845:gi|32472728|ref|NP_865722.1|/15-128 E={0.0077,2.7e-22} [Pirellula_sp]
SIGQLAAGVAHEINTPMQCVFGNVEYLNT------AFDKAFDLINSYRELRELQRNITESIQEAHDASNRVIDIVRAMKTMSHPGTSERILFVDDDTIVLRVLRRSME--EDY-DVETADSGLKALEILGTSPISCVVSDMRMPIMDGVELVQKI-SLEW-PDIPCIILTGNQDEESERRAIEANVFCLMNKPSPRGEIIEAIE
>gi|124265270|ref|YP_001019274.1|/248-318:gi|124265269|ref|YP_001019273.1|/1-113 E={8.5e-17,1.3e-35} [Methylibium_petroleiphilum_PM1]
TQRRFLADAAHQLKTPLAGLRTQAEIAQREID-----AGEREPEAL-----------KRSLQQIALSSQRAAHMVNQLLAMARAEDRMRILIAEDDQVLADGLLRTLR-KGGY-AVDQVGSGSEADAALADHEFDLVILDLGLPKLHGLEVLRKM-RARG-TVTPVLILTAADSVEQRVKGLDLGADDYMAKPFALQELEARVR
>gi|124265329|ref|YP_001019333.1|/257-324:gi|124265328|ref|YP_001019332.1|/4-118 E={4.3e-17,4.2e-40} [Methylibium_petroleiphilum_PM1]
YVADYVQTLTHELKSPLSAIRGAAELLND--------EPAMPEADR-----------QRFLGNIQRETLRIQELVDRMMELAALESRAQILIVEDEPGIADTLSYALR-TEGF-EPLWCATGEAALQHLPPQAPALVILDVGLPDLNGFELFKRI-RERA-ADLPVVFLTARSDEIDRVVGLELGADDYVAKPFSPRELVARVR
>gi|32472926|ref|NP_865920.1|/254-319:gi|32472925|ref|NP_865919.1|/20-135 E={6.4e-11,2.3e-22} [Pirellula_sp]
LAKQLAYGLSHEINNPLANIATRAQGLIA---------SASGPQQ------------ADSLQRIVDQSYRAHAMIADLMFYAHPPEPKKLLIVDDDQDLVDLMQDGFQRDARF-DIRTANNGFDAGMGVKEFRPDLVILDVMLPDINGKEVCQRV-RSDPMDTVKILCISGMV-EHSKVDGLAAGANDFMQKPFSIDDLVGRAC
>gi|124265401|ref|YP_001019405.1|/458-533:gi|124265402|ref|YP_001019406.1|/15-136 E={1.3e-08,1.2e-26} [Methylibium_petroleiphilum_PM1]
SVGEMASLLSHELNQPLAAIASYATGSLN---------LIDDAGE-----RDSLAMIREATQHIAEQAERAGRVIRSVHDFVRRREQPVVHLVDDEAVVRNAIAWLLR-TRRL-LAEPHESAEAFEAMLAARGPTCVLLDMRMPGMSGLQLFERL-IEQRLAAMPVIFLTGHGDVATAVAAIQQGAFDFVEKPFSDNSLVDRIE
>gi|124265467|ref|YP_001019471.1|/538-610:gi|124265468|ref|YP_001019472.1|/2-115 E={1.8e-13,3.8e-33} [Methylibium_petroleiphilum_PM1]
AWGEVARRLAHEIKNPLTPIQLSAERIQHRLE------AKLEVPDQ--------QMLAKSVSTIVTQVQAMKQLVNEFRDYARLPAAATILVVDDELGIRALLSDILS-DEGH-SVELAENAAEARASRERARPDLVLLDIWMPDVDGVTLLKEWGSCNL-LTMPVIMMSGHGTIDTAVEAIKFGAMAFLEKPITLQKLLRAVE
>gi|19551524|ref|NP_599526.1|/258-322:gi|19551523|ref|NP_599525.1|/2-114 E={3.5e-19,1e-38} [Corynebacterium_glutamicum_ATCC_13032_Kitasato]
DQRQFVDDAGHELRTPITVVRGQLELLAT----------TPPEEQ------------ARSIELATTELDRMSRMVNDLLTLAVADSGSKILLAEDDAGIADFIVRGLI-REGF-ECEVTESGAEAFARAHSGDFDLMVLDLGLPHMDGTDVLEQL-RNLQ-VTLPIIVLTARTNIEDRLRTLEGGADDYMPKPFQFAELLARIK
>gi|56420691|ref|YP_148009.1|/241-308:gi|56420692|ref|YP_148010.1|/3-114 E={3.9e-21,2.1e-39} [Geobacillus_kaustophilus_HTA426]
MQRQFVEDASHELRTPLAILQGHLSLLQR--------WGKHNPEIL-----------EESLEAAVKEAERLKRLVLELLDLSRAEAIGRILLIEDEAGLARFLELDLK-HEGF-DVHVCADGREGLELALSEQWDLILLDVMLPRLNGMEVCRRI-RAAK--STPIIMITARDSVFDRVMGLDNGADDYIVKPFAIEELLARIR
>gi|21244693|ref|NP_644275.1|/241-306:gi|21244692|ref|NP_644274.1|/1-113 E={4e-17,3.2e-28} [Xanthomonas_citri]
AERDFVADAAHELRTPLSALHAYAEVALR--------APTLDAKD-------------AALRQLLETARRSNRLAEQLLDLARLDAGMHLLLVEDDTMLANAICDGVR-QQSW-TIDHVGHANAAKTVLVDHRYSAVLLDIGLPGESGLSVIRFM-RSHY-DATPVIALTARGQLTDRIRGLDAGADDYLVKPFQFDELMARLR
>gi|56420813|ref|YP_148131.1|/368-435:gi|56420814|ref|YP_148132.1|/8-119 E={4.1e-24,6.3e-43} [Geobacillus_kaustophilus_HTA426]
LRKDFIANVSHELRTPIAMLQGYSEAIID--------DIAASEKEK-----------KEMAKVIYDESLRMGRLVNDLLDLARMEAGVRILVVDDEERIRRLLKMYLE-RENY-VIDEAGDGNEALEKALTNDYDVILLDLMLPGKDGIEVCKEI-RAQK--TTPIMMLTAKGEESNRVQGFEVGTDDYIVKPFSPREVVLRVK
>gi|19551648|ref|NP_599650.1|/129-195:gi|19551649|ref|NP_599651.1|/2-113 E={4.4e-20,5e-36} [Corynebacterium_glutamicum_ATCC_13032_Kitasato]
ARRDFVANVSHELKTPVGGMALLAEALME---------SSDDPEQV-----------EYFGSRLHREAHRMADMINELISLSKLQGATRILIVEDEESLADPLAFLLR-KEGF-DTIIAGDGPTALVEFSRNEIDIVLLDLMLPGMSGTDVCKEL-RSVS--TVPVIMVTARDSEIDKVVGLELGADDYVTKPYSSRELIARIR
>gi|56420876|ref|YP_148194.1|/115-172:gi|56420875|ref|YP_148193.1|/1-112 E={0.0072,3.1e-29} [Geobacillus_kaustophilus_HTA426]
EKDELLS-WIHEMKTPLTAMRLIIERVGD----------------------------ENTKAQLLYEWLRIHLLLDQQLHQRRLPHMMNILLIEDDVTLFQEIKARLE-QWSY-DVCGIRDFDRVMEEFSACKPHLVIIDIQLPKFDGFHWCRQI-RAHS--NVPILFLSSRDHPTDMVMSMQLGADDYIQKPFHFDVLIAKIQ
>gi|56420908|ref|YP_148226.1|/240-307:gi|56420909|ref|YP_148227.1|/4-115 E={2.8e-24,4.1e-40} [Geobacillus_kaustophilus_HTA426]
RKREFLANVSHELRTPLSYMKGYSEALLAGL-------AKTKEEE------------KAYLRLIHRETERMERLVRDLLDLARLEGQRTVLIVDDEEEMRLLVGMYLE-NAGF-RCLEAGDGEEALVLLSQHPVDAVLLDVMMPKQDGFAVCARI-REQS--DVPILFLTALGEEWDKVKGLKLGGDDYIVKPFSPGELIARLE
>gi|157828463|ref|YP_001494705.1|/269-327:gi|157828464|ref|YP_001494706.1|/6-118 E={7.3e-17,9.3e-41} [Rickettsia_rickettsii_Sheila_Smith]
KKTTMLAMISHDLRTPLTRMKLQLELMEE-------------SEE---------------IEGLKQDILTMQQMINSYLDFAKGESTAHILIVDDDSRILALLKQFLN-KNAF-LVSTASSVIEAKNLLKTSNYDLIILDVMLPEITGLDFATTI-RDAG-NNIPIVMLTALSEADDRVKGLEAGASDYITKPFEPRELLLRIN
>gi|197295083|ref|YP_002153624.1|/432-496:gi|197295084|ref|YP_002153625.1|/20-134 E={1.1e-14,1.4e-36} [Burkholderia_cenocepacia_J2315]
QKIETLGYVSHDLRAPLSTINGYAKLLLQ----------GATRGQ------------ARLIRSIDRSIRYQLALIDELLAFTKAELQAHILIVDDRPNDLRLLTEILR-AAQC-RISVAFDGLQAYHRAQAIAPDLILMDVRMPRMDGFAASRLL-ASTPTQSIPVIILTAAGDLEDRIAGLETGALDYIVKPFEPAEVIARIR
>gi|197295114|ref|YP_002153655.1|/326-427:gi|197295113|ref|YP_002153654.1|/10-123 E={2.7e-09,6e-34} [Burkholderia_cenocepacia_J2315]
SIGQLAAGVAHEINNPIGFVSANLNTLKTWV-RVAAHEAALPQLD--PATRLYVREIATLIDESIDGALRVRRIVQDLRDFSRPASDPSILLVDDEPNVLSALRRVFR-PTGY-DIATADSGEAALEILASTDIDLIVSDMRMPHMSGAEFLARA-RALY-PDTMRILLTGYAEIASVVQAVEGGVYRYLNKPWDDHDLLLTIE
>gi|15924404|ref|NP_371938.1|/232-299:gi|15924405|ref|NP_371939.1|/2-113 E={1.4e-18,3.9e-43} [Staphylococcus_aureus_Mu50]
QQRQFVEDASHELRTPLQIIQGHLNLIQR--------WGKKDPAVL-----------EESLNISIEEMNRIIKLVEELLELTKGDVNTQILIVEDEQNLARFLELELT-HENY-NVDTEYDGQDGLDKALSHYYDLIILDLMLPSINGLEICRKI-RQQQ--STPIIIITAKSDTYDKVAGLDYGADDYIVKPFDIEELLARIR
>gi|170749193|ref|YP_001755453.1|/377-457:gi|170749192|ref|YP_001755452.1|/10-135 E={0.0001,1.3e-17} [Methylobacterium_radiotolerans_JCM_2831]
EIQRYAYIVSHDLRAPLVNVMGFTSELEA------------TRTEIAAALRELDADLGEALGFIKAAVNRMEGLIAAILKLSREGRRVSIVMIEDDEGHARLIERNIR-RAGVNDIVQFRNGTSALDYLLGADHLLILLDLNLPDMTGLDILEKV-KANPTRRSPVVVLTTTDDSREIQRCYDLGANVYITKPVSYDGFANAIR
>gi|15924481|ref|NP_372015.1|/364-431:gi|15924482|ref|NP_372016.1|/3-114 E={1.7e-21,1.4e-39} [Staphylococcus_aureus_Mu50]
MKKDFIANVSHELRTPISLLQGYTESIVD---------GIVTEPD----------EIKESLAVVLDESKRLNRLVNELLNVARMDAENEILIVDDEDRIRRLLKMYLE-RESF-EIHEASNGQEAYELAMENNYACILLDLMLPEMDGIQVATKL-REHK--QTPIIMLTAKGEETNRVEGFESGADDYIVKPFSPREVVLRVK
>gi|19551982|ref|NP_599984.1|/252-319:gi|19551981|ref|NP_599983.1|/3-114 E={3.8e-20,1.7e-40} [Corynebacterium_glutamicum_ATCC_13032_Kitasato]
LQRQFTSDVSHELRTPLTTVRMAADLIAD-------SEDELSPGA------------RRASQLMNRELDRFESLLSDLLEISRHDAGQKILVVDDDPAISEMLTIVLS-AEGF-DTVAVTDGALAVETASREQPDLILLDLMLPGMNGIDICRLI-RQES--SVPIIMLTAKTDTVDVVLGLESGADDYVNKPFKAKELVARIR
>gi|124266107|ref|YP_001020111.1|/125-192:gi|124266108|ref|YP_001020112.1|/18-130 E={1.4e-07,1.1e-26} [Methylibium_petroleiphilum_PM1]
ALGFMVAGVCHEITNPLTSLHSIVQILRS---------EKQPSPALLDKG----------FDNIAVNVKRILDISRRLVKFSRVGDEEQVLVIDDDHGIGDCVEMLLQ-RAGY-TCVITRTGGEGLAQLRSREFDMVITDLRLPDASGLDIVAAS-KAAN-PETQVILMTSFSSVESAIEALRLGANDYVIKPFDNDDFLFSVE
>gi|86160146|ref|YP_466931.1|/395-459:gi|86160147|ref|YP_466932.1|/16-128 E={3.7e-16,2e-37} [Anaeromyxobacter_dehalogenans_2CP-C]
MVGSLAAGLAHEIGTPLNVISATAEFLLP----------DAGGEA------------RAQLRGIVAETERISRLVRDLLTFARATTPLRVLVVEDDPRLLDILTRHLD-RMGY-AVRGAGGAAAALQLLEAAPADVVLSDVRMPGMDGRTLLAEV-RARH-PDAKVILMTAFGSVDDAVEAMQAGAYSYVVKPFKVETVAAVLR
>gi|56421266|ref|YP_148584.1|/357-424:gi|56421267|ref|YP_148585.1|/3-115 E={7.5e-24,1.7e-36} [Geobacillus_kaustophilus_HTA426]
IRKDFVANVSHELKTPVTSIKGFAETLLD---------GAMKDEAAL----------EHFLTIILKESERLQTLVEELLDLSKIEQHRKILVVDDEQPIVTLLSYNLE-KAGF-HVVTAHDGEEALVKVASEQPALIILDLMLPKLDGVDVCKRL-RQQQ-IMTPILMLTARDDEFDKVLGLELGADDYMTKPFSPREVIARVK
>gi|86160273|ref|YP_467058.1|/241-307:gi|86160274|ref|YP_467059.1|/1-113 E={5.1e-14,2.4e-34} [Anaeromyxobacter_dehalogenans_2CP-C]
AQDRLVADAAHELRTPLTLMRTSIDLALR---------RRREAPEL-----------VETLDETRREVDRLARLATRLLDLATAGRGMKLLLVEDEDRVARVLARGLA-EEGH-QVDVCGTGLGAREQATSIAYDVVLLDWSLPDLDGISVLREW-RSRG-LRTPVLLLTARGSTGEKVTGLRAGADDYLVKPFDFDELLARIE
>gi|19552101|ref|NP_600103.1|/222-294:gi|19552100|ref|NP_600102.1|/1-113 E={4.7e-11,2.9e-44} [Corynebacterium_glutamicum_ATCC_13032_Kitasato]
RQSQLVADAGHELKTPLTSMRTNIELLLM----ANSGGSGIPKEEL-----------DGLQRDVLAQMTEMSDLIGDLVDLAREETAMKILVVDDEQAVRDSLRRSLS-FNGY-NVVLAEDGIQALEMIDKEQPALVILDVMMPGMDGLEVCRHL-RSEG-DDRPILILTARDNVSDRVGGLDAGADDYLAKPFALEELLARVR
>gi|15924682|ref|NP_372216.1|/330-397:gi|15924683|ref|NP_372217.1|/3-115 E={7.9e-23,1.5e-40} [Staphylococcus_aureus_Mu50]
LRREFVANVSHELKTPITSIKGFAETLIDGA--------KNDAESL-----------DMFLNIILKESNRIESLVTDLLDLSHIEQHQKVLVVDDEHSIVTLLKYNLE-TAGY-EVVVAFDGDEALEKVESEQPDLIILDVMLPKKDGIDVCKTV-RTNK-NLVPILMLTAKNDEFDRVLGLELGADDYMTKPFSPREVVARVK
>gi|33599878|ref|NP_887438.1|/221-287:gi|33599877|ref|NP_887437.1|/10-123 E={3.3e-05,1.6e-31} [Bordetella_bronchiseptica]
REREFSVNVSHEVRTPLAAIRSDSEMMLL---------AAGLDEGL-----------RTRLVRIVANVDNVSTALESARAMARDEPRFRVLIVEDDLTIAANLYDYLQ-VRGF-VPDAAYDGRSALALLDEHAFDAMVLDVGLPGMDGHAVLHALRVERR-AALPVLMLTARDGLDDKLAGFAHGADDYLTKPFALAEVEARLL
>gi|197295428|ref|YP_002153969.1|/262-328:gi|197295429|ref|YP_002153970.1|/1-112 E={3.1e-20,1.6e-40} [Burkholderia_cenocepacia_J2315]
HLSQFSADLAHDLRTPLNNMRGATEVALA---------RPRSVDE-----------YQTLLESNLEEYDRLARMIENVLFLARAEHPMRILIVEDEPKTGAYLKKGLE-ESGF-SVDLAKDGGEGLMLAQEERYDVIVLDVMLPVLDGWGVLKRL-RDTH--TTPVLFLTARDDVQDRVHGLELGADDYLVKPFAFVELLARIR
>gi|197295430|ref|YP_002153971.1|/212-270:gi|197295431|ref|YP_002153972.1|/11-123 E={2.2e-11,3.9e-33} [Burkholderia_cenocepacia_J2315]
ERAVMLASIAHDLRTPITRMQVRADLLTD----------------------------RGDREGFLRDTESMSRVITQFLDFAREIPEPQVLLVDDDAELRDLLRRFFQ-QRGI-EFSVLHDATNLARRLERERPAIIVLDLMMPGVDGLTALKQL-RASG-DTIPVIMLTARAEGIDRVLGLELGADDYLGKPFMPQELLARIQ
>gi|197295460|ref|YP_002154001.1|/272-340:gi|197295461|ref|YP_002154002.1|/5-117 E={4.8e-18,1.3e-31} [Burkholderia_cenocepacia_J2315]
QRRELITNISHDLRTPLTSLHGYLETLSLKA-------DTLAEPER-----------RRYLSIALAQSAKVGRLAQALFELARLESGKRILIVEDDADIADVLSLHLR-DERY-EVVHSADGAEGLRLLEQGGWDALILDLMLPGVDGLEICRRA-RAMT-RYTPIIITSARSSEVHRILGLELGADDYLAKPFSVLELVARVK
>gi|124266360|ref|YP_001020364.1|/453-521:gi|124266361|ref|YP_001020365.1|/20-132 E={1.5e-13,2.9e-34} [Methylibium_petroleiphilum_PM1]
TVGQLTASIAHEVNNPIAVIQGNLDLLRELL-------GPQTAAKV-----------DAELRLVDEQIERMRLIVTQLLQFARPNEYASVLLVDDEQGMRNFLEKTLA--PRCGNVQSAASAEEADALVRRHRFDLVILDISLPGKSGLAWLREL-REQG-YSGEVVLITAYADLDTAIEALRAGASDLVLKPFRVTQILNAVK
>gi|124266471|ref|YP_001020475.1|/209-275:gi|124266470|ref|YP_001020474.1|/2-116 E={1.2e-21,5.4e-33} [Methylibium_petroleiphilum_PM1]
MRRDFVANVSHEIRTPLTVLSGFIETMST---------LPLTEVES-----------RRVLVLMSQQAQRMQTLVSDLLTLAQLEGSSRVLVVEDESAIAELISINLR-HAGY-EVTIAATADQAQLAIDSVLPDLVILDWMLPGQSGLALAKRW-RGESTKELPVIMLTARAEEGDKVAGLDAGADDYLTKPFSTHELMARIR
>gi|86160424|ref|YP_467209.1|/155-222:gi|86160425|ref|YP_467210.1|/2-116 E={2e-22,1.4e-39} [Anaeromyxobacter_dehalogenans_2CP-C]
TRRDFVANASHELRTPIAAIRAAAETLLSGA-------VEDPAAG------------RAFVEIVARHAERLSRLTQDLLDLSRIESRTSVLLVDDERDLLSLLDFNLR-ASGF-ETLLATTGEQALSHLRRRVPDLVLLDVMLPDVSGTEVCRQI-KSDPTRHVPVVMLTAKGDEVDRVVGFELGADDYVTKPFSVRELVLRLK
>gi|170731405|ref|YP_001763352.1|/235-301:gi|170731404|ref|YP_001763351.1|/1-113 E={5.1e-12,1e-39} [Burkholderia_cenocepacia_MC0_3]
TQRRFIADAAHQLRTPIAVLDTQIQYAQQ---------RGNDDREL-----------AAVLDSMQRSSRKMADVTDKLLLLAHAEATMKLLLVEDNAELAHWIVNLLR-GEDF-AVDSVGDGERADTVLKTERYDAVLLDMRLPGISGKEVLARL-RRRN-DNVPVLMLTAHGSVDDKVDCFGAGADDYVVKPFESRELVARIR
>gi|170731447|ref|YP_001763394.1|/240-305:gi|170731448|ref|YP_001763395.1|/1-113 E={1.5e-14,2.5e-36} [Burkholderia_cenocepacia_MC0_3]
AQRKFIADAAHQLRTPLTAVKLHAEQAAV----------ARDPHQT-----------FAAVRELRAAADRAVRLSNQLLSLARAEPGMRLLLIEDDRPIARGIQSSLE-QAGF-TVDMVHDGIFAEQALAQNRHELVILDLGLPGIDGMTLLTRF-RQTN-RHTPVIVLTARDELNDRIQGLNSGADDYMLKPFEPAELEARIR
>gi|15925068|ref|NP_372602.1|/653-721:gi|15925069|ref|NP_372603.1|/3-114 E={5.5e-12,2.3e-33} [Staphylococcus_aureus_Mu50]
THSNFLRSISHDIRTPLTTIMGNLDILVS-------HSKDMSIIEK-----------EQLLVHSFQESQYLYLLVTNILSLTKLQSSSKILIIEDDHAITHLLDVALT-LDYY-NVTTADNATQAHFKIQIDKPDVILLDLGLPDKDGLCLISEI-RQHT--DIPIIVISARQEEQTIIQALDNGANDYMTKPFNVDELRARIR
>gi|124266823|ref|YP_001020827.1|/222-288:gi|124266822|ref|YP_001020826.1|/1-112 E={1.6e-15,3.7e-39} [Methylibium_petroleiphilum_PM1]
QLEGFNADVAHELCTPLTTLISATELALR---------KTRGVEEM-----------REVLGSNLEELRRLAGIVHDMLFLSHADRGMKLLVVEDEVKLAEYLRKGLT-ESGY-VVDVAHDGIDGLHLAMEGNYDLLVLDSMLPGIDGLALLAAL-RRSK--HTPVLMLTARVHVDDRVRGLQGGADDYLTKPFAFTELTARIQ
>gi|124266930|ref|YP_001020934.1|/217-285:gi|124266929|ref|YP_001020933.1|/5-118 E={0.035,4.6e-22} [Methylibium_petroleiphilum_PM1]
RMGLLASGAAHELGTPLSTLSV---ILGD--------WRHLPHFT-------SDPELHGEVCEMQTQIERCKAIVSGILLSAGKARGRLLLIVEDDASFARTLGRSFE-RRGY-TVLLAANLEQVAALLRERTPGYAVVDLKLAGGSGLACVRTL-HAHD-PEMLIVVLTGYASIATAVEAIKLGACHYLAKPSNTDDIEAAFG
>gi|58580047|ref|YP_199063.1|/256-313:gi|58580046|ref|YP_199062.1|/1-113 E={6.2e-05,1.3e-35} [Xanthomonas_oryzae_KACC10331]
RQRNTLADLAHSLKTPIAVLRTQLDSGASE---------------------------RDLHEEMDVQLRRMNDLVSY--QLARAASSMRILLVEDEAPLRETLAARLK-REGF-AVDAAQDGEEGLYMGREVPFDVGIIDLGLPKMSGMELIKAL-RDEG-KKFPVLILTARSSWQDKVEGLKQGADDYLVKPFHVEELLARVN
>gi|220915246|ref|YP_002490550.1|/269-335:gi|220915245|ref|YP_002490549.1|/7-118 E={1e-09,2.7e-31} [Anaeromyxobacter_dehalogenans_2CP_1]
TLGGIAAGFAHELGNSLNVIRGYAAVTSREL--------PDDSPH------------RSDVEAIRREVTRAAGLIERFLVFARARTVPNLMVIDDLDSARQMMKRTLA--RSY-DVYDFPSVAEAVPAVERADFDCIVTDLRMPGIDGIEGLRRF-QAKV-PEIPVILVTAFATVETAVEAMKAGAFDYLKKPFEPEELELVVA
>gi|70730006|ref|YP_259745.1|/209-274:gi|70730005|ref|YP_259744.1|/7-118 E={5e-14,3.1e-30} [Pseudomonas_fluorescens_Pf-5]
NQRELTNAVSHELRTPIARLSFELDQLQQ---------QPDPDEN------------RELIADMYADLGELEEMVSELLSYASLEHGGKVLLVEDDEKLAGLIAHFLS-QHGF-EVLTVHRGDTALAAFLEFKPKLVVLDLMLPGQSGLHVCREI-RAVA--DTPIVILTAKEDDLDHILGLESGADDYVIKPIKPAVLLARLR
>gi|56422008|ref|YP_149326.1|/376-443:gi|56422009|ref|YP_149327.1|/3-114 E={1.5e-24,3.2e-39} [Geobacillus_kaustophilus_HTA426]
ERRQFVANVSHELRTPLTTMKSYLEALAD---------GAWQDKDIA----------PRFIQVVQNETERMIRLVNDLLHLSKLDSKKRILVVDDEKPIADILQFNLQ-KEGYEVIC-AYDGEEALQKVEETMPDLILLDIMLPLKDGMEVCREV-RKKY--DMPIIMLTAKDSEIDKVLGLELGADDYVTKPFSTRELLARVK
>gi|124267261|ref|YP_001021265.1|/149-214:gi|124267260|ref|YP_001021264.1|/2-115 E={9e-16,4.7e-32} [Methylibium_petroleiphilum_PM1]
ATKELIRNLAHEIKNPLGGIRGAAQLLQM----------EVESKGL-----------SEYAQVIIHEADRLQALVDRLLAPHRRPHVKSIWIVDDDQSIRFVLQKALQ-REEL-PVRCFANPRDVLAALDDGDPQVLVSDIRMPGGSGIDLLGTL-KERL-PALPVIIMTAYSDLDSAVSAFQGGAFEYLPKPFDLPKAVELIR
>gi|15925352|ref|NP_372886.1|/239-304:gi|15925351|ref|NP_372885.1|/2-113 E={4.7e-10,6e-31} [Staphylococcus_aureus_Mu50]
MRQHFVQNVSHEIKTPLTHIHHLLSELQQ--------TSDKTLRQ-------------QYINDIYTITTQLSGLTTELLLLSELDNHVQCLVVDDDPRILNYIASHLQ-TEHI-DAYTQPSGEAALKLLEKQRVDIAVVDIMMDGMDGFQLCNTL-KNDY--DIPVIMLTARDALSDKERAFISGTDDYVTKPFEVKELIFRIR
>gi|220915444|ref|YP_002490748.1|/268-332:gi|220915445|ref|YP_002490749.1|/6-117 E={3.1e-15,2.4e-37} [Anaeromyxobacter_dehalogenans_2CP_1]
GIGRLAAGVAHEINNPLGVILGYAKLLRK----------KADGAL------------AEDLAVVEEEALRAKHIVDGLLDLSRPLPPVRVLVADDKENMRKLLAKILA--DGY-AVEEAEDGARALSLVATRPYDVVVTDIRMPGADGFELLGAV-KARA-PDTEVVMMTGYATIADAVRAMRMGAFDYLEKPFDPDAALAVVA
>gi|138893858|ref|YP_001124311.1|/223-287:gi|138893859|ref|YP_001124312.1|/3-114 E={1.3e-13,1.1e-39} [Geobacillus_thermodenitrificans_NG80-2]
VRRRLMADVAHELRTPLTILRGKLDWFQQ-------QRRPIEPEK---------------LLPLQDELIRLTRLVEDLHQLSLAEAGHTLLLVDDEERVLEFMEPFLR-QEGF-EIVTAKTGKEALQKAKETNPSLVVLDWMLPEMSGIDVCREL-RKTS--HVGIIMVTAKTEETDKIIGLEVGADDYITKPFSLRELAARIR
>gi|138893946|ref|YP_001124399.1|/246-313:gi|138893945|ref|YP_001124398.1|/4-114 E={1.6e-12,7.6e-35} [Geobacillus_thermodenitrificans_NG80-2]
ERKMMVSSIAHDIRTPLTVIQGQIDLIQD--------LRKLDHFDV-----------TPHLEIIRKNCGKMTMLTDNLSLLYKVENDKKILVVDDDEDICCTIKQYLE-LHHY-QVETVHSGVEALKMINDD-FDLIVLDIMMEGIDGMELCTII-RDRV--DYPIVFVSAKTLEEDKVQALAIGGDDYITKPFSLKELKARID
>gi|220915558|ref|YP_002490862.1|/71-138:gi|220915559|ref|YP_002490863.1|/3-115 E={3.8e-23,8.5e-43} [Anaeromyxobacter_dehalogenans_2CP_1]
LQTDFVNKVSHELRTPLTSIRMFVETLQL---------GRLQDPQRQ----------REALEIVAEETARLSGLINRLLDWARMESGERILVIEDDPSILRGLQLNLG-MEGY-TVRSATDGETGLQLARTEQPDLVVVDVMLPRMGGLEVIREI-RKED-PELPILILSAKNQETDKVAGLQLGADDYLGKPFGLKELLARID
>gi|138893960|ref|YP_001124413.1|/244-312:gi|138893961|ref|YP_001124414.1|/1-114 E={1.2e-16,3.1e-39} [Geobacillus_thermodenitrificans_NG80-2]
RQRQFVADASHELRTPLSVVFSSVEALTL------EEDVMKNELA------------HRLLDRLREELKRITKLMNDLLTLARADAKMKVLLAEDDLHLWELIVHLLK-KKGIDHIDWVQEGEDAYDYAMAEFYDVVVLDWMLPNGDGVDICRRL-RQNG-YTGAILILTAKDAVQDRVTGLEAGADDYLVKPFEIDELVARLK
>gi|220915566|ref|YP_002490870.1|/1298-1364:gi|220915565|ref|YP_002490869.1|/29-141 E={4.8e-15,2.1e-40} [Anaeromyxobacter_dehalogenans_2CP_1]
ALGELSAVVAHEVRNPLGVIFNSLGSLRR---------MLRPQGDA-----------RMLLDIVGEEADRLNRIVGDLLDFARPSTPGKVLVVDDQKNMRATTAILLR-QAGH-VVEEAEDGASATQRVQHESFDVVLTDLRMPTVDGMEVLRAV-QQAS-PETQVIVMTAYGTIESAVEAIRRGAYDFLAKPFKESEVLLRVA
>gi|51473614|ref|YP_067371.1|/229-287:gi|51473615|ref|YP_067372.1|/3-115 E={8.1e-17,4.4e-39} [Rickettsia_typhi_wilmington]
KRTNMLAMISHDLRTPLTRMKLQLELMEE----------------------------NEAIKGFKQDILTMQQMINSYLDFAKGESTPHILIVDDDSRILALLKQFLN-KNNF-LVSTANSVIEAKNLLKTSNYDLIILDVMLPEITGLDFATTI-RDAG-NTIPIVMLTALSEANERVKGLEAGASDYITKPFEPRELLLRIN
>gi|138894004|ref|YP_001124457.1|/193-259:gi|138894005|ref|YP_001124458.1|/2-113 E={1.8e-13,4.6e-35} [Geobacillus_thermodenitrificans_NG80-2]
FLADLLSDISHQLKTPLSSMIIYNEIMLG---------KQLSEEQQ-----------RMFLLQNEKQLERMKWLIQSLLKLAKLDAKSKLLLVEDDESLALGIEFALQ-DEGY-EVCRASTLEEGKALFASQSFDLIILDINLPDGSGYDLCKHI-RATS--DVPILFLTALDEEVNIILGLELGGDDYITKPFGVGVFLSRIK
>gi|220915651|ref|YP_002490955.1|/203-271:gi|220915652|ref|YP_002490956.1|/2-114 E={5.7e-18,3.9e-38} [Anaeromyxobacter_dehalogenans_2CP_1]
ALATMAAMVAHEIRNPLGVIRGAAELVRARSG------AALAPRD------------QEALADVLGEVERLRRLTEDFLDLARDPAISRVLVVDDEPKLGRFVQEMLE-LDGHEVVR-AGGGVEALARLGEGAFDVVVTDLRMPQVDGLAVLRAA-RART-PPPEVVMMTAHGSAESAVEAMKAGAADYVTKPFPMDELRLRVR
>gi|124267689|ref|YP_001021693.1|/663-727:gi|124267688|ref|YP_001021692.1|/6-117 E={1.5e-16,2.6e-33} [Methylibium_petroleiphilum_PM1]
LRNSLLSALSHDLRTPLAALYGLADTLVD---------GTQGEAQ-------------EMARALGAEARRLNAMVGKLLDMARLQSGPIAIIVEDEPQIRRFVRIALE-GEGW-LVFDAATLRQGLVEAGTRRPDLIVLDLGMPDGDGVGYLHDL-RAWS--QVPVIVLSARADEADKIAALDAGADDYLTKPFGVGELLARVR
>gi|124267723|ref|YP_001021727.1|/1-70:gi|124267722|ref|YP_001021726.1|/7-119 E={2e-08,3.8e-30} [Methylibium_petroleiphilum_PM1]
-MGELAASIAHEVNQPLAAVVANAQACTRWLA-----ANPRNDREA-----------RNAVDRIVRDANRASEVIARIRGFLRRDDPPVVYVVDDDLSVREALSSLIR-SVGL-QVETFSSATEFLRHRRSAATACVVLDVRMPGLSGIDVHHELKKRLD--SIPVIFITGHGDIPMAVRAIKSGAVEFLSKPFRDQDLLDAIG
>gi|220915778|ref|YP_002491082.1|/306-372:gi|220915779|ref|YP_002491083.1|/2-114 E={1.2e-18,2.8e-36} [Anaeromyxobacter_dehalogenans_2CP_1]
DLGRVAAGLAHELRNPLASMAGSVELLRA--------QAPLGGDE------------RRLLDIVLREASRLDELVTEFLRFARPAPLAKILVVDDEQSMREFLEILLR-KQGH-EVVAAATLGAALACAAEGDLDLVLSDLRLGAESGIQLLEAV-KREA-PGTEVIILTAFATTENAIQAMKLGAYDYVLKPFKVEELKLVIE
>gi|220915791|ref|YP_002491095.1|/149-217:gi|220915792|ref|YP_002491096.1|/4-116 E={8.7e-15,1.9e-37} [Anaeromyxobacter_dehalogenans_2CP_1]
AVGRLASGVAHEVGNPLGAIAGYAELARGRI-------RAGEAAQA-----------DDLVARIAVEAGRIDAIVRDLLELARPSAPRNVLVVDDEASIRHLLSVILV-DHGY-DPRAVATGEEALKELAVREYDLVLTDVRMPGMGGLGLLREI-QRTA-PELMVIVMSAYGAHDAAIEAMKTGAYDYLSKPFKPDEVVLVLR
>gi|15925614|ref|NP_373148.1|/87-144:gi|15925615|ref|NP_373149.1|/1-112 E={0.027,3.7e-29} [Staphylococcus_aureus_Mu50]
DVESYFLTWVHQMKTPITAAQLLLER-DE----------------------------PNVVNRVRQEVIQIDNYTSLALSYLKLLNEMKILIVEDDFVIAESLASELK-KWNYGVIV-VEQFDDILSIFNQHQPQLVLLDINLPTLNGFHWCQEI-RKTS--NVPIIFISSRIDNMDQIMAIQMGGDDFIEKPFNLSLTIAKIQ
>gi|124267827|ref|YP_001021831.1|/271-335:gi|124267828|ref|YP_001021832.1|/3-117 E={5.4e-12,6.7e-33} [Methylibium_petroleiphilum_PM1]
ANQSLLANASHELRSPLARLKMALAMLDT-----------TPAERR-----------GALKDEIERNIRELDALVEEVLLASRLDARARLLLIDDDARLTAMVGDYLR-QAGY-EVEVAPTLDSGRTRLERELFDALVLDLMLPDGDGLDLCREL-RAAPTRALPLLMLTARGEPMDRIVGLELGADDYLPKPFEPRELLARVK
>gi|220915998|ref|YP_002491302.1|/232-297:gi|220915997|ref|YP_002491301.1|/11-123 E={1.5e-11,9.6e-41} [Anaeromyxobacter_dehalogenans_2CP_1]
ELTALSGEIAHELKNPLASVKGLAGLLAQ---------GVGPGKP------------TERLAVLRQEVDRMQTILDGFLNFSRPLVPARVLVVDDDPGVRYTLREILA-SEGL-EVEEATDGEAALEKLGAQPCPLVLTDLRMPRLDGMALLRKITAGHP--ATRVVVITAHGSERQAVEAVKAGAYDYFKKPFETEELLAVVR
>gi|21281748|ref|NP_644834.1|/375-442:gi|21281747|ref|NP_644833.1|/3-114 E={1.1e-24,9e-37} [Staphylococcus_aureus_MW2]
ERREFVANVSHELRTPLTSMNSYIEALEE---------GAWKDEELA----------PQFLSVTREETERMIRLVNDLLQLSKMDNERKVVVVDDEKPIADILEFNLK-KEGY-DVYCAYDGNDAVDLIYEEEPDIVLLDIMLPGRDGMEVCREV-RKKY--EMPIIMLTAKDSEIDKVLGLELGADDYVTKPFSTRELIARVK
>gi|124267940|ref|YP_001021944.1|/229-295:gi|124267939|ref|YP_001021943.1|/1-115 E={6.3e-12,7e-29} [Methylibium_petroleiphilum_PM1]
RERRFTADAAHELRTPLAALQAQWDAARL---------SVGAPAEA-----------DASQDKIGRGLARLSRLVTQMLAMARLDHVMRILIVEDDRLLGDGLAAGLR-SLGF-AVDWFTDGAQADAALSHTPYDAIVLDLGLPGRDGLAWLARW-RGPGLQSTPVLVLTARDGIDHRIAGLDTGADDYLIKPIETTELAARLR
>gi|58580729|ref|YP_199745.1|/261-326:gi|58580728|ref|YP_199744.1|/65-177 E={3.2e-13,1.1e-32} [Xanthomonas_oryzae_KACC10331]
TLRAFMAEAAHQMRTPLAALRAQAQLAMD----------DDDPREM-----------QRSLVAIERNASHMSRLLNQLLSDASVTHRMRLLLVEDNADLADAIVRRMR-RSGH-AVDWQADGLAAASVLRYQSFDLVVLDIGLPKLDGLRVLAGM-RERG-DTTPVLMLTARDGIEDRVQALDVGADDYLGKPFDFREFEARCR
>gi|220916056|ref|YP_002491360.1|/290-357:gi|220916055|ref|YP_002491359.1|/6-117 E={5.1e-19,1.7e-38} [Anaeromyxobacter_dehalogenans_2CP_1]
LRSGLLSSVSHDLRTPLAAITGAGTLLLD---------DGVNDPAIR----------RDLAATVVDEAERLERLVSNLLDMTRLEGGPLVLVVEDEAPVRRFLRAALA-AHGY-RIEEAGTVAEAEQLAPGHNPDVFLLDLGLPDGDGIDLARRL-REWT--RAPIIVLSARGREEDKVTALDAGADDYLTKPFGVNELLARVR
>gi|124268043|ref|YP_001022047.1|/338-403:gi|124268042|ref|YP_001022046.1|/16-130 E={1.3e-27,1.2e-32} [Methylibium_petroleiphilum_PM1]
AKSQFMATMSHEIRTPMNGVLGMTELLLG---------TALDSRQ------------RRFAQAVYRSGESLLEIINDILDFSKIEAGPRVLLVDDDEVNLLLTSIALR-ERGF-AVTEATSGERAVQLLTDWSPDVIVLDALMPGMDGFTTCREL-RALPFESMPVLMLTGLDDDASITRAYEAGATDFFVKSTQWSLLAGRLR
>gi|58580812|ref|YP_199828.1|/241-306:gi|58580811|ref|YP_199827.1|/18-130 E={3.6e-13,1.6e-31} [Xanthomonas_oryzae_KACC10331]
RERRFIADAAHELRTPIAALKVHAANLRL----------AANAEER-----------DESQQQLDANVLRIERMIAQLLALSRVEAVMRILLVEDDLSLGEGIRTALR-RAAY-AVDWVHDGVSALMALQEQTMDLVILDLGLPRMDGIGVIRTA-RARA-VDTPILVLSARERAADRALGLDVGADDYLGKPFDTNELLARTR
>gi|220916157|ref|YP_002491461.1|/182-250:gi|220916158|ref|YP_002491462.1|/5-118 E={3.5e-12,1.9e-20} [Anaeromyxobacter_dehalogenans_2CP_1]
LRARFLAHATHELRSPVNAIVALAELLRMAC-------ARRSLADV-----------EAKIPVLARSAAELRGTVNELLDLSKLEAGPRILVIDDDATHLLLTRELLE-AEGY-DVQVHETAFGATERIIQQAPDLVLVDVNMPALSGEGLVSVL-RRRETRGVRVFLHSSNDEHALREAAARLGIEGYVPKG-DPELLRRRVA
>gi|138894461|ref|YP_001124914.1|/129-195:gi|138894462|ref|YP_001124915.1|/4-115 E={1.5e-20,1.1e-42} [Geobacillus_thermodenitrificans_NG80-2]
MRQEFISNVSHEIGSPLTSIRGFARALKN---------ENLSQEQR-----------MHYLDIIETECVRLSKLSENLLRLAMLDSEARILVVDDDAHIRELVSHFLS-LEGL-TIHEAANGKEALDVLETTKVDLVIMDIMMPEMDGWELCREL-RDYD--DVPILMLTAKGETREKVKGFSLGADDYLVKPFDPLELVARVK
>gi|170732627|ref|YP_001764574.1|/206-272:gi|170732626|ref|YP_001764573.1|/3-117 E={7e-26,2.3e-31} [Burkholderia_cenocepacia_MC0_3]
MRRDFVANVSHELKTPLTVLSGFLETMRE---------LPLNEEDR-----------ARYLDMMEQQASRMRHIVTDLLVLAKLEGESNILVVEDEPAISELISVNLQ-HAGHCPIR-AYNAEQAQNLIDVL-PDLVLLDWMLPGKSGIAFARDL-RNNETKHIPIIMLTARGDEQDKVLGLEIGADDYVTKPFSPKELMARIK
>gi|170732683|ref|YP_001764630.1|/207-272:gi|170732684|ref|YP_001764631.1|/8-119 E={2.5e-12,1.2e-33} [Burkholderia_cenocepacia_MC0_3]
QQREMMHGISHELKTPLARLEFGLALLAD---------ADETGRM------------RERRDALRRDVRELDELVTELLTIGRLEQGYRVLLIEDDDRLAQLVREYLD-GYEF-AVTVVRRGDLAVAAVREHQPALVILDLMLPNLDGMEVCRRI-RAFT--NVPVLILTARADVYDQVAGLETGADDYVTKPIEPRVLVARAR
>gi|124268352|ref|YP_001022356.1|/233-298:gi|124268353|ref|YP_001022357.1|/38-150 E={1.8e-13,7.2e-37} [Methylibium_petroleiphilum_PM1]
RQRHFIADAAHQLRTPLTALRTESELALL---------EAHPPAV------------HATLERVHRSTQRVARAADQLLALARSEASMHILLAEDDPALAESTARALR-SQGW-VVDHTPRGEPVPTSVKTDPYDLLILDIGLIGIDGFETLRRV-REQG-STLPVLMLTARDAIEDRVHGLEMGADDYLVKPFALAELIARVK
>gi|170732766|ref|YP_001764713.1|/568-633:gi|170732764|ref|YP_001764711.1|/1-115 E={0.00045,9.6e-27} [Burkholderia_cenocepacia_MC0_3]
QREEALHLLSHDMRSPQSSILALVEIERDRVE----------SDAM-----------RGLLARIERYAHRALSLADEFVQLARAESQMRIAVLDDDPAQTDFVSQTLT-AVGH-TCYAFKEGKALKKRLQRETFDLLVLDWNVPDMSGEEVLKWV-RANQEHSLPIIFMTSRDDEAGITQILNAGADDYVVKPVSGPILRARIG
>gi|156740252|ref|YP_001430381.1|/244-311:gi|156740251|ref|YP_001430380.1|/1-113 E={1.5e-19,2.3e-27} [Roseiflexus_castenholzii_DSM_13941]
RQQRFIASASHELRAPLTLIRASAEVALRDT-------PSDTADQ------------YELLGDILAESDHMRRLVDDLLTLTRLDSGMKILLIEDDQRLARLIARVLR-DEHH-QVDVVHDGDAGQEHALRGIYEVAIIDWMLPGRDGPSICRAV-RAAR-LPTALLLLTARGQIEDKMVGFDSGADDYLVKPFAFEELLARVR
>gi|58581181|ref|YP_200197.1|/176-240:gi|58581182|ref|YP_200198.1|/552-663 E={2.7e-13,1.4e-38} [Xanthomonas_oryzae_KACC10331]
ELRDSSAMLAHELRTPLNAAMGRVQGMLDEVF-------PREPEQ---------------LRLVHRQLEQINRLIGDLHLVSLARAGKKVLLVEDDADSASILEAYLR-RDGF-DVAVAGDGERAIQLHRQWAPDLVLLDVMLPKLSGIEVLSAI-RRAS--DTPVIMVTAIGDEPEKLGALRYGADDYVVKPYSPKEVVARVH
>gi|19553805|ref|NP_601807.1|/266-330:gi|19553806|ref|NP_601808.1|/9-121 E={3.6e-15,1.5e-39} [Corynebacterium_glutamicum_ATCC_13032_Kitasato]
QMRRFVGDASHELRTPLTSVKGFTELYSS----------GATDDA------------NWVMSKIGGEAQRMSVLVEDLLSLTRAEGQIRVLVVDDEPNIVELLTVSLK-FQGF-AVMTANDGNEALKIAREFRPDAYILDVMMPGMDGFELLTKL-RGEG-LDSPVLYLTAKDAVEHRIHGLTIGADDYVTKPFSLEEVITRLR
>gi|19553860|ref|NP_601862.1|/147-211:gi|19553859|ref|NP_601861.1|/14-125 E={4.9e-12,3.2e-37} [Corynebacterium_glutamicum_ATCC_13032_Kitasato]
LRRNMLSDLSHEMNTPLSVLLVYVDGLQDGM-------VEWDADT---------------HAVFAEQLGRLSRLTSDLDDVSRAQEHGRVLIVEDERPLARMISLYLS-KAGF-DTTTIHDGAAAPDKVAHLRPDVVILDLGLPGLDGLEVCKRI-RAFT--DCYILMLTARGSERDRITGLEIGADDYITKPFNIRELVIRIQ
>gi|220916620|ref|YP_002491924.1|/159-223:gi|220916621|ref|YP_002491925.1|/4-110 E={0.013,4.2e-18} [Anaeromyxobacter_dehalogenans_2CP_1]
QETERLGVLAHEMRNLLSTAMLSYQALKS---------GGVGVDG-------------STGAVLGRSLRGLRNLIDRSLTEVRLAATRDVLVVDDDAAGRDALSQLLA-MRGY-TVREAENGRVALDLIAERVPGFLVLDLEMPVMDGWEVLASL-HRSGFDVITVVVVSGPSPPSDVA---------FLRKPCEFGELLEMLI
>gi|21282351|ref|NP_645439.1|/119-177:gi|21282350|ref|NP_645438.1|/1-112 E={0.00025,8.5e-24} [Staphylococcus_aureus_MW2]
MHEQTITEFVHDIKTPVTAMKLLIDQEKN----------------------------QERKQALLYEWSRINSMLDTQLYITRLESQMQILLVEDDNTLFQELKKELE-QWDF-NVAGIEDFGKVMDTFESFNPEIVILDVQLPKYDGFYWCRKM-REVS--NVPILFLSSRDNPMDQVMSMELGADDYMQKPFYTNVLIAKLQ
>gi|21282396|ref|NP_645484.1|/122-189:gi|21282397|ref|NP_645485.1|/2-113 E={7.4e-14,1.4e-34} [Staphylococcus_aureus_MW2]
EKTELIQNLAHDLKTPLASIISYSEGLRD---------GIITKDH----------EIKESYDILIKQANRLSTLFDDMTHIITLNTGTHLLIVDDEQDIVDICQTYFE-YEGY-KVTTTTSGKEAISLLSND-IDIMVLDIMMPEVNGYDIVKEM-KRQK-LDIPFIYLTAKTQEHDTIYALTLGADDYVKKPFSPRELVLRIN
>gi|120597632|ref|YP_962206.1|/1039-1104:gi|120597633|ref|YP_962207.1|/4-117 E={5.9e-29,1e-33} [Shewanella_W3-18-1]
AKGDFLANMSHEIRTPMNAIIGMSQLCLQ---------TALDKKQ------------KNYVEKIERASQSLLSIINDILDFSKIEAGATILVVDDTPENIDILVGILG--EDY-KVKVAIDGPRALALVAKSLPDLILLDVMMPGMNGYEVCKLL-KQEPTCHIPVIFVTALSEVADETQGFELGAVDYITKPVSAPVVKARVK
>gi|158338978|ref|YP_001520155.1|/593-661:gi|158338977|ref|YP_001520154.1|/2-125 E={1.6e-10,8.9e-22} [Acaryochloris_marina_MBIC11017]
ELGHFAYVASHDLQEPLRKIGSFTDLLADRY-------QGQLDETA-----------DRYIRYITDGAMRMQGLIDDLLNYSRVGRAIEILLVEDDEGDIELTLEAFNRKVAL-RVNVVRDGIEALDYLQKKGPDLMLLDLNLPRKDGREVLTDM-QESDFKQIPVVVLTTSDADEDILKSYKIGANAYVTKPVGLKGLVKVVN
>gi|220916811|ref|YP_002492115.1|/238-303:gi|220916812|ref|YP_002492116.1|/2-112 E={3.9e-11,3.8e-34} [Anaeromyxobacter_dehalogenans_2CP_1]
GLEQVGAKVAHELKNPLTGVKALVQLGLR---------SPAEAAS------------HERLEVVDREVTRMQEIIQNYLSFNRPLQSSRVLLVDDEPSVRAALKELVQ-GRGW-EPVLACSASEALEQLERA--DVLVTDFSMPEMDGLALLQAV-RERD-EWLPVILLTAHGSERLAVRAMKAGAYEYVPKPFDVDELALAIG
>gi|134297370|ref|YP_001121105.1|/541-613:gi|134297369|ref|YP_001121104.1|/2-115 E={3.4e-09,1.1e-36} [Burkholderia_vietnamiensis_G4]
AWGEVARRLAHEIKNPLTPIQLSAERLQMKL-------SDKLEPHDADVL-------KRGATMIVNQVAAMKRMVDDFREYARTPPAATILVVDDEMGIRELLSEILS-DEGH-VVEAAENAQAAREYRLNQAPDLVLLDIWMPDTDGVTLLKEW-AAQGLLTMPVIMMSGHATIDTAVEATKIGALDFLEKPIALQKLLKSVE
>gi|156740610|ref|YP_001430739.1|/283-349:gi|156740611|ref|YP_001430740.1|/5-117 E={2.9e-14,5.9e-39} [Roseiflexus_castenholzii_DSM_13941]
AIGHLAASIAHEVGNPLQAIQGFLALFLE---------QCPPETPN-----------QHFLQLAEEEIDRIVRVLERLRDLYRPRADAKILVVDDERAVRIMLETALR-AHGY-RVETAANGADARMRIEHEEFDLLLLDLQLGDIDGIDILREV-KERS-PATEVILLTAHGSINSAIAALRYGAFDYLLKPAQVAEIRERVE
>gi|19554153|ref|NP_602155.1|/143-207:gi|19554154|ref|NP_602156.1|/13-124 E={1.5e-10,1.5e-38} [Corynebacterium_glutamicum_ATCC_13032_Kitasato]
VRRQMLSDLAHEMGTPLSVLTVYLDGLQDGV-------VDWNNAT---------------HTIMADQLTRLTRLMEDIDDVSRAQEHGRVLVVDDEQPLAQMVASYLI-RAGF-DTRQAHTGTQAVDEARRFSPDVVVLDLGLPELDGLEVCRRI-RTFS--DCYILMLTARGSEDDKISGLTLGADDYITKPFSIRELVTRVH
>gi|220916958|ref|YP_002492262.1|/329-419:gi|220916959|ref|YP_002492263.1|/9-123 E={6.7e-05,2.1e-24} [Anaeromyxobacter_dehalogenans_2CP_1]
AMGVLVSGVAHEINNPAGYILLNVPTLKA---------AFADAQEALDAARLMRDEIPQMLDEIAEGGRRIKRIVDDLKDFARRDDAFAILAVDDEAAWLRSVSLTLERAAGITHLLTCQDARRVMEVLDGNDVGVVLLDLTMPHLSGEDLLGRI-SVEH-PDVKVIVVSGMNQVETAVRCMKLGAFDYHVKTEEEDRLVAGVL
>gi|170733299|ref|YP_001765246.1|/234-293:gi|170733298|ref|YP_001765245.1|/10-122 E={6.8e-10,3.5e-43} [Burkholderia_cenocepacia_MC0_3]
DRALMLAGISHDLRTPLARLRLETEMSPSD---------------------------QATKDAMVDDIEQMDRIIAAFIDYARPSQRSKILVVDDDPRLRDLLRRYLG-EQGF-NVYVAENATAMNKLWVRERFDLLVLDLMLPGEDGLSICRRL-RGSN-DRTPIIMLTAKGEDVDRIVGLEMGADDYLPKPFNPRELVARIH
>gi|50122965|ref|YP_052132.1|/143-203:gi|50122964|ref|YP_052131.1|/1-113 E={8e-12,8.3e-35} [Erwinia_carotovora_atroseptica_SCRI1043]
RDRQFTADVAHELRTPLAGIRLHLELHQQ----------------------------QHQIDCLIKRIDKMAKTVEQLLQLARVGQEMKLLIVEDDKLLQEGLLLALS-HEGY-ACDCAGTAKEADALINSAHYSLVILDLGLPDDDGLALLSRW-RKNN-YQHPVLILTARDKVNDRVSGLDVGADDYLAKPFALTELQARVR
>gi|32475886|ref|NP_868880.1|/319-395:gi|32475887|ref|NP_868881.1|/2-114 E={3.1e-16,2.4e-37} [Pirellula_sp]
QRVSFASHVSHELRTPLTNIRLYAELAKRDLD---SESTSTSDEPNQRRL-------LERLDVIEEESQRLSRLVTGVLDMVSGKGKPRILIAEDDRHTRAALEELLG-AEGY-DVATVGDGLSASKMIESKKFDLVCLDVMMPMKSGFDVCRLL-RAED-HRTPVIFITAKGDEIDKVVGLELGADDYISKPFGSHEVIARVK
>gi|220917056|ref|YP_002492360.1|/335-408:gi|220917058|ref|YP_002492362.1|/6-118 E={1.9e-14,8.3e-39} [Anaeromyxobacter_dehalogenans_2CP_1]
SLGKLSASIAHEINNPLAGILTFAKLIVRTLD------QGVPDDATRKTL-------VKHLLLVQRETERCSAIVRNLLDFARERPLTRILVVDDEEIVRESLGGWLE-KDGY-SVHVAADGFAAVEKLKGERWSILIVDLKMPGMDGLQVLEEA-KKLL-PELAVVIMTAYATVDTAVAAMKLGAYDYLVKPFDPEELSLMMQ
>gi|220917076|ref|YP_002492380.1|/21-90:gi|220917077|ref|YP_002492381.1|/5-117 E={0.00062,1.3e-34} [Anaeromyxobacter_dehalogenans_2CP_1]
ERSGYLGFVAHEVRNPLSTALWSAELLAR------MSAAERGGARG-----------EKLTAMCLRSLGRVRQLVEDHFLCERLEVGPLVLVVDDDPDILDAICDILE-GEGY-RVARARHGLEALDRVAEEEPSIILLDLMMPVMDGLAFAQALRQRRNAARIPIVVISADGN---PQKAASVGAQGYLAKPFDIDALLAQVT
>gi|170733420|ref|YP_001765367.1|/238-306:gi|170733421|ref|YP_001765368.1|/1-113 E={0.00047,3.2e-29} [Burkholderia_cenocepacia_MC0_3]
EVRHTCDGIAHDLRTPLARVHTMLARLAD------QPFCAHDPAS------------AALLASARDETDRLLERFRAMLRISEIGTLMRVLTVEDDAVTANEIVGELT-ARGF-EVDWTDNGREGMMRAMSASYDAITLDRMLPGADGLAIVTAM-RTVG-IDTPVLMLSALGDVDERIRGLRAGGDDYLTKPFDSGELSARIE
>gi|220917160|ref|YP_002492464.1|/480-545:gi|220917159|ref|YP_002492463.1|/2-114 E={2.2e-17,1.9e-45} [Anaeromyxobacter_dehalogenans_2CP_1]
ALGEMSAGLAHEIRNPLAAIKAAIQYLDP---------RKVPEDD------------REFFEIVVEEVNRLNGVVTQFLDYSRPLKPAHVLIVDDEVNIRRVLAAMLK-REGY-EVTTAADGEQALGVLHRTPVHVVVTDLVMPRVGGMELLRRV-SQDF-PDVPVILITAHGSVDSAVAALKAGAFDYITKPFEQEELKKVIA
>gi|218555953|ref|YP_002388866.1|/233-293:gi|218555954|ref|YP_002388867.1|/5-117 E={4.9e-14,2.5e-41} [Escherichia_coli_IAI1]
DRTLLMAGVSHDLRTPLTRIRLATEMMSE---------QD-----------------GYLAESINKDIEECNAIIEQFIDYLRTGQEYKILVVDDDMRLRALLERYLT-EQGF-QVRSVANAEQMDRLLTRESFHLMVLDLMLPGEDGLSICRRL-RSQS-NPMPIIMVTAKGEEVDRIVGLEIGADDYIPKPFNPRELLARIR
>gi|156740811|ref|YP_001430940.1|/1921-1989:gi|156740810|ref|YP_001430939.1|/4-119 E={8.8e-23,8.8e-34} [Roseiflexus_castenholzii_DSM_13941]
AKREFISNVSHELRTPLTSIKGYVDLLML------NPKWKLNEEQ------------LSYLSVVKSNTHRLMNLINDILEIGRIDDNEKILVVEDAPDISSLLKIYFT-SQGY-DVLTAMRGQTALEICRKTPPNLALLDVNLPDMEGYEIGKAL-RQSATRHIPIIFLTARGEKQDRLKGLEVQAEYYIVKPFDIEEVHTIVK
>gi|170733492|ref|YP_001765439.1|/588-658:gi|170733493|ref|YP_001765440.1|/10-126 E={1.1e-10,3e-35} [Burkholderia_cenocepacia_MC0_3]
TMGEMASSIAHELNQPLAAINNYCSGTLA-----LVKSGRGTPETL-----------QPALEKTAQQALRAGMIVKRIREFVKRSEPETVFVVDDDEAVRDSLRWLLE-ANGY-RVQCFSSAEQFLDAYQAGQIACLILDVRMSGMSGLELQERL-IADN-AALPIIFVTGHGDVPMAVSTMKKGAMDFIEKPFDEAELRKLVE
>gi|29828798|ref|NP_823432.1|/265-330:gi|29828799|ref|NP_823433.1|/12-124 E={1.5e-18,1.4e-29} [Streptomyces_avermitilis]
RMRRFLADASHELRTPLASIAGYAELMNR---------GTERIEP------------NLAWRRVSAESARMTGLVEDLLLLARLDEGVRVLIVDDEPALTELLSVAVT-EAGW-RPYPAADGHSALRLARGCAPHAVVLDGMLPDLDGLQVLRRL-RYES-PKLPVLMLTARDALERRIEGLAMGADDYVTKPFSLEEVVLRLR
>gi|170733502|ref|YP_001765449.1|/152-220:gi|170733501|ref|YP_001765448.1|/2-114 E={3.3e-16,5.6e-33} [Burkholderia_cenocepacia_MC0_3]
VNKQLIRNLAHEIKNPLGGIRGAAQLLEFEL-------GERERGEL-----------REYTQVIIKESDRLQTLVDRLLEPHRHPHIKPIWIVDDDQSIRWVLEKALA-RDSF-ATKSFANVRDALAALDHETPQVLVSDIRMPGGSGLELLQAM-HERL-PGLPVIIMTAFSDLDSAVAAFQGGAFEYLAKPFDVDKAVELIR
>gi|120597697|ref|YP_962271.1|/658-726:gi|120597698|ref|YP_962272.1|/3-114 E={6.9e-16,4.7e-39} [Shewanella_W3-18-1]
LRSALLSSVSHDLKSPLSAMMGAAESLKL------LNKQLLEADR------------NELLDTILQESRRLDSYIQNLLDMTRLGHGIKIVVIDDETQIRRMLRIALA-SEGY-DVTEAENGQQGLSAVARQQPELVILDLGLPDMEGHQVLQEL-RGWS--DVAVIVLSVRNQDKEKVAALDAGAQDYVTKPFSVEELLARVR
>gi|138895492|ref|YP_001125945.1|/324-380:gi|138895491|ref|YP_001125944.1|/2-116 E={1.6,1.1e-33} [Geobacillus_thermodenitrificans_NG80-2]
TYADALRAQTHEFSNKLYLISGLIQLESY----------------------------EEALELITKETDLQQNIVRFV--MKEIPDPIRVLIIEDDHRIAEINRRFVEKVEGYEVVGIATNAEEARELTEVLRPDVLLLDVYFPDMNGISFLKWV-RQRF-SNIDIIMITAAREIDTLKQALHGGVFDYIIKPIMFNRFAETLN
>gi|145294165|ref|YP_001136986.1|/143-207:gi|145294164|ref|YP_001136985.1|/13-124 E={9.7e-10,4.6e-38} [Corynebacterium_glutamicum_R]
VRRQMLSDLAHEMGTPLSVLTVYFDGLQDGV-------VDWNNAT---------------HTIMADQLTRLTRLMEDIDDVSRAQEHGRVLVVDDEQPLAQMVASYLI-RAGF-DTRQAHTGTQAVDEARRFSPDVVVLDLGLPELDGLEVCRRI-RTFS--DCYILMLTARGSEDDKISGLTLGADDYITKPFSVRELVTRVH
>gi|58581851|ref|YP_200867.1|/222-285:gi|58581850|ref|YP_200866.1|/10-119 E={0.003,1.5e-20} [Xanthomonas_oryzae_KACC10331]
ALATHAASVAHELNTPLATMTLLVDDIAD---------QCEQGEL------------REDLDTLRELLVQCHERVLAL--AAPADNG---LLVDDDTLYLRTLQRSLA-RRGV-QTLTATDAASALSTARSALPDFALIDLKLGHDSGLRLIQPL-REIR-ADMRILLVTGYASIATAVEAIKLGADDYLPKPANIPTIMRALG
>gi|138895606|ref|YP_001126059.1|/242-307:gi|138895605|ref|YP_001126058.1|/2-111 E={1.2e-15,3.4e-23} [Geobacillus_thermodenitrificans_NG80-2]
LRKELIANLSHDLRTPLTKIRAHAYTLEK---------EALTPVA------------RQAVNMIEQSVSKMDRLIENLISYTLLNAKARVLYIEDEQEIGRWVTMNLT-ERGH-HVTWLQSGEEIEEHLA--HCDLVILDVMLPGLDGFSIGKRI-KKEQ-PDLPILMLSARTAIEDKVEGLSF-ADDYLTKPFHPDELAARVE
>gi|170733644|ref|YP_001765591.1|/678-756:gi|170733643|ref|YP_001765590.1|/6-117 E={8e-19,3.9e-38} [Burkholderia_cenocepacia_MC0_3]
LRNSLLSAISHDLRTPLTTIVGFSSMLAN-------GRAAAQAGDAAAAARE-----GELVDAIHDEALRMTGIVTNLLDMARLQAGLTVVLIEDEKQIRRFVRAALE-EEDI-AVFEAETGKQGLIDAATRKPDLVIVDLGLPDTDGLDVIREL-RGWS--EVPVIVLSARTQEEEKVAALDAGADDYLTKPFGVSELRARMR
>gi|156740961|ref|YP_001431090.1|/227-291:gi|156740962|ref|YP_001431091.1|/2-113 E={1.7e-18,1.7e-42} [Roseiflexus_castenholzii_DSM_13941]
ARRQMTADLAHDLRTPLSIMRGYTEGLRD---------GRINGSP-------------RIYQIMHGEVEHLQRLIDDLRLLSLADAGSTILVVDDEPALRDMLRLYLE-QEGF-HVVEAGDGRRALYVARVEKPDLVILDLMMPEMGGYEFLRAF-AKES--RTPVIVLTAKIEDTDKILGLELGADDYVTKPFNVRELIARIR
>gi|220917444|ref|YP_002492748.1|/229-295:gi|220917443|ref|YP_002492747.1|/14-126 E={6.1e-07,1.6e-40} [Anaeromyxobacter_dehalogenans_2CP_1]
SLATLAAGAAHELSTPLSTIAVVAKELQR------AIPADASSEL------------HDDLQLVRDQVARCREILDRM--AAHAGENPSILLVDDDEVLRERLATAIR-ARGY-EVRTAGSAEEAMREATRDSPEMAVLDLRMPGGSGLEILREL-RRQD-PSTRVLMLTGYGSIATAVEAVREGAVGYLPKPADADEILAALN
>gi|156740993|ref|YP_001431122.1|/156-221:gi|156740994|ref|YP_001431123.1|/4-115 E={3e-20,6.7e-39} [Roseiflexus_castenholzii_DSM_13941]
SRRDLVANVSHELRTPLASIKLLVETLQS---------DPPAPVA------------QRMLSQIAQEVDAITQLVEELHELSQIESGSTILLVEDDPILSETLRYNLE-REGYSVIN-AVDGVAGLERARRDQPDMVILDVMLPRLDGFSVCRIL-RQES--EVPILILTARQDEIDRIAGLELGADDYVAKPFSLGELLARVR
>gi|122879179|ref|YP_201017.6|/131-201:gi|58582002|ref|YP_201018.1|/6-118 E={1.9e-10,1.7e-25} [Xanthomonas_oryzae_KACC10331]
SMGGLAASIAHEVNQPLAAIVTSGNACQRWL--------AQQPPNLAKA--------DAALERMLADAGRASAIIARMRALARGEASPVVYLIDDDASMRAALEDLFA-SVGL-QVCAFGSTDQFLAHRLQDAPACLVLDIRMPGQSGMEFHRRM-VESG-FALPTIFITGHGDIAMGVEAMKNGAIEFLTKPFRDQALLDAIQ
>gi|170733740|ref|YP_001765687.1|/220-278:gi|170733741|ref|YP_001765688.1|/3-115 E={9.8e-14,3.1e-40} [Burkholderia_cenocepacia_MC0_3]
DRAVMLAGVAHDLRTPLARMRLRAEMMDD----------------------------ARLRDGVVRDVDSMSHIVDQFLVFAHGGADTQILIVDDDQELRDLLRDYLV-RQGM-EVSVLHDAATLEKRLERERPDLIVLDLMMPGVDGLTALRQL-RAAG-DDIPVIMLTARADDVDRIVGLELGADDYLGKPFNPRELLARVQ
>gi|138895735|ref|YP_001126188.1|/241-308:gi|138895736|ref|YP_001126189.1|/3-114 E={3.1e-18,9.5e-39} [Geobacillus_thermodenitrificans_NG80-2]
LQKQFVEDASHELRTPLAILQGHLSLLQR--------WGKHNPEIL-----------EESLEAAVKEAERLKRLVLELLDLSRTEEMGRILLVEDEAGLARFLELDLM-HEGF-DVHVCGDGREGLELALSEPWDLILLDVMLPSLNGMEVCRRI-RAAK--STPIIMITARDSVFDRVMGLDNGADDYIVKPFAIEELLARIR
>gi|21283033|ref|NP_646121.1|/232-299:gi|21283034|ref|NP_646122.1|/2-113 E={1.4e-18,3.8e-43} [Staphylococcus_aureus_MW2]
QQRQFVEDASHELRTPLQIIQGHLNLIQR--------WGKKDPAVL-----------EESLNISIEEMNRIIKLVEELLELTKGDVNTQILIVEDEQNLARFLELELT-HENY-NVDTEYDGQDGLDKALSHYYDLIILDLMLPSINGLEICRKI-RQQQ--STPIIIITAKSDTYDKVAGLDYGADDYIVKPFDIEELLARIR
>gi|138895847|ref|YP_001126300.1|/369-436:gi|138895848|ref|YP_001126301.1|/8-119 E={1.6e-24,1.1e-43} [Geobacillus_thermodenitrificans_NG80-2]
LRKDFIANVSHELRTPIAMLQGYSEAIID--------DIAASEEEK-----------KEMAKVIYDESLRMGRLVNDLLDLARMEAGIHILVVDDEERIRRLLKMYLE-RENY-VIDEAGDGNVALEKALANDYDVILLDLMLPGKDGIEVCKEI-REHK--TTPIIMLTAKGEESNRVQGFEVGTDDYIVKPFSPREVVLRVK
>gi|220917598|ref|YP_002492902.1|/227-292:gi|220917599|ref|YP_002492903.1|/2-112 E={2.1e-10,4.5e-32} [Anaeromyxobacter_dehalogenans_2CP_1]
ELELMSSQISHELKNPLGAIKALVQISAR---------GSSDGDT------------CERLKVVSSEVERMREILDGYLSFSRPLECSRLLLVDDEPAVLYALKELAR-SNGHEPVT-ARSGAEALERLEG--VDAVVTDYAMPEMDGLQLLQAI-HERD-ASLPVVVLTAQGSERVAVRAMKAGAYEYVTKPFDIDEMTLVLD
>gi|156741101|ref|YP_001431230.1|/791-859:gi|156741102|ref|YP_001431231.1|/16-128 E={4e-28,3.7e-35} [Roseiflexus_castenholzii_DSM_13941]
MKSEFVAMVSHELRTPLTSIKGYIDMLLD------GDAGPLAVEH------------QELLQIVKSNADRLLLLINDLLDMSRIEAGRHILVVDDDPDINRLLRARLT-ARGY-DVSTAASGEEALTLLADSPADVIFLDISLPGMNGLQTLAEV-RQRR-LDAAVIMTTAFGSEQIAVEALRQGADDYLRKPFESDEFRRVLE
>gi|21283174|ref|NP_646262.1|/364-431:gi|21283175|ref|NP_646263.1|/3-114 E={1.3e-21,1.3e-39} [Staphylococcus_aureus_MW2]
MKKDFIANVSHELRTPISLLQGYTESIVD---------GIVTEPD----------EIKESLAIVLDESKRLNRLVNELLNVARMDAENEILIVDDEDRIRRLLKMYLE-RESF-EIHEASNGQEAYELAMENNYACILLDLMLPEMDGIQVATKL-REHK--QTPIIMLTAKGEETNRVEGFESGADDYIVKPFSPREVVLRVK
>gi|138895943|ref|YP_001126396.1|/240-307:gi|138895944|ref|YP_001126397.1|/4-115 E={3.7e-22,1.6e-37} [Geobacillus_thermodenitrificans_NG80-2]
RKREFLANVSHELRTPLSYIKGYSEALLSGL-------ARTKEEE------------QSHLRLIHRETERMERLVRDLLDLAQLEGQRTVLIVDDEEEMRLLVSMYLE-NAGF-CCLEAGDGDEALTVLARRSVDAILLDVMMPNQDGFSVCARI-REQS--DVPILFLTALGEEWDKVKGFKLGGDDYIVKPFSPGELIARLE
>gi|91774538|ref|YP_544294.1|/487-559:gi|91774537|ref|YP_544293.1|/4-117 E={7.3e-11,1.1e-38} [Methylobacillus_flagellatus_KT]
AWAEVARRLAHEIKNPLTPIQLSAERIEHKL---AAKLSKADAEML-----------SRATTTIVSQVNAMKAMVNEFSEYARLPALRQVLVVDDEIGIRELLRDILQ-DEGY-QVRLAENAAEARTWRQQARPDLVLLDIWMPDCDGITLLKEW--GNSLLTMPVVMMSGHGTIDTAVEATRIGAFDFLEKPIALQKLLKTVN
>gi|156741161|ref|YP_001431290.1|/127-191:gi|156741162|ref|YP_001431291.1|/3-114 E={2.9e-19,9.6e-45} [Roseiflexus_castenholzii_DSM_13941]
QRVTLIGNVAHELRTPLAGLEGYLEGLLD---------GVLPGDP-------------ETISAMQHEVRRLRRLVDDLQHLSRVEAGATILIIEDEASIRTVARAYLE-QAGF-RVLLADSGPEGVELARHECPDLVILDLNLPGMDGMEVAARL-RQDS--DVFIVMLTARSEESDRVAGLRIGADDYVIKPFSPRELVARVE
>gi|91774571|ref|YP_544327.1|/315-381:gi|91774570|ref|YP_544326.1|/5-117 E={8.5e-20,2.7e-37} [Methylobacillus_flagellatus_KT]
ALGRLTANIAHEIRNPLSAISHATQLLQE--------DESHDPAS------------QRMLQIISDNVQRMEQMIKDVLELNRRDRTPACLVVDDETDIRELLVLTLE-RMDI-RADSASSLSEAMHLLKKGQYGLCLTDMRLPDGSGLDLVNRI-AQDY-PGLPVAVITAYGSAENAVSALKAGAFDYLTKPISLKQLRPLVQ
>gi|145294520|ref|YP_001137341.1|/156-222:gi|145294521|ref|YP_001137342.1|/2-113 E={4.5e-20,6.7e-36} [Corynebacterium_glutamicum_R]
ARRDFVANVSHELKTPVGGMALLAEALME---------SSDDPEQV-----------EYFGSRLHREAHRMADMINELISLSKLQGATTILIVEDEESLADPLAFLLR-KEGF-DTIIAGDGPTALVEFSRNEIDIVLLDLMLPGMSGTDVCKEL-RSVS--TVPVIMVTARDSEIDKVVGLELGADDYVTKPYSSRELIARIR
>gi|220917874|ref|YP_002493178.1|/210-278:gi|220917873|ref|YP_002493177.1|/2-126 E={2.6e-13,2.5e-21} [Anaeromyxobacter_dehalogenans_2CP_1]
AREDTLSIVSHDLKNPMSALLLGIQRLARLV-----------DEPRRPQG-------DALLAKLERTVRGMNRLIEGLLDLARIEAGIRVLVVEDMPTARQLLVGILSADPELEVVGQASDGAEALALVRALRPDAITMDVMMMPMDGIQATAQIMAERP---TPIVIVTLDVNVTLSMKALAAGALAALPKPEDARRLVTTVK
>gi|145294589|ref|YP_001137410.1|/144-209:gi|145294590|ref|YP_001137411.1|/3-115 E={2e-09,1.5e-34} [Corynebacterium_glutamicum_R]
RQRRFASNASHELKTPIATIQTMADVALASG-----------DEQIL----------RETLGRVREVNARAADTVAALLQLANVDVRIRVLVVDDESYLADAICTALN-SAHM-QATTVYDGATARSSIDDIRPDVVVLDRDLPGIHGDDICRWV-VDTH-PATRVIMLTASGALDDRLAGFDLGADDYLPKPFEVSELIARVN
>gi|21283365|ref|NP_646453.1|/330-397:gi|21283366|ref|NP_646454.1|/3-115 E={7.7e-23,1.5e-40} [Staphylococcus_aureus_MW2]
LRREFVANVSHELKTPITSIKGFAETLIDGA--------KNDAESL-----------DMFLNIILKESNRIESLVTDLLDLSHIEQHQKVLVVDDEHSIVTLLKYNLE-TAGY-EVVVAFDGDEALEKVESEQPDLIILDVMLPKKDGIDVCKTV-RTNK-NLVPILMLTAKNDEFDRVLGLELGADDYMTKPFSPREVVARVK
>gi|220917914|ref|YP_002493218.1|/191-253:gi|220917915|ref|YP_002493219.1|/3-114 E={2.8e-17,5.6e-28} [Anaeromyxobacter_dehalogenans_2CP_1]
MREEFLSTAAHEFKTPLAVVKAYAQLMQK---------RAPGDPG---------------LAVIQRQVDRLNRLVQHLLDTSRLRLQRSVLVVEDDQDLSSLLEMVLA-DAGH-RVRTAPDGRAALAAVAAEMPGVILLDMRMPVMNGWEFAREFRSRYG-RACPIVVVTAAEN--ARLRAEEIGAEDWLAKPFDLDDVLYTVE
>gi|170733981|ref|YP_001765928.1|/213-278:gi|170733982|ref|YP_001765929.1|/5-117 E={8.8e-16,2.1e-42} [Burkholderia_cenocepacia_MC0_3]
TQKAFVADAAHELRTPLAAVQIQAQLVAR---------AKDDASR------------REAIADLQDGVSRATRLTEQLLALARAEPDMRILLVEDDRMIAEGVRKALR-SDGF-AVDWVQDGDAALTALGGETYDLLLLDLGLPKRDGIDVLRTL-RGRG-LALPVLIVTARDAVADRVKGLDAGADDYLVKPFDLDELGARMR
>gi|170734018|ref|YP_001765965.1|/283-348:gi|170734017|ref|YP_001765964.1|/1-113 E={4.5e-18,6.3e-40} [Burkholderia_cenocepacia_MC0_3]
LQKRFIADAAHQMKTPLAGLRTQAEFALR---------HPVPPDV------------QRSLEQIATSSEQAARLVTQLLALARAENRMRILIAEDDSILADGLTRSLR-QSGY-AVDHVKSGVDADTALSMQTFDLLILDLGLPKMSGLDVLKRL-RARN-SNLPVLILTAADSVDERVKGLDLGADDYMAKPFALNELEARVR
>gi|91774785|ref|YP_544541.1|/537-601:gi|91774787|ref|YP_544543.1|/1-114 E={2.1e-07,3e-24} [Methylobacillus_flagellatus_KT]
DRDEAFRFITHDIRAPLSSIISLVEL------------QKLSPEKNG----------ERWLAMIEKHADNALTLADDFVQLTRAKSGMRFAALDDNNSELELIEKTVV-SLGH-DCHTFSDGKSLLRTLQHETFDFLILDWELPDTSGPDIVKWVRTNLK-EAIPILMITNRSDERDVVHGLTSGADDFMSKPVRVRELHARIN
>gi|91774843|ref|YP_544599.1|/205-272:gi|91774844|ref|YP_544600.1|/3-117 E={2.3e-22,6.7e-36} [Methylobacillus_flagellatus_KT]
MRRDFIANVSHELRTPLTVVGGFLETLMD-------MEGAVPEST------------RAYFGMMQEQTGRMRRLIEDLLTLSQLENSANILVVEDEPAIQELLALNLT-QAGHNPVR-ALSVEQAQMLIREALPDLILLDWMLPGMSGIEFARKL-KSDETKAIPIIMLTARGEEADKVRGLEVGADDYVTKPFSPRELNARIK
>gi|58582420|ref|YP_201436.1|/681-746:gi|58582421|ref|YP_201437.1|/4-117 E={2.3e-25,2.9e-28} [Xanthomonas_oryzae_KACC10331]
SKSDFLANMSHEIRTPMNAILGMLYLLQR---------SELPGAA------------QDMVAKIDRSARTLLEIINDILDFSKIEAGRPLLCVDDESSNLATLRQLLR--DDF-ALVFAKSGGEALDAVTRHTPKLILLDVELPDMDGYAVARAL-KQQPSNAIPILFVSSRNSEHDERLGLEAGAADYVSKPYSPTLLKARIA
>gi|138896292|ref|YP_001126745.1|/358-425:gi|138896293|ref|YP_001126746.1|/3-115 E={2e-24,4.2e-41} [Geobacillus_thermodenitrificans_NG80-2]
IRKDFVANVSHELKTPVTSIKGFAETLLD---------GAMKDEEAL----------EHFLTIILKESERLQTLVEELLDLSKIEQHKKILVVDDEQPIVTLLSYNLE-KAGF-QVVAAYDGEEALEKVAFEQPALIILDLMLPKLDGVEVCKRL-RQQQ-IMTPILMLTARDDEFDKVLGLELGADDYMTKPFSPREVVARVK
>gi|32476758|ref|NP_869752.1|/275-339:gi|32476757|ref|NP_869751.1|/5-121 E={0.00077,1.8e-28} [Pirellula_sp]
LLHQIAGGMAHQLRNSLTGARMAVELHAQEC-------QATDDEG---------------IRVAIHQIELSEDYVRRLLLVASGRQDHTILVVDDEPSICWALEKMLT-SEGH-EVITGSSAEEGLRLAAQNDVSMVILDVRLPKEDGISALPKF-LEAT-DNAPIIIITAFGDLETAVAAVKNGATDYLTKPFKLEDCRTALQ
>gi|32476784|ref|NP_869778.1|/485-589:gi|32476783|ref|NP_869777.1|/7-120 E={0.012,6.6e-23} [Pirellula_sp]
SMGQLAAGIAHEINTPMQCVSGNVEYLTMSYERTGAQLDALAQKHKYNVLRT-----PGAVEEASQAVMRVIEIVRAMKAMSHPGRQERILLVDDDYSLLNTLKRNLS--FDF-EVTTCESGPEALACIKKSDFSVIMVDMRMPGMEGTEVIQKA-RLIS-PNSVYLMLTGNQDLTTAMEAVNEGVFRFLNKPCQMSDIKAAIN
>gi|120597790|ref|YP_962364.1|/353-421:gi|120597789|ref|YP_962363.1|/2-119 E={0.028,3.9e-21} [Shewanella_W3-18-1]
VWKKVIRIISHELNNSVAPIASMVNSGRLLT-------QDIDDPRL-----------TLIFDTIENRTNHLSQFIFNYARFAKLPLPDTILIVDDNHAICQALGLMLE-LNGY-RVLSCHTPEEALGVLTTQEVDLVIQDMNFTRDEGRQLFYAL-REQQ-ADLPIILMTAWTQLETAVELVKAGAADYMGKPWDDAKVLNSIT
>gi|156741486|ref|YP_001431615.1|/238-302:gi|156741487|ref|YP_001431616.1|/3-117 E={1.4e-17,1.4e-38} [Roseiflexus_castenholzii_DSM_13941]
ARRRLLADIAHELRTPLSVIQGNLRALLDDVF-------PLEKDE---------------IATIYDETLLLSRLVADLRELTLAEAGQRILVVDDDRQITRLVSAYLE-HAGF-QTLTAHDGATALRLARSERPDLMVLDLMLPDIDGADLTRAI-RADPIAAMPIIMLTARVDDTDRIVGLELGADDYITKPFNPREVVARVR
>gi|91775008|ref|YP_544764.1|/215-276:gi|91775009|ref|YP_544765.1|/8-120 E={7.7e-12,3.2e-41} [Methylobacillus_flagellatus_KT]
ERTLLLAGISHDLRTPLARLRLSVEMLPDEYC-------------------------ASLKAGMIQDIGDMDSIIHQFLDFVRGIEGKKILMVDDDLRMRELLQRYLG-EQGF-SVKAVSDAGEMDQVLAHEHVDLLVLDLMLPGEDGLAICRRL-RANG-STIPVIMLTARGDEIDRIIGLEMGADDYLPKPFNPRELLARIN
>gi|32476846|ref|NP_869840.1|/336-404:gi|32476845|ref|NP_869839.1|/8-131 E={5e-12,3.5e-19} [Pirellula_sp]
ELQRFAFAASHDLQEPLRAITGFSQLLQQ------RHTNSLDEKG------------QGYLRHIVEGAGRMKTLIDDILTLSRVGQSIDILLAEDSETDAELTMDALQQGKIRNNIYHVWDGEEVLQFLRKEGPDLILLDLNMPRMDGRTVLKEL-RSDDIKAIPVVVLTTSSQERDIHESYGLAANNYIVKPVDLVQFFEVIQ
>gi|170734217|ref|YP_001766164.1|/420-488:gi|170734216|ref|YP_001766163.1|/5-117 E={1.9e-07,4.1e-34} [Burkholderia_cenocepacia_MC0_3]
ALGQMAAGITHELNQPLAALRSFSDNTRV--------LLDRGEQAAA----------RENLEAIAALTERMGKITNQLKLFVGRAKPLQVIYIEDDALVRRASVQSLQ-LAGF-DVAGFESAEAAEKAIVADTAGVIVSDIRLPGASGLDVLAQC-RERV-PDVPVILVTGHGDISMAVQAMRDGAYDFIEKPFAAERLIETVR
>gi|220918204|ref|YP_002493508.1|/205-269:gi|220918203|ref|YP_002493507.1|/7-118 E={9.4e-15,2.6e-38} [Anaeromyxobacter_dehalogenans_2CP_1]
GERELLANVSHELRTPLARIRVALELAAE----------GDAARA------------RRYLGEIGQDLAELDALVQDVLDAARLEARLLALLVEDDLRLAAFTREYLE-GHGV-AVVHATDGRRGLDEALGGRFDVVLLDLMLPGKDGLEVCREL-RSRS--DVPVIVLTARGEEADRVMGLELGADDYLAKPFSPRELLARIR
>gi|220918234|ref|YP_002493538.1|/240-304:gi|220918235|ref|YP_002493539.1|/9-120 E={3e-13,6.5e-36} [Anaeromyxobacter_dehalogenans_2CP_1]
SSTELMANVAHELRTPLARIRVALDLAAE-----------GDADVA-----------RASLADIAEDLSELERLVDDVLASARLDLAFRVLFVEDDERLAALTTRYLE-SHGH-AVTWVADGQLGLAEALKGQHDVVILDLMLPRKSGLEVCRELRARLP---VPIIMLTALGEEADRVLGLETGADDYLAKPFSSRELLARLR
>gi|51246574|ref|YP_066458.1|/331-401:gi|51246573|ref|YP_066457.1|/2-114 E={6.8e-15,3.1e-42} [Desulfotalea_psychrophila_LSv54]
AIGTMSASIAHEFRNPLTAISGSAQILEEDL--IQAGETTIS---------------YELCAIILRESDRLLETISNFLIFAKPEHSANILVVDDERSMREFFKILLH-KEGY-KAYTTANINEAREIFSQEPIDLIITDIRMPSGSGFDLLENI-REEN-PHIPIILITAFTEPNDALRAMKNGAFDYISKPFNIEEIKSVVK
>gi|91775068|ref|YP_544824.1|/222-285:gi|91775069|ref|YP_544825.1|/2-113 E={2.7e-15,1.8e-38} [Methylobacillus_flagellatus_KT]
AQRLLLHDVSHELRSPVARMRLAVGLAQQ-----------QPDKL------------ASALSRIERETERLDELLGQMLTLSRLESGLRILLIDDDVELCQMMEEYLG-AEDF-SLTIAHDGEEGARLALSGEHDLVVLDVMMPRFNGFDTLRLI-RASS--QIPVIMLTAKGDEIDRIVGLELGADDYLSKPFNPRELVARLR
>gi|145294918|ref|YP_001137739.1|/252-319:gi|145294917|ref|YP_001137738.1|/3-114 E={3.9e-20,1.8e-40} [Corynebacterium_glutamicum_R]
LQRQFTSDVSHELRTPLTTVRMAADLIAD-------SEDELSPGA------------RRASQLMNRELDRFESLLSDLLEISRHDAGQKILVVDDDPAISEMLTIVLS-AEGF-DTVAVTDGALAVETASREQPDLILLDLMLPGMNGIDICRLI-RQES--SVPIIMLTAKTDTVDVVLGLESGADDYVNKPFKAKELVARIR
>gi|21283731|ref|NP_646819.1|/653-721:gi|21283732|ref|NP_646820.1|/3-114 E={5.4e-12,2.3e-33} [Staphylococcus_aureus_MW2]
THSNFLRSISHDIRTPLTTIMGNLDILVS-------HSKDMSIIEK-----------EQLLVHSFQESQYLYLLVTNILSLTKLQSSSKILIIEDDHAITHLLDVALT-LDYY-NVTTADNATQAHFKIQIDKPDVILLDLGLPDKDGLCLISEI-RQHT--DIPIIVISARQEEQTIIQALDNGANDYMTKPFNVDELRARIR
>gi|91775266|ref|YP_545022.1|/270-338:gi|91775264|ref|YP_545020.1|/6-118 E={4.8e-19,3e-37} [Methylobacillus_flagellatus_KT]
QKQRFLRNVSHELKTPLTAIREGSELLSDEVG------GPLTPQQ------------REIAGILRESSLRLQKMIENLLSFTAAQFHKKILTVDDDPDILKLMGMRLQ-AAGY-QVITATNAEEALSQIAISRPSLVITDLRMPGMDGLALFDAI-HQSD-PALPVIMVTAHGSIPEAVDATQRGVFGFLTKPFDSKSLLQQVE
>gi|32477100|ref|NP_870094.1|/87-152:gi|32477101|ref|NP_870095.1|/5-117 E={1.3e-11,8.2e-28} [Pirellula_sp]
SLGTLASGIAHDLNNLLTPILMSGKMLQR---------ETPNLDR------------AALVDTIVSGASRGADLIAQLLTFARGGDGRTLLVVDDDPLILQCMQLCLP-APDY-RVVTAVTAAKGLELFRETDPDAVLLDIQLPDQSGLALIHEF-REMD-RRVPVILMTGHGTAETAITAISGGAFEYITKPFEPDGILPLID
>gi|170734444|ref|YP_001766391.1|/201-270:gi|170734443|ref|YP_001766390.1|/4-116 E={6.9e-05,2.6e-21} [Burkholderia_cenocepacia_MC0_3]
ALGVQAATVAHEMGTPLSTIAMLAEELRD---------AARADPGLARY--------DADLKVLEEQMSLCTSALARLRSRASTSASNNFLVIDDNEVFAGTLARGLE-RRGY-AVQQAHDKETALRLAAGGKFQFITVDLHLGEDSGLSLIAPL-CDLQ-PDARILVLTGYASIATAVQAVKEGADNYLAKPANVESILAALQ
>gi|170734470|ref|YP_001766417.1|/541-613:gi|170734469|ref|YP_001766416.1|/2-115 E={2.4e-09,1.1e-36} [Burkholderia_cenocepacia_MC0_3]
AWGEVARRLAHEIKNPLTPIQLSAERLQMKL------SDKLAPPD-ADVL-------KRGATMIVNQVAAMKRMVDDFREYARTPPAATILVVDDEMGIRELLSEILS-DEGH-VVEAAENAQAAREYRLNQAPDLVLLDIWMPDTDGVTLLKEW-AAQGLLTMPVIMMSGHATIDTAVEATKIGALDFLEKPIALQKLLKSVE
>gi|119898963|ref|YP_934176.1|/359-429:gi|119898962|ref|YP_934175.1|/7-126 E={5e-11,8.1e-30} [Azoarcus_BH72]
VLGELSGTLAHELNQPLATITNYAHSLRRRAD-----NQRLTDAAV-----------REAAAEIAEQAERAAGILGRIRHFARKRRNCLIHVVDDDAAFRRSLVFLFE-SVGW-RVRPHASAEDFLAECDTAAIACLVLDIRMPTMSGLELQQAI-LARG-WTLPIVFITGHGDVGLAVQAMKCGASDFLEKPFHDQALLDAVT
>gi|91775410|ref|YP_545166.1|/270-338:gi|91775408|ref|YP_545164.1|/6-118 E={4.8e-19,3e-37} [Methylobacillus_flagellatus_KT]
QKQRFLRNVSHELKTPLTAIREGSELLSDEVG------GPLTPQQ------------REIAGILRESSLRLQKMIENLLSFTAAQFHKKILTVDDDPDILKLMGMRLQ-AAGY-QVITATNAEEALSQIAISRPSLVITDLRMPGMDGLALFDAI-HQSD-PALPVIMVTAHGSIPEAVDATQRGVFGFLTKPFDSKSLLQQVE
>gi|220918579|ref|YP_002493883.1|/355-426:gi|220918575|ref|YP_002493879.1|/3-116 E={1.6e-11,1.7e-39} [Anaeromyxobacter_dehalogenans_2CP_1]
AWREVARRLAHEIKNPLTPIAMSVETLRE----AAQGRADFPEIF------------DEGTQAIGEEVRRLKRIVDEFSRFARLPAPATVLVVDDERNIQLTLSRALS-MEGY-AVETASGGREALEKIAALPVDVVVMDVRMPDLDGLAVLQRA-RETR-PELPIVIMSGHGSIDTVRSAFKLGAFDYLEKPIEKEKLLVAVK
>gi|21284012|ref|NP_647100.1|/239-304:gi|21284011|ref|NP_647099.1|/2-113 E={9.3e-11,5.9e-31} [Staphylococcus_aureus_MW2]
MRQHFVQNVSHEIKTPLTHIHHLLSELQQ---------TSDNTLR------------QQYINDIYTITTQLSGLTTELLLLSELDNHVQCLVVDDDPRILNYIASHLQ-TEHI-DAYTQPSGEAALKLLEKQRVDIAVVDIMMDGMDGFQLCNTL-KNDY--DIPVIMLTARDALSDKERAFISGTDDYVTKPFEVKELIFRIR
>gi|91775537|ref|YP_545293.1|/504-567:gi|91775536|ref|YP_545292.1|/4-116 E={0.0042,2.3e-37} [Methylobacillus_flagellatus_KT]
VHEERLKRFVHETSTPLSTIKNYLAILEQKM--------LLNGIP------------NRDIAIVNEEIDRVGSLIGNL---YSGEQEPTLLIVDDNERLAQSLQQLLQ-LHGY-NAEICSSGEDALQLVMDIKFDLVLLDLSMPDMNGFDVLTEL-ATYS-APPPVIVISGTKTLNAAIEAMRLGAYDFLRKPYQPEELLHTIE
>gi|91775636|ref|YP_545392.1|/406-472:gi|91775635|ref|YP_545391.1|/43-146 E={7.2e-27,0.00011} [Methylobacillus_flagellatus_KT]
MKGEFLSMAAHELRTPMSSIHGFTELLLK---------REFTPEQQ-----------KDMLATVHRQSVRLTKLINDMLDLAKIEAR-------------IYFHTFFS-SWKHVRIDVATDGFEGLINLGREVPDLLITDLNMPGMSGFEMLRHL-KSSNFSKLNIIALTALND-DYIQDKGLPDGVLLFRKPVVLSELEPIIE
>gi|91775661|ref|YP_545417.1|/234-298:gi|91775660|ref|YP_545416.1|/1-113 E={3.4e-17,1.6e-39} [Methylobacillus_flagellatus_KT]
LQNQFLANAAHQLRTPLAGLQMQLELASE-----------QSPEER-----------MQSHERMLVSTRRIVRLANQLLALARAEGEMRILVVEDDAILAEGTCESLS-KAGY-AVDLAETGTKANAMMEAGHYDMLLLDIGLPGMDGFEVLRRL-RKHN-NSIPVLIISARDDVDFRIYGLDLGADDFMLKPFVLAELHARTR
>gi|170734820|ref|YP_001773934.1|/275-339:gi|170734819|ref|YP_001773933.1|/2-117 E={3.4e-11,2.3e-34} [Burkholderia_cenocepacia_MC0_3]
MLGKLAAQVAHEIRNPMGAMRLKAENALA----------GDGRRQ------------QDALRVILAQIERIDAQLSSLLALTQPVRPANILIVDDDAAFRDGLAETLA-DLGH-RAVEAASGRAALSALRDGGIECVFLDFRLPDLDGLAVLAQL-RDDPLAAIPVVMLTAHATSDNTIEAMRLGAFDHLTKPIGRRDIAQLLE
>gi|58583157|ref|YP_202173.1|/224-290:gi|58583158|ref|YP_202174.1|/70-183 E={5.7e-12,8.6e-39} [Xanthomonas_oryzae_KACC10331]
RERAFIDSASHELRTPIAVIGNAVELALD---------QPGTPPAV-----------RHQLQRIAQTSASVEQLITLLLVLAKDPGRMRLLVIEDNRNMVANLFDYFE-ARGY-TLDAAPDGITGLHLATTHHYDALILDWMMPRMDGPEVLRRLREQHQ-SELPVIMLTARDELPDKIAGFRAGADDYLTKPFALPELEVRIE
>gi|138897043|ref|YP_001127496.1|/376-443:gi|138897044|ref|YP_001127497.1|/3-114 E={2.5e-24,3.1e-39} [Geobacillus_thermodenitrificans_NG80-2]
ERRQFVANVSHELRTPLTTMKSYLEALAD---------GAWQDKEIT----------PRFIQVVQNETERMIRLVNDLLHLSKLDSKKRILVVDDEKPIADILQFNLQ-KEGYEVIC-AYDGEEALQKVEETMPDLILLDIMLPLKDGMEVCREV-RKKY--DMPIIMLTAKDSEIDKVLGLELGADDYVTKPFSTRELLARVK
>gi|145596985|ref|YP_001161282.1|/247-313:gi|145596986|ref|YP_001161283.1|/9-121 E={8.5e-20,3.3e-37} [Salinispora_tropica_CNB-440]
RQREFLLSVSHELRTPLTAIRGYAEALAD---------GVIDSAEV-----------TGTGRTVLAEAEHLDRLVRDLLALARLEAVGLVLLVEDEPAIADLVRLYLA-RDGF-GVHLERDGDAGLAAARRLRPVVCVLDIALPGLPGTEICRRL-REAG-DWTPVIFLTARDDEVDRIVGLELGADDYVTKPFSPRELVARVR
>gi|58583290|ref|YP_202306.1|/214-278:gi|58583289|ref|YP_202305.1|/3-117 E={4.9e-22,6.4e-34} [Xanthomonas_oryzae_KACC10331]
VRRDFVANVSHELRTPLTVVHGYLDMLDP---------EDFPESG-------------PMLAEMRKQSQRMAQLVEDLLTLSRLESQKRILIVDDEPAIRDMVAFALR-KGEFEPIH-AGDAREAQTAIADRVPDLILLDWMLPGTSGLDLARRW-RKEQTRDIPIIMLTARGEENDRVGGLEAGVDDYVVKPFSARELLARIR
>gi|170734936|ref|YP_001774050.1|/348-449:gi|170734937|ref|YP_001774051.1|/30-143 E={8.8e-09,5e-33} [Burkholderia_cenocepacia_MC0_3]
SIGQLAAGVAHEINNPIGFVSANLNTLKTWV-RVAAHEAALPQLD--PATRLYVREIAMLIDESIDGALRVRRIVQDLRDFSRPASDPSILLVDDEPNVLSALRRVFR-PAGY-DIVTADSGETALEILASTDIDLIVSDMRMPHMSGAEFLARA-RALY-PDTMRILLTGYAEIASVVQAVEGGVYRYLNKPWDDHDLLLTVE
>gi|170734957|ref|YP_001774071.1|/212-270:gi|170734958|ref|YP_001774072.1|/11-123 E={8.6e-12,7.2e-33} [Burkholderia_cenocepacia_MC0_3]
ERAVMLASIAHDLRTPITRMQVRADLLSD----------------------------RGDREGFLRDTESMSRVITQFLDFAREIPEPQVLLVDDDAELRDLLRRFFQ-QRGI-EFSVLHDATNLARRLERERPAIVVLDLMMPGVDGLTALKQL-RASG-DTIPVIMLTARAEGIDRVLGLELGADDYLGKPFMPQELLARIQ
>gi|170734974|ref|YP_001774088.1|/446-510:gi|170734973|ref|YP_001774087.1|/20-134 E={5.1e-15,1.5e-36} [Burkholderia_cenocepacia_MC0_3]
QKIETLGYVSHDLRAPLSTINGYAKLLLE----------GATRGQ------------ARLIRSIDRSIRYQLALIDELLAFTKAELQAHILIVDDRPNDLRLLTEILR-TARC-RISVAFDGLQAYHRAQAIAPDLILMDVRMPRMDGFAASRLL-ASTPTQSIPVIILTAAGDLEDRIAGLETGAIDYIVKPFEPAEVIARIR
>gi|58583385|ref|YP_202401.1|/233-299:gi|58583386|ref|YP_202402.1|/2-92 E={1.7e-14,2.9e-16} [Xanthomonas_oryzae_KACC10331]
RERNFTRDASHELRTPLTVIRVASDMALA--------DDELSTRT------------QRSLRRIQRAGHEMEAVIDAFLILAREAEV----------ASRSTTRRTAW--DGY-------------RLAAENSYDVVVLDLMLPRLDGIEVCRRL-RNDARKSTPVLMLTARDTLDDKLTGLGFGADDYLTKPFAIQELEARLR
>gi|21284273|ref|NP_647361.1|/87-144:gi|21284274|ref|NP_647362.1|/1-112 E={0.027,3.6e-29} [Staphylococcus_aureus_MW2]
DVESYFLTWVHQMKTPITAAQLLLER-DE----------------------------PNVVNRVRQEVIQIDNYTSLALSYLKLLNEMKILIVEDDFVIAESLASELK-KWNYGVIV-VEQFDDILSIFNQHQPQLVLLDINLPTLNGFHWCQEI-RKTS--NVPIIFISSRIDNMDQIMAIQMGGDDFIEKPFNLSLTIAKIQ
>gi|220918954|ref|YP_002494258.1|/393-457:gi|220918955|ref|YP_002494259.1|/16-128 E={2.3e-16,2e-37} [Anaeromyxobacter_dehalogenans_2CP_1]
MVGSLAAGLAHEIGTPLNVISATAEFLLP----------DAGEEA------------RAQLRGIVAETERISRLVRDLLSFARGTSPLRVLVVEDDPRLLDILTRHLD-RMGY-AVRGAGGAAAALQLLEAAPADVVLSDVRMPGMDGRTLLAEV-RARH-PDAKVILMTAFGSVDDAVEAMQAGAYSYVVKPFKVETVAAVLR
>gi|58583466|ref|YP_202482.1|/652-720:gi|58583465|ref|YP_202481.1|/33-144 E={6.7e-17,6.9e-39} [Xanthomonas_oryzae_KACC10331]
LRSALLSSVSHDLRSPLASMIGSASSLASYG-------DAMDAHDR-----------HSLLDTIQLEGERLDRYIQNLLDMTRLGHTARVLIVDDEPQIRRFLDISLR-AQGY-RVLQAGTAEEGMALLAGQGAELVVLDIGLPDRDGHEMLREI-RQWS--NVPVIMLTVRAGETEKVAALDAGANDYVTKPFGVQELMARIR
>gi|32477795|ref|NP_870789.1|/249-314:gi|32477796|ref|NP_870790.1|/31-143 E={0.005,2e-29} [Pirellula_sp]
GLTTLAAGAAHELASPLSAIDVACRELTR-------HLEDIPKPKS----------VDEDLSLIDGQLLMCRQILSRM----RAASGESILLVDDTVVLRERMAVAMQ-SRGF-RVLTAGNYDEAVAVFSQSPTDLAVLDLRMPGRSGLDLLRRL-LEIK-PDCRVLMLSGFGSIPASIDAVRAGAVNFLSKPADTDDILSSFI
>gi|58583494|ref|YP_202510.1|/292-349:gi|58583493|ref|YP_202509.1|/48-160 E={2.9e-06,6.3e-36} [Xanthomonas_oryzae_KACC10331]
ERTHMVAAIAHDLRTPLARLSFRLDGLQP-----------------------------PLRDKALADIDEMKAMISAALHFIHNDSHPCVLVVDDDPDLRKLIGEFLS-AHGY-QVDMAENVAEMRSVMAQRRPDLIVLDVMMPGEDGLSAARTL-ASER-GSPAVIMLSALGNDTDRIIGLEVGADDYLAKPCNPHELLARVR
>gi|15925724|ref|NP_373257.1|/375-442:gi|15925723|ref|NP_373256.1|/5-116 E={1.1e-24,8.9e-37} [Staphylococcus_aureus_N315]
ERREFVANVSHELRTPLTSMNSYIEALEE---------GAWKDEELA----------PQFLSVTREETERMIRLVNDLLQLSKMDNERKVVVVDDEKPIADILEFNLK-KEGY-DVYCAYDGNDAVDLIYEEEPDIVLLDIMLPGRDGMEVCREV-RKKY--EMPIIMLTAKDSEIDKVLGLELGADDYVTKPFSTRELIARVK
>gi|220919079|ref|YP_002494383.1|/241-307:gi|220919080|ref|YP_002494384.1|/1-113 E={5.3e-14,2.8e-35} [Anaeromyxobacter_dehalogenans_2CP_1]
AQDRLVADAAHELRTPLTLMRTSIDLALR---------RRREAPEL-----------VETLDETRREVDRLARLATRLLDLATAGRGMKLLLVEDEDRVARVLARGLA-EEGH-QVDVCGTGLAAREQATTIAYDVVLLDWSLPDLDGISVLREW-RSRG-LRTPVLLLTARGSTGEKVTGLRAGADDYLVKPFDFDELIARIE
>gi|58583559|ref|YP_202575.1|/384-452:gi|58583558|ref|YP_202574.1|/5-130 E={3.6e-12,9.8e-16} [Xanthomonas_oryzae_KACC10331]
ELEAFSYSVSHDLRAPLRHVAGFSDKLAR-------HLGDAADEKS-----------RHYMEVISSSARRMASLIDDLLVYSRLGRGRTILLAEDSLADAEMAVDALR-EARLNPIVHVEDGVEAMDYLLRRGPAVLLLDIKMPRLDGLEVLKQV-RSDELKRLPVVILSSSREESDLARSWDLGVNAYVVKPVDVDQFFNAVK
>gi|15925774|ref|NP_373307.1|/638-706:gi|15925773|ref|NP_373306.1|/3-114 E={7.2e-18,4.4e-34} [Staphylococcus_aureus_N315]
TRSNFLHSISHDIRTPLTSIMGNLDMLKY-------HNEHLNDQQQ-----------AELLTASYGEAQYLHTLVTNILSLTKLESSTTLLVVEDDEAILHLIDVALT-MNYY-KVVTAKTGKEADFRLRTEQPDIILLDLGLPDIDGLSLIQQF-RDFV--DTPIIVISARTEEQTIVEVLDRGANDYMTKPFNIDELRARIR
>gi|197116682|ref|YP_002137109.1|/258-324:gi|197116683|ref|YP_002137110.1|/4-116 E={6.4e-13,1.2e-38} [Geobacter_bemidjiensis_Bem]
SVGEMAAGIAHEIKNPLTGIAAAITVLKD---------DFAPEDGR-----------IQIIGEVLEQISRLDKTVNDLLFFGKPTVAIKIMVVDDEHLIRWSLEQNLK-KQGY-EVVTAGTGEDALRLAREEQPDLVLLDYHLPGINGLEVLQRI-KELD-EDILVIMVTAQGGLETAVNTMRHGAYDYINKPFNLDEMALVIR
>gi|170735252|ref|YP_001774366.1|/273-341:gi|170735251|ref|YP_001774365.1|/5-117 E={7.3e-19,1.3e-31} [Burkholderia_cenocepacia_MC0_3]
QRRELITNISHDLRTPLTSLHGYLETLSLKA-------DTLPEPER-----------RRYLSIALAQSAKVGRLAQALFELARLESGKRILIVEDDADIADVLSLHLR-DERY-EVVHSADGAEGLRLLEQGNWDALILDLMLPGVDGLEICRRA-RAMT-RYTPIIITSARSSEVHRILGLELGADDYLAKPFSVLELVARVK
>gi|220919229|ref|YP_002494533.1|/155-222:gi|220919230|ref|YP_002494534.1|/2-116 E={2.1e-22,1.4e-39} [Anaeromyxobacter_dehalogenans_2CP_1]
TRRDFVANASHELRTPIAAIRAAAETLLSGA-------VEDPAAG------------RAFVEIVARHAERLSRLTQDLLDLSRIESRTSVLLVDDERDLLSLLDFNLR-ASGF-ETLLATTGEQALSHLRRRVPDLVLLDVMLPDVSGTEVCRQI-KSDPTRHVPVVMLTAKGDEVDRVVGFELGADDYVTKPFSVRELVLRLK
>gi|156742563|ref|YP_001432692.1|/249-315:gi|156742564|ref|YP_001432693.1|/1-113 E={2.2e-15,1e-46} [Roseiflexus_castenholzii_DSM_13941]
RERQFTADASHELRTPVAAMEAIITVTRE---------RPRSVTE-----------YTQALDDLLVQTRRLRSLIDDLLQLTRSETRMRVLIVEDERAIAGYIKRGLE-EQGY-AVDVAYDGREALDWLDAAPFDLVILDLMLPQIDGLTVCREL-RARG-FRMPVLMLTARDSIDDRVRGLDSGADDYLVKPFAIQELLARLR
>gi|91776553|ref|YP_546309.1|/209-271:gi|91776554|ref|YP_546310.1|/10-122 E={6.3e-05,1.2e-23} [Methylobacillus_flagellatus_KT]
ALGTLATGAAHELGTPLSTMAVITQELVQ---------EHQHDPGL-----------SSSLTLLRKQIDRCKEILSSI----TASAGPSMLLVDDDEVFTQVLQKAMQ-KRGF-LVQVAHNVAEAMSMYVDESPEYAVIDLRMPGDSGLALVRHL-HQLD-NQTRIVVLTGYASIATAVEAVKLGATHYLAKPADADQVLAAFE
>gi|197116922|ref|YP_002137349.1|/227-292:gi|197116920|ref|YP_002137347.1|/1-117 E={3.8e-24,1.7e-41} [Geobacter_bemidjiensis_Bem]
AKTEFLANMSHEMRTPLAGALGMIRLVLD---------MNIGAEE------------RQLLEMAKRSADSLLRIIADLLDFSRLEAGMRILVAEDDPTIRQMMATLLS-RCGF-DCRSVDNGRKAVEAWEDETFDFIFMDVQMPVMDGFAATRMI-REKE-ALTPIIALTAHAMEQDRQQCLDSGMDDYLSKPIDLDELFSLLK
>gi|58583824|ref|YP_202840.1|/268-334:gi|58583825|ref|YP_202841.1|/2-116 E={4e-10,1.1e-28} [Xanthomonas_oryzae_KACC10331]
ALGRMTATVAHEIRNPIATMRLALENEIA--------RRDATPDD------------AAHGELMLGQIRRLDGVVESLLGMVQPIRLACILIIDDDAAFRTTLQATLR-SFGH-TVVAADNGPDGLARLSEGGIDMAFVDFRMPGMDGIAVLRAR-LDDAARQVPLVMLTAHVSSGNTIEAMTLGAFDHLVKPVGRADIVEVVE
>gi|170735470|ref|YP_001774584.1|/262-328:gi|170735469|ref|YP_001774583.1|/1-112 E={8.7e-20,1.2e-42} [Burkholderia_cenocepacia_MC0_3]
HLSQFSADLAHDLRTPLNNMRGATEVALA---------RPRSVDE-----------YQMLLESNLEEYDRLARMIENVLFLARAEHPMRILIVEDEPKTGAYLKKGLE-ESGF-SVDLAKDGGEGLTLAQEERYDVIVLDVMLPVLDGWAVLKRL-RDTH--TTPVLFLTARDDVQDRVHGLELGADDYLVKPFAFVELLARIR
>gi|22537930|ref|NP_688781.1|/170-232:gi|22537931|ref|NP_688782.1|/1-113 E={3.6e-18,1.8e-39} [Streptococcus_agalactiae_2603]
REKQFVSDASHELKTPIAAIRANVQVLEQ---------QIPG---------------NRYLDHVVSETKRMEFLIEDLLNLSRLDEKMRLLVVEDEKSIAEAIQALLA-DKGY-SVDLAFDGDDGLEYILTGLYDLVLLDIMLPKRSGLSVLKRV-REAG-LETPIIFLTAKSQTYDKVNGLDLGADDYITKPFEADELLARIR
>gi|91786118|ref|YP_547070.1|/181-276:gi|91786119|ref|YP_547071.1|/3-118 E={3.8e-07,3e-36} [Polaromonas_JS666]
SHKSLLANASHELRSPLARIRMGLELMAP---TSNSGAPKYSPAL---------------VEEIYRSINELDQLIDEILLASRLDAKQQLLMIEDDSRLAAMVGEYLR-QSGY-GFTHAADGASGLAALQASPPDLVILDLMLPDMDGLEVCRRI-KSQGSAHTAVLMLTAKGDPMDRIIGLEIGADDYLPKPFEPRELLARIR
>gi|91786123|ref|YP_547075.1|/468-536:gi|91786124|ref|YP_547076.1|/6-121 E={2.4e-21,2.5e-25} [Polaromonas_JS666]
MKTEFVSTVSHELRTPLTSIRGSLGLISGGVA------GELPEAV------------KSLVAIATSNCERLIRLINDMLDSEKIESGQRILYVEDEPDIRVVAKMALEAVGKFTVIP-CASGQEALSVAPGAAADLLLLDVMMPGMDGPSTLKAL-RAMPTAGTPVIFMTAKVQASEIAAYKALGALDVIPKPFDPMELSAQIQ
>gi|91786147|ref|YP_547099.1|/254-319:gi|91786148|ref|YP_547100.1|/4-115 E={3.2e-16,1.4e-37} [Polaromonas_JS666]
YIEGYVRALTHELKSPLAAIRGAGELLQD----------ELPENAR-----------REFAGQVLDQSARLQALVDRMLELTKLEQRARVLLVEDDPAIARSIVFALE-RDGI-NLTHSLLLSDARRQLLVRTPDVVILDIGLPDGSGLDLCKEL-RAAG--SMPVLILSAHGEEIDRVLGLELGADDYLSKPFSPRELLARVR
>gi|91776799|ref|YP_546555.1|/131-196:gi|91776800|ref|YP_546556.1|/2-114 E={2.9e-14,2.2e-31} [Methylobacillus_flagellatus_KT]
ANAELLRNLAHEIRNPLGGLRGAAQLLEH----------ELPQVSL-----------REYTQVIIKEADRLQLLMDRLLVPHRVPKYKPIWIIDDDKSIRWVFEKALA-RTDM-DFKTFASVPEALNALTREEPQVIVSDIRMPNGSGLDFLHEV-KQRH-PDIPVIIMTAYSDLESAVAAFQGGAFEYLAKPFDVDQAIEIIR
>gi|220919484|ref|YP_002494788.1|/137-201:gi|220919485|ref|YP_002494789.1|/2-119 E={3.7e-17,2e-28} [Anaeromyxobacter_dehalogenans_2CP_1]
DFEALAAGLAHEIKNPLAGLQGSAELLAR----------EAEGPA------------REYAAVIAREAKRVDGLVRELLDLARPAALRKVLIVDDEPSVRFVLARTCE-RAGV-PYEEAGSAEEARTKLRASGVGLVLLDVRLPGDDGFKLLGEI-GGRV-DSPFIVVMTAEDTMRSAVEAMKRGAADYLGKPFDLERVERIVR
>gi|91776887|ref|YP_546643.1|/393-452:gi|91776888|ref|YP_546644.1|/1-113 E={1.2e-07,1.6e-28} [Methylobacillus_flagellatus_KT]
ELGHFMAMITHELKTPLAVIRLALDAMQM----------------T-----------GPLKKHVEHSINDISDMIDRCAQINRIEDQMNIVVIEDHDALREVTVAALS-GKGH-HVVGLESAEALPEQKDISHIDIMLIDLNLPGESGFSLTQRI-RRIY-PDIGIIIVSANTEAEHKRQGYDHGADIYLTKPASLDEIHAAIQ
>gi|170735614|ref|YP_001776874.1|/234-301:gi|170735613|ref|YP_001776873.1|/1-112 E={5.6e-18,4e-37} [Burkholderia_cenocepacia_MC0_3]
RLEAFNADVAHELRTPISILIGQTQVALT--------SRDRSVDRM-----------RQTLQSNLEEFERLRVIINDMLFLSRSDRGMKVLIVEDEPKVVEYLKSGLT-EEGW-VVDTALDGEDGAWKAVEFDYDVVVLDVMLPKLDGFGVLRAL-RAQK--QTPVIMLTARDRVDDRVRGLRGGADDYLTKPFSFLELIERLR
>gi|156972518|ref|YP_001443425.1|/249-311:gi|156972517|ref|YP_001443424.1|/2-112 E={6.3e-13,3.4e-40} [Vibrio_harveyi_ATCC_BAA-1116]
GQQRLLSDISHELRSPLTRLRMASALATR---------KQGESPE---------------LTRIDTEAQRLEQMIAELLELSRMQVNAKILLIDDDTELTSLLKEVLS-FEGF-DVTEANDGEAGLAAINSE-IDLILLDVMMPKLNGMETLKRL-RENW--ETPVLMLTAKGEEIDRVIGLELGADDYLPKPFSDRELLARIR
>gi|170735655|ref|YP_001776915.1|/244-309:gi|170735656|ref|YP_001776916.1|/1-113 E={3.1e-16,1.9e-37} [Burkholderia_cenocepacia_MC0_3]
ARRRFFADAAHQLKTPLAAVQAGVELALR---------PDEQPRA------------NVHLRRANGAVRQAAKIVQQLLSLSRLDSDMRVLLVEDNPNLAQSLNDALS-AARF-AVDHMADGEAADHVLRTQDYALVILDLGLPKLDGLEVLRRL-RARR-NPVPVLILTAHGSVEDRVKGLDLGADDYLAKPFELTELEARAR
>gi|153002988|ref|YP_001377313.1|/269-335:gi|153002987|ref|YP_001377312.1|/4-115 E={3.9e-10,2.4e-31} [Anaeromyxobacter_Fw109-5]
TLGGIAAGFAHEIGNSLNVIRGYASVAAREL--------PADAEV------------KSDVEAIRREVTRAAGLIERFLVFARARTVPNLMVIDDLDSARQMMKRTLG--RSY-AVFDFASVAEALPAVERAEFDAIVTDLRMPGIDGIEGMRRF-KERV-PEIPVILVTAFATVETAVEAMKAGAFDYLKKPFEPEELELVVA
>gi|15926337|ref|NP_373870.1|/119-177:gi|15926336|ref|NP_373869.1|/1-112 E={0.00024,8.4e-24} [Staphylococcus_aureus_N315]
MHEQTITEFVHDIKTPVTAMKLLIDQEKN----------------------------QERKQALLYEWSRINSMLDTQLYITRLESQMQILLVEDDNTLFQELKKELE-QWDF-NVAGIEDFGKVMDTFESFNPEIVILDVQLPKYDGFYWCRKM-REVS--NVPILFLSSRDNPMDQVMSMELGADDYMQKPFYTNVLIAKLQ
>gi|91786450|ref|YP_547402.1|/268-336:gi|91786449|ref|YP_547401.1|/5-117 E={7e-20,4.3e-32} [Polaromonas_JS666]
QRRELFANISHDLRTPLTSLHGYLETLLIKA-------DALDPGER-----------RRYLEIALAQSRKVARLAQELFELARLEYGKRVLIVEDDTHIAELLRMHLQ-DEGY-AVQHAADGNAGLRELERGSWDALVLDLMLPGVDGLEICRRA-RAMT-RYTPIIITSARSSEVHRILGLELGADDYLAKPFSVLELVARVR
>gi|158336599|ref|YP_001517773.1|/169-236:gi|158336600|ref|YP_001517774.1|/1-113 E={3.3e-14,8.3e-38} [Acaryochloris_marina_MBIC11017]
QLQQFTADASHELRSPLTAIKTNATVAQK-----YPEGMRQTDAEK--------------FQAILSAVNQMTALTESLLQLARLDQSMRILLVEDDDRIAKPLAEDLR-HQHY-VVDVAADGESGWHYTQTADYELILLDLMLPRLDGISLCQQL-RRSG-YSGFVLMLTAKDTLTDKVMGLDAGADDYVVKPFELDELAARIR
>gi|15926382|ref|NP_373915.1|/122-189:gi|15926383|ref|NP_373916.1|/2-113 E={7.3e-14,1.4e-34} [Staphylococcus_aureus_N315]
EKTELIQNLAHDLKTPLASIISYSEGLRD---------GIITKDH----------EIKESYDILIKQANRLSTLFDDMTHIITLNTGTHLLIVDDEQDIVDICQTYFE-YEGY-KVTTTTSGKEAISLLSND-IDIMVLDIMMPEVNGYDIVKEM-KRQK-LDIPFIYLTAKTQEHDTIYALTLGADDYVKKPFSPRELVLRIN
>gi|58584107|ref|YP_203123.1|/122-189:gi|58584106|ref|YP_203122.1|/15-128 E={3.5e-14,2.2e-35} [Xanthomonas_oryzae_KACC10331]
ALSAALKGLAHELRNPLAGLKGAAQLLARRS-------AGRDEDE------------RELLELIGTEIERLNTLLERLLSPTPARPHSHIWVVDDDRSVRFVLSTALR-DAGY-AVDGFDSAAAALQALAMRPPDLLFTDVRMPGEDGLTLLDKL-KAKH-PQLPVIVMSAYTDVASTAGAFRGGAHEFLSKPFDLDDAVALAA
>gi|156743019|ref|YP_001433148.1|/377-445:gi|156743020|ref|YP_001433149.1|/1-115 E={9.2e-20,3e-26} [Roseiflexus_castenholzii_DSM_13941]
VKSVFLAHMSHEIRTPLTAIMGYCQLLEAGI-------ERQNLAQT-----------RADLEAIRVASGHLLSLANNVLEMAWIEAGMRLLIAEDDAMNRDMIARRMR-WEGF-AITLANDGAEALHLARTEMPDLILLDMGLPKQNGWEVARQL-KSDDTRHIPIIALTAYVLPEDRIKGLASGCDAYELKPIDFERLIQRIH
>gi|156743104|ref|YP_001433233.1|/459-523:gi|156743103|ref|YP_001433232.1|/37-152 E={1e-11,1.9e-34} [Roseiflexus_castenholzii_DSM_13941]
ASSRLAAIVAHEINTPLQSIQNYLYLLRA----------HGAAQS------------GEFLDLVSDEICRVSGLLRRLLDLHRPGDGGRILLVEDDHAALMSLRRILE-SAGY-QVTAVADGETACKHLEQIGYDVVLTDLRMNTINGLDVLRAA-RRLP-SPPEVVLLTGYGTLGTAIEALRAGVYDYLLKPCKPEELLHTIE
>gi|170738425|ref|YP_001767080.1|/240-305:gi|170738424|ref|YP_001767079.1|/1-113 E={8.4e-11,1.1e-33} [Methylobacterium_4_46]
IMRRFIADAAHQIRTPLAALSAQVDLLSA----------EDDPKRR-----------RAQVSRVQARTAELGRLTNQLLNHAMVIHRMRILLVEDTRDLGEAIATRLR-ALGH-AVDWERDGADGDAALQVQAYDLVILDVNLPGLDGFSVLRRLRARRG--RSPVLVLTARSEVDDRVGALDLGADDYLVKPFDFRELEARVR
>gi|197117559|ref|YP_002137986.1|/129-197:gi|197117560|ref|YP_002137987.1|/10-121 E={1.8e-21,3.7e-39} [Geobacter_bemidjiensis_Bem]
LERALLNSISHDLRTPLVSIKGALSALKEQG-------GRLSPEAR-----------RDLLETANEEAERLNRFVGNLLDLSRLEAGQRILVIDDEAAIRRFLHSALS-SDEF-ILHEADSGHGGLSAAAALRPDLILLDLGLPDLEGIEVIRRI-REWS--QVPIIVLSVREREDDKVAALDAGADDYLTKPFGVGELLARMR
>gi|153003290|ref|YP_001377615.1|/156-223:gi|153003289|ref|YP_001377614.1|/2-116 E={4.5e-24,2.9e-36} [Anaeromyxobacter_Fw109-5]
TRRDFVANASHELRTPVAAIRAAAETLLAGA-------VDDPAGA------------RQFVEIVARQAERLARLTEDLLDLSRLESRTSVLLVDDERDLLSLLDFNLR-AAGF-ETLLATTGEQALVQLRRRIPDLVVLDLMLPDVSGTEVCRQI-KADATRHVPVVMLTAKGEEVDRVVGFEVGADDYVTKPFSVRELVLRLK
>gi|170738501|ref|YP_001767156.1|/226-291:gi|170738500|ref|YP_001767155.1|/1-113 E={1.2e-14,7.2e-31} [Methylobacterium_4_46]
HEREVTAFAAHELRTPLAGLKTQAQVAMA---------ATDPEVA------------KAALHQILAAVDRTTRLVRQLLDTARLDASMRILVVEDDPILSDGLRAGLA-LSGA-AVDCVATCADADAALTASQFGAVILDLMLPDGSGLDVLRGL-RGRG-DRTPVVLLTARDAVADRIAGLDGGADDYLGKPFDLDELSARIR
>gi|145296602|ref|YP_001139423.1|/266-330:gi|145296603|ref|YP_001139424.1|/14-126 E={3.7e-15,9e-40} [Corynebacterium_glutamicum_R]
QMRRFVGDASHELRTPLTSVKGFTELYSS----------GATDDA------------NWVMSKIGGEAQRMSVLVEDLLSLTRAEGQIRVLVVDDEPNIVELLTVSLK-FQGF-AVMTANDGNEALKIAREFRPDAYILDVMMPGMDGFELLTKL-RSEG-LDSPVLYLTAKDAVEHRIHGLTIGADDYVTKPFSLEEVITRLR
>gi|170738541|ref|YP_001767196.1|/602-689:gi|170738540|ref|YP_001767195.1|/3-122 E={3.3e-06,1.7e-25} [Methylobacterium_4_46]
SLGQLTAGIAHEIKNPLNFVNNFAALSAELI-------DELNEVLAPPALDEEVDELRGNLEKVVQHGKRADSIVRNMLLHSREGSGVLILVVDDEPDVADLFRQQFRRRAGRFALAFAHSAEAALARVGEETLILILSDINMPGMTGLELLPRM-RSAR-PDVPVIMITAYGDAETRRRATEGGAAGLLTKPIDFLTLRVEVD
>gi|145296660|ref|YP_001139481.1|/147-211:gi|145296659|ref|YP_001139480.1|/14-125 E={5e-12,3.2e-37} [Corynebacterium_glutamicum_R]
LRRNMLSDLSHEMNTPLSVLLVYVDGLQDGM-------VEWDADT---------------HAVFAEQLGRLSRLTSDLDDVSRAQEHGRVLIVEDERPLARMISLYLS-KAGF-DTTTIHDGAAAPDKVAHLRPDVVILDLGLPGLDGLEVCKRI-RAFT--DCYILMLTARGSERDRITGLEIGADDYITKPFNIRELVIRIQ
>gi|170738578|ref|YP_001767233.1|/358-423:gi|170738577|ref|YP_001767232.1|/2-113 E={2.1e-18,3.4e-37} [Methylobacterium_4_46]
AIENFAADVSHELKNPLTSLRSAVETLPL----------AKTDESR-----------GRLMQIIQHDVKRLDRLISDISDASRLDAEPTIALVDDDRNILTSVSIALE-TEGY-RIQTYTDGASALDGLKHSPPDLAIFDIKMPRMDGMELLRRL-RQKS--DLPVIFLTSKDEEIDELFGLKMGADDFIRKPFSQRLLVERVK
>gi|170738624|ref|YP_001767279.1|/248-314:gi|170738625|ref|YP_001767280.1|/1-113 E={2.1e-11,1.3e-36} [Methylobacterium_4_46]
GLREVSDNIAHDLKTPLTRLRNKADEALR---------AGSDPATL-----------RAALEANIEESDNLIRVFNALLMIARLEAGMRLLIIEDDREAASYLAKAFR-EAGH-VADLAADGLDGYALAREGSYDVLVVDRMLPKLDGLSLIRSL-REQG-VETPVLILSALGQVDDRVKGLRAGGDDYVPKPYAFSELLARVE
>gi|197117731|ref|YP_002138158.1|/90-156:gi|197117730|ref|YP_002138157.1|/6-118 E={1.7e-12,3.7e-41} [Geobacter_bemidjiensis_Bem]
QQRNYISQLTHELKSPLTSIQLHLETVKL---------RNLPKDKL-----------DGFIDTMLSDTDRLNVLTSNLLMATRIEFRPQILLVEDEMHLARGITFNLE-QEGY-LVSHVESGEEALEKVKVEKFDLIILDVMLPGIGGFEVCERI-RTLD-SRVPVLMLTARSAESDRIHGLAAGADDYLIKPFNLKEFLLRVS
>gi|170738650|ref|YP_001767305.1|/624-704:gi|170738649|ref|YP_001767304.1|/2-129 E={0.0027,1.7e-15} [Methylobacterium_4_46]
EIQRYAYIVSHDLRAPLVNVMGFTSELEA-----------LQEEI-----RLIDGDMSEALGFIRAAITKMEGLIAAILKLSREGRRHPVCIVEDDEGHARLIERNIR-RAGVNEILPFRDGTSALAYLSAGRHLLILLDLNLPDMTGLDILETV-KANPTRRSPVVVLTTTDDSREIQRCYDFGANVYITKPVNYDGFANAIR
>gi|153003555|ref|YP_001377880.1|/154-225:gi|153003556|ref|YP_001377881.1|/4-116 E={4.1e-17,3.2e-42} [Anaeromyxobacter_Fw109-5]
TAGQLASGIAHEVGNPLGAITGYAELARSRL-------RDGSPPALAQA--------AEFAERIAAETARIDRIVRDLLDLARPSAPRSVLVVDDETSMRHLLSVILT-DHGR-EVRAVASASDALRELAAREYDLVLTDVRMPGMDGLALLREI-QRLQ-PELTVIVMSAYGAHDAALEAMKAGAYDFLSKPFKPDEVVLVLR
>gi|91787009|ref|YP_547961.1|/335-400:gi|91787008|ref|YP_547960.1|/9-121 E={1.4e-15,1.4e-36} [Polaromonas_JS666]
AMGRMSAAVAHEIRNPLAAISQANALLEE----------DLQDAGH-----------RQLTALVSQNAQRLAKIVDEVLNISRAQEQAHILVVDDEPDLRTLYELTLL-REGY-RVEAAGDLLQAREQLESKRFDAVITDMRLPDGLGLELLREL-VAQQ-RAERCVIITAHGSAENAVEALKAGAFDYLTKPVDLKQFRSVVA
>gi|91787017|ref|YP_547969.1|/248-316:gi|91787015|ref|YP_547967.1|/16-128 E={5.4e-15,1.1e-37} [Polaromonas_JS666]
DKSRFLRHISHELKTPLASLREGVSLLEDGVA------GPLSDDQ------------REIAQILKHNTGVLQGQIEDLLRFNTAAFEAHLLVVDDDPDMLRLLTIRLT-AAGY-RVTAVTSAEAAMTQLHIERPQLVLSDVQLPGRDGLALFDDI-RARH-PSLPVILLTAHGTIPDAVEATERGVFTYLTKPFDGKGLLDKIA
>gi|197117892|ref|YP_002138319.1|/185-250:gi|197117893|ref|YP_002138320.1|/11-125 E={1.1e-22,2.5e-32} [Geobacter_bemidjiensis_Bem]
AKSDFLAQMSHEIRTPMYGVLGMTELLLN---------TYLSKEQ------------ARFVESVRCSGEALLGIINNILDFSKIEAGPLVMVVDDDQAVRLLARETLE-NSGF-AVRDVENGEQALEEFDVHAPDIVLLDVMMPGIDGFSVCSAI-RRTAGRDTPVLMMTGLDDLESIDCAYEAGATDFITKPINWHVLGYRVS
>gi|170736222|ref|YP_001777482.1|/242-308:gi|170736223|ref|YP_001777483.1|/1-112 E={1e-17,1.1e-37} [Burkholderia_cenocepacia_MC0_3]
RLSQFSSNLAHDMRTPLTNLQAAAQVVLS---------QPRSADE-----------YRIVIESSIDEYQRLSRMIDDMLFLARSEQAMRILIVEDEPKTGAYLRKGLT-EAGY-VVDWVEDGITGQHQAETEEYDLLVLDVMLPGQDGWTLLQNL-RRSK--STPVLFLTARDDVGDRVKGLELGADDYLAKPFDFVELTARIK
>gi|153003749|ref|YP_001378074.1|/221-285:gi|153003748|ref|YP_001378073.1|/7-118 E={4.5e-14,2e-36} [Anaeromyxobacter_Fw109-5]
GEQELLANVSHELRTPLARIRVALELAAE-----------GDVDRA-----------RRFLAEIGTDLDELDRLVEDVLAAARLDLADLVLLVEDDRRLADLTREYLE-GHGL-AVVHVADGRRGLEEALSGRYEAVLLDLMLPGKDGLEVCREL-RARS--DVPVIVLTARGEEADRVLGLELGADDYLAKPFSPRELLARIR
>gi|153003758|ref|YP_001378083.1|/236-301:gi|153003757|ref|YP_001378082.1|/5-117 E={1.3e-13,4.1e-42} [Anaeromyxobacter_Fw109-5]
ELTALSAEIAHELKNPLASVKGLAGLLAP----------GLPEGKA-----------VERLQVLRREVDRMQAILDEFLNFSRPLVPARVLVVDDDPGVRYTLREILE-SEGL-AVDEAADGAAALARLAASPAELVVTDLRMPGVDGMELLRRL-VGRP-GAPRVVLVTAHGSERQAVEAMKAGAYDYFKKPFETDELLAVVR
>gi|84622043|ref|YP_449415.1|/256-313:gi|84622042|ref|YP_449414.1|/1-113 E={6.7e-05,1.4e-35} [Xanthomonas_oryzae_MAFF_311018]
RQRNTLADLAHSLKTPIAVLRTQLDSGASE---------------------------RDLHEEMDVQLRRMNDLVSY--QLARAASSMRILLVEDEAPLRETLAARLK-REGF-AVDAAQDGEEGLYMGREVPFDVGIIDLGLPKMSGMELIKAL-RDEG-KKFPVLILTARSSWQDKVEGLKQGADDYLVKPFHVEELLARVN
>gi|170736313|ref|YP_001777573.1|/241-306:gi|170736312|ref|YP_001777572.1|/1-113 E={1.2e-06,2.7e-36} [Burkholderia_cenocepacia_MC0_3]
AMQRFIADAAHQMRTPLARLDAQIELLDG---------ESDPARH------------AARLDALRATSSDVGRLTGQLLNHAMVIHRMRILVVEDDAEIGAAIRSRLA-RLGH-AVDLETDGATANGLLRVERFDLVVLDANLPGMDGFTVLRNL-RASG-STTPVLLVTARSAIDDRVSGLGLGADDYLVKPFDYRELDARVQ
>gi|15926994|ref|NP_374527.1|/232-299:gi|15926996|ref|NP_374529.1|/2-113 E={1.3e-18,3.8e-43} [Staphylococcus_aureus_N315]
QQRQFVEDASHELRTPLQIIQGHLNLIQR--------WGKKDPAVL-----------EESLNISIEEMNRIIKLVEELLELTKGDVNTQILIVEDEQNLARFLELELT-HENY-NVDTEYDGQDGLDKALSHYYDLIILDLMLPSINGLEICRKI-RQQQ--STPIIIITAKSDTYDKVAGLDYGADDYIVKPFDIEELLARIR
>gi|153003834|ref|YP_001378159.1|/375-441:gi|153003833|ref|YP_001378158.1|/10-122 E={7.3e-15,3.4e-31} [Anaeromyxobacter_Fw109-5]
GLGQMSAQIAHELRNPLNAIGGAAQYLRRRF--------DGDAEV------------AEYAGLIGEEVQRVNRFVSELLQVARPAEPGLVLLVDDDPGTRKVAKANLS-LEGF-EVLVASCGAEALARLGESDPLAVVSDLKMPDMDGIALMDRV-HALR-PSLPVVLVTAHATVETAVEAMRKGALHYLTKPIRYDELALVLR
>gi|197118191|ref|YP_002138618.1|/473-539:gi|197118192|ref|YP_002138619.1|/2-118 E={0.0038,2.4e-24} [Geobacter_bemidjiensis_Bem]
AVGNLATFVVHDLKNLAATVSLVVENARE---------HLDNPEFQ-----------KDMLSSLGNTTRKMHTLIGRLRNLGESELLKKLLIVDDNDDIRQQLKWGLN--QEF-QVLLAADGREALQQFKSEKPDVVVLDLGLPPVEGFRCLDEM-LGLN-PAAKVIMLTGNNERENALKAMRMGAFDFYAKPPVLSELKVIIT
>gi|153003884|ref|YP_001378209.1|/218-283:gi|153003885|ref|YP_001378210.1|/2-112 E={4.3e-11,8.8e-33} [Anaeromyxobacter_Fw109-5]
SLEQIGSKVAHELKNPLTGVKALVQLGLR---------NPAEATS------------HERLEVVDREVTRMQEILHNYLSFTRPLQTVRVLLVDDEPSVRVALKELVE-ARGW-EPLLARSGAEALDLVDRA--DAVVTDFSMPEMDGMTLLRAV-RERD-ASLPVILLTAHGSERLAVRAIKAGAYEYVTKPFDVDEMLVALE
>gi|15927072|ref|NP_374605.1|/364-431:gi|15927073|ref|NP_374606.1|/3-114 E={1.6e-21,1.3e-39} [Staphylococcus_aureus_N315]
MKKDFIANVSHELRTPISLLQGYTESIVD---------GIVTEPD----------EIKESLAVVLDESKRLNRLVNELLNVARMDAENEILIVDDEDRIRRLLKMYLE-RESF-EIHEASNGQEAYELAMENNYACILLDLMLPEMDGIQVATKL-REHK--QTPIIMLTAKGEETNRVEGFESGADDYIVKPFSPREVVLRVK
>gi|170736460|ref|YP_001777720.1|/247-305:gi|170736461|ref|YP_001777721.1|/2-114 E={2e-06,4.7e-27} [Burkholderia_cenocepacia_MC0_3]
VQQQFLAAAAHELQTPLTLVRGQIEL--Q---------PDISQKA-----------------LLLREIDLMARQVKQLLHLAEVSEAPRVAIVEDHERLAGLLSQALA-AAGIESDR-FGNAREAAYGVDRADYALLIIDRGLPDGDGLAFLRTL-RAAG-RMMPCLMLTARDALHDRIDGLESGADDYVTKPFEMSELVARVR
>gi|91787345|ref|YP_548297.1|/224-289:gi|91787344|ref|YP_548296.1|/1-113 E={6.7e-10,5.2e-34} [Polaromonas_JS666]
ERRGFIDDASHQLRTPLTILRAQLDYVLR---------EPDPARR------------QLALQALSEELGNAIRATNQLLTLARSDAAMRILLAEDEHALGEWLTKALE-QSGN-RVDWRDDGRLVERALVDHDYDAVVLDLGLPGRSGDEILRRL-RAQD-KRLPVLILTARDSLADRVNALNEGADDFLAKPFALAELEARLT
>gi|170736488|ref|YP_001777748.1|/247-313:gi|170736487|ref|YP_001777747.1|/1-112 E={1.1e-15,3.3e-40} [Burkholderia_cenocepacia_MC0_3]
RLSQFSSDLAHDMRTPLANVISSSQITLS---------RARTTDE-----------YEALIESNIEECERLQRMIENMLFLARTDNAMRILIVEDEPKMASYLRKGLT-EASY-TVDVAENGQDGLFLALHEDFDLIVLDVMLPALDGFEVLRRL-RAQK--QTPVLLLTAREAIEDKVAGLELGADDYLLKPFAYAEFLARIR
>gi|33601057|ref|NP_888617.1|/226-291:gi|33601058|ref|NP_888618.1|/1-113 E={5.4e-19,2.9e-36} [Bordetella_bronchiseptica]
TQRRFVADAAHQLKTPLAGLRTQAELALR----------DASPEEM-----------QSSLRQLVTGSERATRLVNQLLLLARAENPMRILIAEDDSILADGLSRSLR-HNGY-AVDAVRDGLAADSALAVQPFDLLILDLGLPHLPGLEVLRRL-RARN-SVLPVLILTAADSIEQRVKGLDLGADDYMAKPFALSELEARVR
>gi|197118369|ref|YP_002138796.1|/325-393:gi|197118370|ref|YP_002138797.1|/6-119 E={5e-18,4.6e-32} [Geobacter_bemidjiensis_Bem]
ALGVMAAGVAHELNSPMTVIIGTAQMLAREMQ------QEGDSEG------------AEALSDIINCGLRCKRIIQNLLTFSRQDQVTRILIIDDERDVCTFFSRLLS-RKGY-QVVTAASEPEALSALEAAQFSVALVDLKLPDTDGITLLEII-KSRQ-PACEVIIMTGYSTVKTAVAAMQLGAYEYLEKPFDIDQIEQLVG
>gi|15927270|ref|NP_374803.1|/330-397:gi|15927271|ref|NP_374804.1|/3-115 E={7.6e-23,1.4e-40} [Staphylococcus_aureus_N315]
LRREFVANVSHELKTPITSIKGFAETLIDGA--------KNDAESL-----------DMFLNIILKESNRIESLVTDLLDLSHIEQHQKVLVVDDEHSIVTLLKYNLE-TAGY-EVVVAFDGDEALEKVESEQPDLIILDVMLPKKDGIDVCKTV-RTNK-NLVPILMLTAKNDEFDRVLGLELGADDYMTKPFSPREVVARVK
>gi|170736599|ref|YP_001777859.1|/254-322:gi|170736598|ref|YP_001777858.1|/12-123 E={1.4e-08,1.4e-28} [Burkholderia_cenocepacia_MC0_3]
TLGEMAAGIAHELNQPLAAIVAHTRAAERML--------DLPAER---------DGVRRALQSSVAQAKRAATILDR-LRGAMTSAGPIVAIVDDDEPVRDGLALLLR-TVGL-PTRCYADAQAFLADADDRALGCVLLDLRMPGMSGLDALDRL-SARR--ALPVIVLTGHGNVDACRRAFKRGALDFLRKPVDDDELIDTVQ
>gi|119855087|ref|YP_935692.1|/153-217:gi|119855088|ref|YP_935693.1|/12-123 E={1.8e-13,3.4e-42} [Mycobacterium_KMS]
TRRQLFGDLAHEIRTPVSVLKAYIEAVEDGV-------KTLDPET---------------VAVLNDQASRLVRFSDDFAALAQAEEGYRALVVDDEVPLAEVVASYLR-REQF-DVSLAHSGADALAQAREIDPDVVILDLALPGIDGVEVCRQL-RTFS--DAYVVMLTARDTEMDTIVGLSVGADDYVTKPFSPRELVARIR
>gi|170739182|ref|YP_001767837.1|/233-291:gi|170739183|ref|YP_001767838.1|/7-118 E={1.9e-09,7e-40} [Methylobacterium_4_46]
DRTHMLAAISHDLRTPITRLRLRAEFLED----------------------------ETLRAQFLRDLDQMNALVEAALSFVRDGRSPHILLVEDDREISQLVARYLR-GNDL-RVSLAGDAREMDRLLADSRVDLIVLDLMLPGEDGLSVCRRL-RAHS--SVPILMLTAKSEEIDRIVGLELGADDYLAKPFNPRELLARIR
>gi|197118542|ref|YP_002138969.1|/194-259:gi|197118541|ref|YP_002138968.1|/3-116 E={6.3e-14,4.4e-30} [Geobacter_bemidjiensis_Bem]
KLGEMGALLAHEIRNPLAGIKGFAQVIAK---------KPQEARN------------AAFAQNIVTEVVRLEALVNDLLAYAAGDGAGNILVVEDDGTFRAFLETVLQ-DDGH-QVKTAADGENALRLLKQGSYDVVVSDLKLPGKSGLDLFRET-RNDP-AAPQFIFLTAYGKVGEAVAAIKEGAVDFLTKPLDPDVLLRLVR
>gi|197118621|ref|YP_002139048.1|/442-508:gi|197118620|ref|YP_002139047.1|/4-119 E={4.3e-14,3.9e-35} [Geobacter_bemidjiensis_Bem]
DLGIVAAGVAHEINTPLAIIRGNAEVLEM----------CLPPEHPN----------HEEVEIISMQTERMAKIVGNLLTFARQKSLGRVIICDDEVEILRYLSKILT-AKGL-DLEVFSSGTSLMSFLENHGADLLLLDVRMPDLDGLEILQRV-KKMN-LEVPVVMMTAYASINSAIEAMKLGAYDYVTKPFPKEKIFGILE
>gi|197118651|ref|YP_002139078.1|/441-507:gi|197118650|ref|YP_002139077.1|/4-119 E={9e-15,4.8e-39} [Geobacter_bemidjiensis_Bem]
AIGELAAGVAHEINNPMAIIRGNTELLQL---------SVPEEAPI-----------REEVDTIFQQVKRVERIVSNLLKFARREQMEKILICDDEEGILIYLKKLLQ-TQGY-QVETFNGGAALLRRLKEGDADLLLQDVRMPDMDGITVLKEV-KALR-PSLPIVIMTAFGTIDAAVEAIKMGAYDYVTKPFPKEKILSVLK
>gi|91787690|ref|YP_548642.1|/143-207:gi|91787691|ref|YP_548643.1|/2-118 E={5.9e-17,5.3e-29} [Polaromonas_JS666]
ANKELIRNLAHEIKNPLGGIRGAAQLLQM----------EIDKEL------------TEYTQVIIHEADRLQTLVDRLLAPHRRPHLKPIWIVDDDQSIRFVLEKALL-REDL-PTRSFTNPREVLLALENATPQVLVSDIRMPGGSGLDLLEKV-KQKL-PGLPVIIMTAFSDLDSAVSAFQGGAFEYLPKPFDLPKAVELIR
>gi|68535407|ref|YP_250112.1|/316-380:gi|68535406|ref|YP_250111.1|/7-119 E={1.4e-20,1.2e-37} [Corynebacterium_jeikeium_K411]
SMRRFIGDASHELRTPLTSVRGYAELYQS----------GATDDA------------PMVIDRISEEAGRMSLLVEDLLALVRMDEGVKVLVVDDEANISDLLKVSLK-FQGF-DVETADNGQDALALAATYKPDAFILDVMMPGMDGFTLLNKL-RAAG-HDAPALFLTAKDGVEDRIHGLTIGADDYVTKPFSLEEVITRLR
>gi|153004364|ref|YP_001378689.1|/838-911:gi|153004362|ref|YP_001378687.1|/4-116 E={3.9e-12,4.7e-24} [Anaeromyxobacter_Fw109-5]
ARDEFLAVASHELKTPLTPLRIRIHALER-----LVARDELASVPREKL--------VQLLCGAEEQVLRVVGLVDDLLDATRISARLDILVVDDDADIREALGLALE-LEGY-SVGLARDGGAAWALLAGGAPALVLLDLAMPVLDGAALLARI-RADDLRHLCVVLVTAFAS---PADATRAQADGVLHKPVSLSDVLALVT
>gi|197118785|ref|YP_002139212.1|/391-457:gi|197118786|ref|YP_002139213.1|/3-115 E={1e-08,4e-38} [Geobacter_bemidjiensis_Bem]
AIGQLAGGIAHDFNNLLTVINGYSTLLVR--------SLDKGSPT------------HKEAEQILRAGERAADLTRQLLSFSRRQIMGNILIADDEDMIRELINITLS-KEGF-TCFQAASAEEGLEIINKHKLDLALLDIMMPGRSGIDLLKDI-KEAT-PDTTVLMITAMNDMDTALSCIHYGAEDYITKPFNLDRVLLTVK
>gi|156744216|ref|YP_001434345.1|/308-376:gi|156744217|ref|YP_001434346.1|/2-116 E={1e-21,2.2e-35} [Roseiflexus_castenholzii_DSM_13941]
AKSMFLATMSHELRTPLNAILGYVQLLHLEA-------QIHGRSEM-----------LPDLERIRSAGKHLLTIISNILDFSKIEQGATILVADDFLENRDILCRMLE-LVGH-RTVSAANGQEALDLAQTYHPDVILMDLSMPVLDGWEATARL-KALDLRHVPVLAVTGHVTPHEIQRAIEAGCVDYIAKPIDFDLLIGKVT
>gi|91787834|ref|YP_548786.1|/241-295:gi|91787833|ref|YP_548785.1|/1-113 E={0.018,6.8e-37} [Polaromonas_JS666]
RHRDALSFLAHSLKTPLAVLRSALAE----------------PAQLP--------------ATVAQQVSRMDDIVQH--QLGRAIAGMRLLLIEDDAALRLTLARQLE-ADGY-RVDQAKDGEEGLFLAREYPVDLVIVDLGLPKLNGLTIVQRL-RQEG-RAIPILILTARGSWQDKVVGLEAGADDYLVKPFEYPELAARLK
>gi|91213672|ref|YP_543658.1|/339-395:gi|91213671|ref|YP_543657.1|/2-118 E={6.5,8.2e-22} [Escherichia_coli_UTI89]
NYADALRERSHEFMNKLHVILGLLHLKSY----------------------------KQLEDYILKTANNYQEEIGSL--LGKIKSPINVLIIDDDAMVAELNRRYVAQIPGFQCCGTASTLEKAKEIIFNSDIDLILLDIYMQKENGLDLLPVL-HNAR-CKSDVIVISSAADAVTIKDSLHYGVVDYLIKPFQASRFEEALT
>gi|15927653|ref|NP_375186.1|/653-721:gi|15927654|ref|NP_375187.1|/3-114 E={5.3e-12,2.2e-33} [Staphylococcus_aureus_N315]
THSNFLRSISHDIRTPLTTIMGNLDILVS-------HSKDMSIIEK-----------EQLLVHSFQESQYLYLLVTNILSLTKLQSSSKILIIEDDHAITHLLDVALT-LDYY-NVTTADNATQAHFKIQIDKPDVILLDLGLPDKDGLCLISEI-RQHT--DIPIIVISARQEEQTIIQALDNGANDYMTKPFNVDELRARIR
>gi|156744256|ref|YP_001434385.1|/290-358:gi|156744257|ref|YP_001434386.1|/7-118 E={3.1e-19,9.8e-42} [Roseiflexus_castenholzii_DSM_13941]
MQNTFISVISHELRTPVSIIKGYAETLAR-------QDAAWDAATL-----------REGLAVIIEEADRLAQQINTLLEASRLQTDKLILVVDDEPRMVNFMRMNLE-LEGC-RVVSASNGREALEKVRDEMPDVVLLDIMMPVMDGFETLRRL-RQAS--SVPVLVLTAKDDEEDRIKGLELGADDYIGKPFSHRELVSRIR
>gi|197118969|ref|YP_002139396.1|/324-390:gi|197118968|ref|YP_002139395.1|/3-115 E={4.6e-18,7.7e-39} [Geobacter_bemidjiensis_Bem]
AVGELSARMAHEIRNPLAAISGSVQLVAL--------RPWADEKD------------KRLFSIILRETDRLDGLLRDFLFYAKPTQPARILVVDDELSMREFLSILLE-GEGY-LVDQAENAEDALRCMGEQRYEMVISDVLMPGLGGIELLSRI-KSES-PETAVLMITAFTTAEQAVEAMKLGAYDYIGKPFKVEEVKVLVR
>gi|197118982|ref|YP_002139409.1|/666-734:gi|197118981|ref|YP_002139408.1|/23-134 E={6.4e-15,6.1e-33} [Geobacter_bemidjiensis_Bem]
LERALLNSISHDLRTPLVSISGALGALRDRT-------TYLEEESR-----------RDLLEAAWEEAGRLNRFVGNLLDMTRLEAGPRLLMVDDELAVLRFLRAALN-TGEF-RLYEAQNGHAALAAAAAVRPDIILQDLGLPDMDGVEVIKRI-REWS--QVPIIVLSVRDSDDDKVGALDAGADDYLIKPFSVAELQARIR
>gi|197119034|ref|YP_002139461.1|/618-684:gi|197119035|ref|YP_002139462.1|/2-114 E={1.6e-12,9.1e-33} [Geobacter_bemidjiensis_Bem]
SLGKLSAGIAHEVRNPLTGISLLLDDLHD--------QASSGPED------------RDLIKKALAEIERVEKLINALLNYSSPVRAEKILIIDDEAFICENVQRILS-GEGF-LVCAAGSGKEARDIVAGEEIDLALLDLNLGSEDGIEVLKSL-KETD-PELLVIIITGYGSVESAVESLQLGAFHYMKKPFKADALRLIVK
>gi|170737017|ref|YP_001778277.1|/538-607:gi|170737016|ref|YP_001778276.1|/12-125 E={0.0012,5.1e-24} [Burkholderia_cenocepacia_MC0_3]
HDKWILRHIAHDLRSPLTAILSLIDRRGA---------SVGSNPDVESD--------RAFLSDLRQQASYSLRIAKDFMQLSRAERLPRIALLEDNVAHARTVRHWLE-AAGY-DAIVEYDGRRFIDRIGREKVDMLLLDWDVPGMTGIDVLIDMRKRVD-YLIPIVLLTQHDDERDILHGLSCGADDYLVKPISERMLIARVI
>gi|197119050|ref|YP_002139477.1|/228-294:gi|197119049|ref|YP_002139476.1|/1-113 E={9.1e-22,2e-39} [Geobacter_bemidjiensis_Bem]
RLRRFTSDASHELRTPLTAIRSVGEVGLR---------KGLDADAL-----------REVISSMLEEADRLTKLVDSLLTLSRAESGMHILVIEDEPKVAGALKKGLE-AENY-MVSVAGSGEDGFFRLNTEVFDLVLLDLMLPGRDGIEVLTAL-RKQG-FDTPVLILTARDSVDDRVLGLDSGADDYLVKPFAFPELLARIR
>gi|170739551|ref|YP_001768206.1|/402-470:gi|170739552|ref|YP_001768207.1|/5-117 E={1.8e-05,1.5e-41} [Methylobacterium_4_46]
ALGQMSAGIAHELNQPLTAVRTLSDNAKV-----LLERNRLQAAT-------------ANLSKISELSEHMGQIVAHWKRVARKSEPIKVIVIEDDPAVRAGIEQALD-LAGF-DVRSFGSAEWVRSHLPGGFAGVVVTDVKLPGMDGLQLLKHL-RDLD-PKLPVIVITGHGDISMAVQAMRDGAYDFITKPFASEQLVGVVR
>gi|84622741|ref|YP_450113.1|/241-306:gi|84622740|ref|YP_450112.1|/1-113 E={3.8e-13,2.6e-31} [Xanthomonas_oryzae_MAFF_311018]
RERRFIADAAHELRTPIAALKVHAANLRL----------AANAEER-----------DESQQQLDANVLRIERMIAQLLALSRVEAVMRILLVEDDLSLGEGIRTALR-RAAY-AVDWVHDGVSALMALQEQTMDLVILDLGLPRMDGIEVIRTA-RARA-VDTPILVLSARERAADRALGPDVGADDYLGKPFDTNELLARTR
>gi|197119089|ref|YP_002139516.1|/370-436:gi|197119088|ref|YP_002139515.1|/1-113 E={6.4e-11,5.4e-40} [Geobacter_bemidjiensis_Bem]
AFGSLGAGIAHEVKNPLAGILGITQLSLR---------GAGAGHPL-----------EKNLLIIEKETKRCKTIIEHLLKFARQEQVMDLLVVDDEETLRSVVSQVLS-ADGF-TVAEAASGEEALEAFRSVSHPLVITDIRMGGMSGIELLTEI-KEHN-PDTQVVIMTSHASLDSALTALRAGAYDYLVKPFESLDLISAVA
>gi|153004658|ref|YP_001378983.1|/352-425:gi|153004660|ref|YP_001378985.1|/6-118 E={5.6e-14,1.1e-37} [Anaeromyxobacter_Fw109-5]
SLGKLSASIAHEINNPLAGILTFAKLIVRTLE------QGVPDEATRAAL-------IKHLHLVQRETERCTAIVRNLLDFARERPLTRILVVDDEEIVRESLGGWLE-KDGY-VVAPLPDGRSAVEKLKSERWSIMIVDLKMPGMDGLQVLEAA-KKLQ-PELAVVIMTAYATVDTAVTAMKLGAYDYLVKPFDPEELSIMMQ
>gi|148654298|ref|YP_001274503.1|/147-211:gi|148654299|ref|YP_001274504.1|/3-114 E={4e-15,6.2e-40} [Roseiflexus_RS-1]
RRLALIADVAHELRTPLTTIEGYMEGLLDGV--------IAPDEQT--------------FTLIRHEAARLRRLTEELGLLSRAEAGATILVVEDEEPILNLVVAYLK-ADGF-VVHTARDGESALQQAQIVRPDLVVLDLLLPGIDGLEICRRL-QHDG--GPYVLMLTARAEEVDKVVGLSVGADDYLTKPFSPRELVARVK
>gi|153004708|ref|YP_001379033.1|/276-342:gi|153004709|ref|YP_001379034.1|/6-118 E={6.7e-14,3.9e-38} [Anaeromyxobacter_Fw109-5]
AVGEIATGLAHEIKNPLAGLSGALELLAEDL--------SANPQH------------AEVVGEMRHQVQRLTHTMESLLSFARPPKASRVLVVDDEKLIRWSVAERLQ-RSGY-EVISAESGEQALELIAANPPDVMLLDVKLPGIDGVQTLQRA-LAEN-ADLIVLMMSAHSTVDVAVEAMKHGAVDFLVKPFPFQALDAAVE
>gi|148654377|ref|YP_001274582.1|/290-358:gi|148654376|ref|YP_001274581.1|/7-118 E={8.9e-19,2.1e-40} [Roseiflexus_RS-1]
MQNTFISVISHELRTPVSIIKGYAETLAR-------QDAAWDAATL-----------REGLMVIIEEADRLAQQINTLLEASRLQTDKLILVVDDEPRMVNFMRMNLE-LEGC-RVISASNGREALEKVRDEMPDVVLLDIMMPVMDGFETLRRL-RQAS--SVPVLVLTAKDDEEDRIKGLELGADDYIGKPFSHRELVSRIR
>gi|153004814|ref|YP_001379139.1|/482-547:gi|153004813|ref|YP_001379138.1|/2-114 E={7.1e-20,1.5e-43} [Anaeromyxobacter_Fw109-5]
ALGEMSAGLAHEIRNPLAAIKGAVQFLDP---------SKLPGDD------------REFLEIVIEEVNRLNGVVTQFLDYSRPLKPPHVLIVDDEVNIRRVLAAMLK-REGY-EVTTAADGEQALGVLHKTPVHVVVTDLVMPKVGGMELLRRV-GADF-PDVPVIMITAHGSVDSAVGALKAGAFDYITKPFEQDELKKVIA
>gi|148654385|ref|YP_001274590.1|/194-262:gi|148654386|ref|YP_001274591.1|/8-124 E={5.9e-25,7.9e-20} [Roseiflexus_RS-1]
IKSEFLANMSHELRTPLNSIINFTRIIST------GARGPVTPEQI------------DYLNRVRQSGEHLLGLINDILDLSKIEAGAYVLVIEDDANNLMITVDLLR-MMGIRYVNARASGRQALKLIETVTVDLVLLDIQLPYEDGYQVSRQL-RAHPLRAARIAAVTANVLPQDEARARAAGFDGFIGKPIDFDRFPQQIR
>gi|197119295|ref|YP_002139722.1|/349-440:gi|197119294|ref|YP_002139721.1|/9-123 E={0.00017,2.7e-26} [Geobacter_bemidjiensis_Bem]
ALGVLVSGVAHEINNPTGLILLEVPILKR-----------FHADAVKILEREMRQEIPRSLEKIQDAGKRIKRIVADLKDFARRDETFGILLVDDEPDWLGSLALTLETYGGINNIKTCSDSREVLSLLEEGGIGLVLLDMTMPYLSGEEVLKQI-AEQH-PEIAVIVVSGLNQVETAVRCMKLGAFDYCVKTDEADRIVGSVL
>gi|197119323|ref|YP_002139750.1|/358-426:gi|197119324|ref|YP_002139751.1|/2-116 E={9.9e-24,2.5e-34} [Geobacter_bemidjiensis_Bem]
IRRDFVANVSHELRTPVTVIKGYAETLLSGA-------LAADPERA-----------ERFLLIIQNHADRLSGLVRDLLTLSELESGPTVLVIEDEKDLADLVAFHLE-QEGY-CCLVAHDGATGLAEARRCKPDLILLDLMLPGMMGTEVCRTL-KGAETAGIPVIMLTARGEEIDRVVGFEMGADDYVVKPFSTRELMLRVR
>gi|170737287|ref|YP_001778547.1|/394-462:gi|170737286|ref|YP_001778546.1|/5-117 E={5.8e-06,2.2e-29} [Burkholderia_cenocepacia_MC0_3]
VLGQMAAGLTHELNQPLVAIRTLCDNARTFFE------RGQPAPA------------LANLERVGKLVDGMAVLTGELKTFARKPDVIRVLVVEDDENVRIGVEQAVA-LAGF-PVDAFAAAADTLAHVAPGAPVVIVSDVRMPGIDGLQLLDRV-MAID-AQIPVVLISGHADISTAVGAMQVGAYDFIEKPFSSDLIAGRVA
>gi|170739880|ref|YP_001768535.1|/232-297:gi|170739881|ref|YP_001768536.1|/1-113 E={1e-09,4.8e-29} [Methylobacterium_4_46]
AERSFTANSAHELRTPIAAALAQTQRLCA----------ELQDGER-----------LARARAVEGALHRLSRLSEKLLQLAKAEGGMRILLIEDDPVLGEAVRDHLA-SDGH-SADRVATLADAAAAITAAVYDLVLLDLMLPDGRGLDFLRQR-RTQG-DVTPVIILTARDQISDRIAGLNAGADDYLIKPFDLFELTARVG
>gi|170737379|ref|YP_001778639.1|/231-289:gi|170737378|ref|YP_001778638.1|/5-118 E={0.00011,8e-42} [Burkholderia_cenocepacia_MC0_3]
ERMQILASISHDLQTPITRMRLRVDVMDD----------------------------DTQGAKLRQDLLEMEHLVKEGVAYARTLHGDHVLIVDDDRAIRELIADYLE-KNGM-RVSLAANGREMRNALDDGAPDLIVLDLMLPGEDGLTLCRDLRAGKF-RTVPVLMLTARGEETDRIIGLEMGADDYLAKPFAVRELLARIR
>gi|153005067|ref|YP_001379392.1|/207-271:gi|153005066|ref|YP_001379391.1|/11-123 E={2.8e-07,2.2e-41} [Anaeromyxobacter_Fw109-5]
SLATLAAGAAHELSTPLSTIAVVAKELQRSL------PADVPAEV------------RGDLQLVREQVGRCRDILDRM----SANAGPSILLVDDDEVLRERLATAIR-ARGY-EVRTAGSAEEALREAAKESPEMAVLDLRMPGGGGLDLLKEL-RRHD-PATRVLMLTGYGSISTAVEAVREGAVGYLPKPADADEILAALN
>gi|84623103|ref|YP_450475.1|/176-240:gi|84623104|ref|YP_450476.1|/4-115 E={2.9e-13,1.5e-38} [Xanthomonas_oryzae_MAFF_311018]
ELRDSSAMLAHELRTPLNAAMGRVQGMLDEVF-------PREPEQ---------------LRLVHRQLEQINRLIGDLHLVSLARAGKKVLLVEDDADSASILEAYLR-RDGF-DVAVAGDGERAIQLHRQWAPDLVLLDVMLPKLSGIEVLSAI-RRAS--DTPVIMVTAIGDEPEKLGALRYGADDYVVKPYSPKEVVARVH
>gi|91788535|ref|YP_549487.1|/621-691:gi|91788536|ref|YP_549488.1|/8-120 E={2e-07,1.7e-33} [Polaromonas_JS666]
TMGEMASSVAHELNQPLTAINNYCNGMVSRI----KGQQISNEDL------------LIALDKTARQAHRAGQIIQRIRSFVKRSEPGTVYVIDDDEGVRDSLQWLLE-GKDY-RVRCYDSAETFLSRYDAREVACLIVDIRMGGMTGLELQDRL-VERK-SPLPIVFITGHGDVPMAVNTMKKGAMDFIQKPFQEEALVNLVE
>gi|197119596|ref|YP_002140023.1|/361-452:gi|197119595|ref|YP_002140022.1|/9-123 E={0.00041,1.4e-25} [Geobacter_bemidjiensis_Bem]
SLGTLVSGVAHEINNPNGLLLLDIPILRR--------VHEDAEEIL--EARLMREEIPRILEEMQDGAQRIKRIVNDLKDFARRDDAFSILLVDDEPSWLKSFSLTLKSRAGINNVLICQDSREVMGLLDRGGVGLVLLDLTMPHISGETLLQQI-AESH-PEIMTIIVSGMNQLDTAVRCMKLGAFDYIVKTDEEDRLVGGAM
>gi|91788576|ref|YP_549528.1|/248-307:gi|91788575|ref|YP_549527.1|/11-123 E={3.6e-11,1.1e-37} [Polaromonas_JS666]
DRVIMLAGISHDLRTPLARLRLETEMSVAD---------------------------KDARDHMAADITQLDAIIDKFLDYARPEPADKILILDDDARIRDLLRRYLA-QEGF-EVILAEDSKALNRIMLRDAVDLIVLDLMMPGEDGLSICRRL-RAAN-DRTPIIMLTAKGEDVDRIVGLEVGADDYLAKPFNPRELLARIH
>gi|15928210|ref|NP_375743.1|/87-144:gi|15928211|ref|NP_375744.1|/1-112 E={0.026,3.6e-29} [Staphylococcus_aureus_N315]
DVESYFLTWVHQMKTPITAAQLLLER-DE----------------------------PNVVNRVRQEVIQIDNYTSLALSYLKLLNEMKILIVEDDFVIAESLASELK-KWNYGVIV-VEQFDDILSIFNQHQPQLVLLDINLPTLNGFHWCQEI-RKTS--NVPIIFISSRIDNMDQIMAIQMGGDDFIEKPFNLSLTIAKIQ
>gi|153005239|ref|YP_001379564.1|/203-271:gi|153005240|ref|YP_001379565.1|/2-114 E={1.9e-17,1.9e-36} [Anaeromyxobacter_Fw109-5]
ALARMGAMVAHEIRNPLGVIRGAVELVRERSA------GALVPRD------------REALEDVLGEVERLRRLTDDFLDLAREPSITRILVVDDEPKLGKVVAQMLE-LDGH-EVERAAGGRDALVRLAASRFDVVVTDLRMPDVDGLAVLRAA-RAVP-QPPEVVVMTAYATAESAVEAMKAGAVDYVTKPFSMDELRLRVR
>gi|68536353|ref|YP_251058.1|/647-715:gi|68536354|ref|YP_251059.1|/4-115 E={9.9e-16,6.1e-29} [Corynebacterium_jeikeium_K411]
VGTALLTAVSHDLRTPLAGIKAAVSALNM-------DDMELDEESR-----------SLLMETIESSTDRLETVIGNLLDMSRVNSNEQILMVEDDVALANAVLVTLR-ARGY-DVQVATTATKAIQVASKWHPQAVLLDLGLPDLSGLEVLRAL-RNWT--DIPVLIVSARHDESGKINALDEGADDYVTKPFSVGELLARLR
>gi|218556677|ref|YP_002389591.1|/339-395:gi|218556676|ref|YP_002389590.1|/2-118 E={5.7,3.5e-22} [Escherichia_coli_IAI1]
NYADALRERSHEFMNKLHVILGLLHLKSY----------------------------KQLEDYILKTANNYQEEIGSL--LGKIKSPINVLIIDDDAMVAELNRRYVAQIPGFQCCGTASTLEKAKEIIFNSDIDLILLDIYMQKENGLDLLPVL-HNAR-CKSDVIVISSAADAATIKDSLHYGVVDYLIKPFQASRFEEALT
>gi|153005351|ref|YP_001379676.1|/406-476:gi|153005352|ref|YP_001379677.1|/2-113 E={4e-14,5.8e-33} [Anaeromyxobacter_Fw109-5]
SIGEMAAGLAHELNTPLSNIRALASLARRDLD-----AGRVELQAL-----------KADLADVADQTRRCTTIIDGLLRFARRQPPARILVVDDDPLAQRVLVRLLC--PAH-DVHAYGDPAAALRHLADRGADVILTDLRMPGLDGIELLSRA-RELD-PEVLVFVITGHSSIASAVEATKRGAEDYLSKPFEPDDVLLRVE
>gi|88193842|ref|YP_498627.1|/375-442:gi|88193841|ref|YP_498626.1|/3-114 E={1.2e-24,9.9e-37} [Staphylococcus_aureus_NCTC_8325]
ERREFVANVSHELRTPLTSMNSYIEALEE---------GAWKDEELA----------PQFLSVTREETERMIRLVNDLLQLSKMDNERKVVVVDDEKPIADILEFNLK-KEGY-DVYCAYDGNDAVDLIYEEEPDIVLLDIMLPGRDGMEVCREV-RKKY--EMPIIMLTAKDSEIDKVLGLELGADDYVTKPFSTRELIARVK
>gi|197119826|ref|YP_002140253.1|/259-325:gi|197119827|ref|YP_002140254.1|/1-113 E={9.2e-13,5.1e-36} [Geobacter_bemidjiensis_Bem]
RLSHYSGNLAHELRTPIGNLMLQTEIALS---------KERTPEA-----------YREVLASALEEYTQLSLTIDRLLFLARADSNMYFLIVEDAEKTAEQLRRGLS-EMSV-TVDVASDGLKGLAMARERDYDLIVLDLMLPGIDGFEVVKRL-REGG-STTPVMILTARDEVHDRITGLQLGADDYLVKPYSFAELCARVQ
>gi|170737707|ref|YP_001778967.1|/161-226:gi|170737706|ref|YP_001778966.1|/3-114 E={1.3e-15,2.9e-27} [Burkholderia_cenocepacia_MC0_3]
AQRDLTNGISHELRTPLARVRFALEMLRE----------PGSAAE-----------YQGALDSIAQDVTELEELIDMSLTYARLEYSFRILLVEDDTRLSTLIAGYLR-KNDY-EVDTVLHGDAAVPAILSIRPDLVILDVNLPGKDGFEICREA-RKQY--DGVIIMVTARDEPFDELLGLEFGADDYVHKPVEPRILLARIK
>gi|68536517|ref|YP_251222.1|/143-207:gi|68536518|ref|YP_251223.1|/13-124 E={4.1e-11,7.3e-39} [Corynebacterium_jeikeium_K411]
VRRQMLSDLAHEMGTPLSVLTVYLDGLQDGV-------VDWNNAT---------------HTIMADQLTRLTRLMEDIDDVSRAQERGRVLVVDDEQPLAQMVASYLI-RAGF-DTRQAHTGPQAVDETRRFSPDVVVLDLGLPELDGLEVCRRI-RTFS--DCYILMLTARGSEDDKISGLTLGADDYITKPFSIRELVTRVH
>gi|170737719|ref|YP_001778979.1|/230-295:gi|170737720|ref|YP_001778980.1|/1-113 E={1.9e-14,2e-37} [Burkholderia_cenocepacia_MC0_3]
LQRHFIADAAHELRTPIMGLSIQSQLLRR----------AATAEER-----------EHILAQIQAGTTRLGHLAEQLLTLARLEPDMRVLLVEDDPLIGSGLEQGLK-QEGF-AVDWVKDGDAASLALRATGYGLLLLDLGLPNRDGLSVLAAL-RRRD-ENLPAIIITARDGVPDRIAGLDSGADDYLVKPFELDELLARIR
>gi|153005457|ref|YP_001379782.1|/227-290:gi|153005458|ref|YP_001379783.1|/4-115 E={7.2e-17,1.3e-33} [Anaeromyxobacter_Fw109-5]
LRDEFLSTAAHEFKTPLAVIKAYAQLLQK-----------REPAE------------AQALVVIQRQVDRLNRLVQHLLDTTRLRLDRSVLVVEDDPDLLSLLEMILE-DAGH-RVRTAPEGFAALARVDEEMPGVILLDMRMPGMNGWEFAREFRARHG-HACPIVVVTAAEN--ARARAEEIGAEGWLAKPFELEDVLSTVE
>gi|38233452|ref|NP_939219.1|/232-304:gi|38233451|ref|NP_939218.1|/1-113 E={1.5e-12,6.2e-46} [Corynebacterium_diphtheriae]
RQTELVADAGHELKTPLTSMRTNIELLMM----MNTDSASISEEDK-----------QALQSDVIAQMEELSTLIGDLIDLARQETSMKIVVVDDEQAVRESLCRSLS-FNGY-EVHLAQDGVEALEVIEREQPELVILDVMMPRMDGLEVCRTL-RGSG-DDRPILVLTARDGVSDRVAGLDAGADDYLPKPFALEELLARVR
>gi|148654963|ref|YP_001275168.1|/132-196:gi|148654964|ref|YP_001275169.1|/3-114 E={3.3e-19,4.1e-47} [Roseiflexus_RS-1]
QRITLIGNVAHELRTPLAGLEGYLEGLLD---------GVLPGDP-------------ETIHAMQHEVRRLRKLVDDLQHLSRVEAGATILIIEDEASIRTVARAYLE-QAGF-RVLLADNGPEGVELARRERPDLVILDLNLPGMDGMEVAARL-RQES--DVFIIMLTARSEESDRVAGLRIGADDYVIKPFSPRELVARIE
>gi|68536617|ref|YP_251322.1|/275-350:gi|68536618|ref|YP_251323.1|/1-113 E={3.2e-12,9.4e-45} [Corynebacterium_jeikeium_K411]
KQKNLVADASHELKTPLTSLRTNIELLML-----ASQRPGISEEDR-----------KDLERDVIAQIDEMSGLIGDLVDLAREDSNMKILVVDDDQAVRESLRRSLI-FNGY-TVILATDGEEALKLIAEERPDLAILDVMMPKKDGLDVCREL-RSHG-DDLPILLLTARDSVEERVAGLDAGADDYLPKPFALEELLARTR
>gi|197119977|ref|YP_002140404.1|/250-316:gi|197119976|ref|YP_002140403.1|/1-113 E={3.6e-19,1.3e-34} [Geobacter_bemidjiensis_Bem]
RLSEFSANLAHELRTPINNLRGEAEVALS---------RARSEEE-----------YRRIIESSIEEYERLARMVGDILFLARPDRAMRILIVEDEQKAANYLKKGLS-ENGF-SVDIANDGEDGLHLALTEVYSLIILDVMLPIRGGWSIIKEL-RAAG-NDVPVIFLSARDEVHDRVHGLELGADDYLVKPYAFSELLARIR
>gi|170737843|ref|YP_001779103.1|/255-320:gi|170737842|ref|YP_001779102.1|/4-115 E={3.8e-15,7.6e-37} [Burkholderia_cenocepacia_MC0_3]
YVETYIHTLTHEMKSPLAAISGAAELLQE----------DMPVANR-----------RRFTENIRRQAGRLEQMIRKLLALAEVEQKPTILIVEDEQAIADTIVYALG-TDGM-QTVHCTLAQAALDRLRDTHVDLVVLDVGLPDLSGFEVCRRL-RTFT--DIPVIFLTARHDEIDRIVGLEIGADDYVVKPFSPRELAARVR
>gi|68536722|ref|YP_251427.1|/325-392:gi|68536723|ref|YP_251428.1|/3-114 E={2.1e-20,9.5e-45} [Corynebacterium_jeikeium_K411]
LQRQFTSDVSHELRTPLTTVRMAADMIEDNA-------DELDPLT------------ARAAHLMTKELDRFETLLGDLLEISRHDAGTKILVVDDDPAIAEMLTIVLQ-GEGF-RTVVVGDGVEAVKAAEEHNPDLILLDVMLPGMNGIDVCKAI-RETS--TVPIVMLTARTDTVDVVLGLESGADDYVHKPFKPKELVARVR
>gi|197120179|ref|YP_002140606.1|/246-317:gi|197120180|ref|YP_002140607.1|/3-115 E={3.8e-05,1.8e-38} [Geobacter_bemidjiensis_Bem]
KVGQLAAGIAHEIRNPLNYISLAIDHLKSEF------LPSCPEKAQ---------DLESIANNIKEEVRKANYMVLNFMNYGRPLKLGSILIVDDEKGQRDILTAILT-KMGY-NIQTASGGEEALQQLQQEEFDLLLTDLKMQGISGMELMERV-LADN-PSQCVVMMTAHGTIDSAVEAMKKGAFDYLEKPLEREDLILTVQ
>gi|197120207|ref|YP_002140634.1|/114-181:gi|197120206|ref|YP_002140633.1|/2-117 E={5.2e-16,7.7e-31} [Geobacter_bemidjiensis_Bem]
QREEFVAMMTHDLKSPLTVIMGYIQALVG-------EKAKIDASL------------HLFLGEMDKSSAKMLSMIDDVLDAYRLEAGGNVLIVDDSSTMRKIISRSLR-QAGLAVDDEAGDGIEGLAAMEGKSIDLILSDINMPNMDGLEFIKSV-RAKG-VKTPIVMITTEGGEDILKEAISNGASDSIKKPFTPDQLNEKLG
>gi|170738032|ref|YP_001779292.1|/219-287:gi|170738031|ref|YP_001779291.1|/25-137 E={0.0017,9.8e-33} [Burkholderia_cenocepacia_MC0_3]
EVKGVCDGIAHDLRTPLAHVHTLLAQAAQRA-------ERLDDAVL-----------ERLVSRARHETDVLLDRFRAMLRIAEIGSLAHVLTIEDDEITANEIVTELE-GRGF-TVEWVANGRDGMARALGNEFDVITLDRMLPVVDGLTILTTM-RSVG-VRTPVLMLSALGDVDERVRGLRAGGDDYLTKPFDPEEMAARLE
>gi|68537005|ref|YP_251710.1|/163-229:gi|68537004|ref|YP_251709.1|/2-113 E={4.3e-17,8e-41} [Corynebacterium_jeikeium_K411]
ARRDFVANVSHELKTPVGAISLLVETLMS---------VRDDEEAV-----------EYFGSKLIVEVRRMNQMITELISLSKLQGATSVLIVEDEQSLAEPLAFLLK-KEGF-EVFMAPDGPTALDTFAAEDIDIILLDLMLPGMSGTEVCRQL-RQTS--SVPVIMVTARDSEIDKVVGLELGADDYVTKPYFARELIARIR
>gi|197120398|ref|YP_002140825.1|/320-411:gi|197120397|ref|YP_002140824.1|/9-123 E={0.0037,1.4e-24} [Geobacter_bemidjiensis_Bem]
ALGILVSGVAHEINNPTGIILMNMPTLKK---------IFRDAELIFDRYQEVRQEVPLMLDEMQDGAERIKKTVEDLKNFARKDDEFRVLLVDDEPAWLRSLSLALESSSGITNVESCSDSRKVLEIIAQGEIGLVLLDLTMPHLSGEELLVQI-AERF-PAVAVIVVSGLNQVGKVVNCMKLGAYDYYVKTDDEERIVCGVQ
>gi|84623751|ref|YP_451123.1|/197-260:gi|84623750|ref|YP_451122.1|/10-119 E={0.0032,1.6e-20} [Xanthomonas_oryzae_MAFF_311018]
ALATHAASVAHELNTPLATMTLLVDDIAD---------QCEQGEL------------REDLDTLRELLVQCHERVLAL--AAPADNG---LLVDDDTLYLRTLQRSLA-RRGV-QTLTATDAASALSTARSALPDFALIDLKLGHDSGLRLIQPL-REIR-ADMRILLVTGYASIATAVEAIKLGADDYLPKPANIPTIMRALG
>gi|189423132|ref|YP_001950309.1|/161-225:gi|189423131|ref|YP_001950308.1|/3-114 E={5.2e-18,2e-35} [Geobacter_lovleyi_SZ]
SQRQLVRDISHELRSPLARLQVALGLARR----------NAPPRT------------EQALDRIEREGERLNELIGELLTLSLLENGNRILVIDDDRELCGLLEEYLV-AEGF-AVESVHTGPQGAEQGSQGNYALIVLDVMLPGLNGFDVLRRI-RGES--SVPVVMLTARGEEVDRIVGLEMGADDYLPKPFNPRELVARIR
>gi|153005923|ref|YP_001380248.1|/224-321:gi|153005924|ref|YP_001380249.1|/9-121 E={2.6e-05,4.1e-24} [Anaeromyxobacter_Fw109-5]
ALGRLLAGLSHEINNPLNVLHNNLEPLRASMDGVALRRRCAELDVATTAA-----DVRDATDMMRAAMERVRQVHADLRSFIRGDAPPRILVVDDDHANLRTFRIVFR--AEY-DAELALSGDEALAALAAGPFDVALVDYAMPGMNGLQLLAHL-QRDH-PTVGRILVTGYPDLPELAAAARSGASAVVMKPWDREALERIID
>gi|153005958|ref|YP_001380283.1|/288-355:gi|153005959|ref|YP_001380284.1|/6-117 E={1.7e-21,3.6e-38} [Anaeromyxobacter_Fw109-5]
LRSGLLSSVSHDLRTPLAVITGAASTLRADL--------ALEPETR-----------RDLSDAICEEAERLERLVANLLDMTRLDAGPLVLVVDDEAQVRRFLRAALG-SRGF-RLVEAETLREAEQLATSHNPDVYLLDLTLPDGDGVDLARRL-REWT--RAPIIVLSARGREEDKVNALDAGADDYLTKPFGVNELLARLR
>gi|88194431|ref|YP_499225.1|/119-177:gi|88194430|ref|YP_499224.1|/1-112 E={0.00027,9.3e-24} [Staphylococcus_aureus_NCTC_8325]
MHEQTITEFVHDIKTPVTAMKLLIDQEKN----------------------------QERKQALLYEWSRINSMLDTQLYITRLESQMQILLVEDDNTLFQELKKELE-QWDF-NVAGIEDFGKVMDTFESFNPEIVILDVQLPKYDGFYWCRKM-REVS--NVPILFLSSRDNPMDQVMSMELGADDYMQKPFYTNVLIAKLQ
>gi|170738270|ref|YP_001779530.1|/133-189:gi|170738271|ref|YP_001779531.1|/5-118 E={0.58,3.8e-28} [Burkholderia_cenocepacia_MC0_3]
RRTESLRFLSHDLRSPQNSIVALTQLHEH----------------------------DHAAFEACGGMQRIAELARYA--LSLGDQYTRIMLLEDDRIQQTMLVSWLK-AEGY-QVEAFDNGIEARNHLSDHWADLMILDWDVPGLSGDKLLSWV-RGRSRSTVPVIFQTVHSDEEEIVRILDTGADDFLIKPVDRIVFLARIR
>gi|88194479|ref|YP_499273.1|/122-189:gi|88194480|ref|YP_499274.1|/2-113 E={8.2e-14,1.5e-34} [Staphylococcus_aureus_NCTC_8325]
EKTELIQNLAHDLKTPLASIISYSEGLRD---------GIITKDH----------EIKESYDILIKQANRLSTLFDDMTHIITLNTGTHLLIVDDEQDIVDICQTYFE-YEGY-KVTTTTSGKEAISLLSND-IDIMVLDIMMPEVNGYDIVKEM-KRQK-LDIPFIYLTAKTQEHDTIYALTLGADDYVKKPFSPRELVLRIN
>gi|91789522|ref|YP_550474.1|/228-294:gi|91789521|ref|YP_550473.1|/1-113 E={2e-16,1.4e-30} [Polaromonas_JS666]
AQKNFVADAAHELRSPLTALKLQAQALRR---------GDDDPAER-----------EAGIARLNQGIDRAIRLVEQLLVLAREEGGMRLLLVEDDAMIGETVLHVLR-AEHY-AVDWVRDGSMADQALRSEQYDLVLLDLGLPQRDGLEVLRSL-RARR-NATPVLVATARDAIGDRIAGLDAGADDYVVKPYDIDELLARIR
>gi|189423476|ref|YP_001950653.1|/329-395:gi|189423477|ref|YP_001950654.1|/2-112 E={4.2e-10,4.9e-23} [Geobacter_lovleyi_SZ]
LVGRITSSIAHSIRNPLMVIGGFARSILKN--------TPGNDPK------------RTFIESIVTEARQLEEVLGEILTYSDALFPSRLLVVDDEANIRLLYSEELS-DEGY-SVETAATIAEAVEKLEQQAFDLAVLDIKLKNESGIELLQKI-VKER-HDMPVILCSAFSCKDDFSAWL---ADSYVVKSGDMTELKEEIK
>gi|189423638|ref|YP_001950815.1|/277-347:gi|189423639|ref|YP_001950816.1|/12-120 E={0.064,6.8e-19} [Geobacter_lovleyi_SZ]
TLGELLVNIAHHWRQPLNNIGARVQLLAN---------GEIPPENA-----------MAAADLIMQDLKQLSRSIETFTLLCRPALPLCLLYVEDEDIARLSIGSFLR-RQVG-ELLLASQGEEGLRLYQEKRPAVVITDLEMPVMNGMEMIRRI-RALD-HDIPIIITTAYDD--DAHYCPEADM--TILKPISFMELLQAVK
>gi|115350079|ref|YP_771918.1|/235-301:gi|115350078|ref|YP_771917.1|/1-113 E={3.5e-13,2e-38} [Burkholderia_cepacia_AMMD]
TQRRFIADAAHQLRTPIAVLDTQIQYAQQ--------RGNGDPDL------------ASVLDSMQRSSRKMADVTDKLLLLAHAEATMKLLLVEDNAELAHWIVNLLR-GEDF-AVDCVGDGERADTVLKTERYDAVLLDMRLPGISGKEVLARL-RRRN-DNVPVLMLTAHGSVDDKVDCFGAGADDYVVKPFESRELVARIR
>gi|115350121|ref|YP_771960.1|/240-305:gi|115350122|ref|YP_771961.1|/1-113 E={2.3e-15,2.6e-36} [Burkholderia_cepacia_AMMD]
AQRKFIADAAHQLRTPLTAVKLHAEQAAV----------ARDPQQT-----------YAAVRELRAAADRAVRLSNQLLSLARAEPGMRLLLIEDDRPIARGIQSSLE-QAGF-TVDMVHDGIFAEQALAQNRHELVILDLGLPGIDGMTLLTRF-RQTN-RHTPVIVLTARDELNDRIQGLNSGADDYMLKPFEPAELEARIR
>gi|170740899|ref|YP_001769554.1|/171-237:gi|170740900|ref|YP_001769555.1|/7-117 E={7.2e-08,2.9e-14} [Methylobacterium_4_46]
AIGQLTGSLAHDFNNLLGIIVGSLERLQRLV-------PERGIGE-------------TTLQGAMRASERAAAMVRDLLAFARQQPLANVLVVEDELLLLDLVTAELE-DAGL-TVIQAGTAEAALAALAGEAIDLLFTDIRLPGMDGWRLAEEA-VRLR-PDLRVIYATGFSGAAPRLTP----GSLFFTKPYRPSAIIAAIR
>gi|91789820|ref|YP_550772.1|/280-352:gi|91789821|ref|YP_550773.1|/1-113 E={2.4e-08,1.7e-37} [Polaromonas_JS666]
GQRRFVADAAHQLRTPLAGLQAQVEAWAQ------AARAKGADGAILLS--------ADKIIKLRSATRRTSQLANQLLALSRADASMRLLLVEDDVMLASGIKLGLS-DAGY-AVDWVGSAERAEEVLQGETFDAAIIDIGLPRLDGLELTRRL-RRGG-LAMPVLILTARDALQDRVQGLDIGADDYMVKPFELPELLARLR
>gi|189423875|ref|YP_001951052.1|/621-709:gi|189423876|ref|YP_001951053.1|/14-140 E={0.0017,3.4e-22} [Geobacter_lovleyi_SZ]
ELEGIIYVASHDLRSPLVNIQGFSRKLAKNFTVLPEQRDELLKLLTESM--------PRSVEFITGSVEKMDSLLSGLLRLSRLGRAVTILIAEDDDGHAELIVDNLR-EAGLEIVR-FRDGQEALDFLQNGTAYLLLLDIRMPRVDGVEVLRRV-KVVPLHKMPVIMLTTTDDPREVQNCYELGCSCYITKPVDYDRFSEMLH
>gi|91789939|ref|YP_550891.1|/260-330:gi|91789940|ref|YP_550892.1|/27-139 E={5.2e-06,4.2e-30} [Polaromonas_JS666]
TLGELAAGMAHELNQPLTAVLANTQAAGR--------LLNDEPPELASA--------RAAMAQAVEQARRASEVVGRLRRAVERPGLPLIHLIDDDEAVRSSLALLIS-TVGL-RVQSWSDPQAFISGFDRQGIGAIVLDVRMPGISGLTILDTL-MAQG-VDQPVIMLTGHGTVDMCRRAFKSGAAEFLEKPVDDEQLLEALQ
>gi|91789987|ref|YP_550939.1|/685-752:gi|91789988|ref|YP_550940.1|/3-117 E={1.4e-23,5.4e-31} [Polaromonas_JS666]
MKDDFMSTVTHELRTPLTSIRALSEILLE--------TPQASLAER-----------QKFLGIIVKEAERLTRLINQVLDMAKIESGKRILIADDEPNIVVSLEFLMK-REGF-DVQVAVDGEAALQAIAAQVPDLILLDIMLPRKDGFEVCQQI-RANPWQSVKVVMLTAKGRDTEVSKGLALGADAYMTKPFSTKDLVAQVR
>gi|84624296|ref|YP_451668.1|/643-708:gi|84624297|ref|YP_451669.1|/4-117 E={2.5e-25,3.1e-28} [Xanthomonas_oryzae_MAFF_311018]
SKSDFLANMSHEIRTPMNAILGMLYLLQR---------SELPGAA------------QDMVAKIDRSARTLLEIINDILDFSKIEAGRPLLCVDDESSNLATLRQLLR--DDF-ALVFAKSGGEALDAVTRHTPKLILLDVELPDMDGYAVARAL-KQQPSNAIPILFVSSRNSEHDERLGLEAGAADYVSKPYSPTLLKARIA
>gi|189424149|ref|YP_001951326.1|/247-305:gi|189424148|ref|YP_001951325.1|/2-113 E={5.2e-09,1.1e-36} [Geobacter_lovleyi_SZ]
DRTSMLMAISHDLRTPLTRMRLRGEFIED----------------------------TEQQTKLFRDVDEMHAMIDAVLNFFRDDTEPQLLIVDDDEEILSLLTKFFS-QHHH-SVTVAVDGTEMFTALEKNSFDLIILDVMLKGEDGFSLCRRL-RMVS--KIPVIILTAMGDLTDRIVGLEIGADDYLTKPFNARELLARVK
>gi|172040161|ref|YP_001799875.1|/389-456:gi|172040160|ref|YP_001799874.1|/3-114 E={1.6e-19,5.6e-43} [Corynebacterium_urealyticum_DSM_7109]
LQRQFTSDVSHELRTPLTTVRMAADLIKDNA-------ENLDPMT------------ARAAELMDNELDRFEMLLGDLLEISRHDAGPKILVVDDDPAISEMLTIVLQ-TEGF-DTVVVGDGNDAVTAAQEHDPDLILLDVMLPGMSGIDVCRTV-REFS--TVPIVMLTARTDTVDVVLGLESGADDYITKPFKPKELIARVR
>gi|91790092|ref|YP_551044.1|/273-341:gi|91790091|ref|YP_551043.1|/3-114 E={3.3e-18,2.1e-39} [Polaromonas_JS666]
LQSTFLAAVSHDLRTPLAAIMGAASSLQT-------QRDRLPLPDQ-----------DRLLDSIVNEASYLSEVTENTLQFVRLSSSLRVLVVEDDREIRALMQSSLA-VEGF-DVRTAASLSEAGALLRHDPPDVIVLDLGLPDGDGVQLVREV-RRQQ--SVPIIVVSARHQEAQKIALLDAGADDYLTKPFSVGELLARIR
>gi|153006472|ref|YP_001380797.1|/191-259:gi|153006471|ref|YP_001380796.1|/4-117 E={6.8e-12,4.8e-21} [Anaeromyxobacter_Fw109-5]
LRAQFLAHATHELRSPVNAIVALAELVRMAC-------ERGDLEHV-----------RARLPMLLRAAATLRGTVNNILDLSKAEAGARILVVDDDPTHLVCTKELLE-AEGY-EVFVHTGAFGATQQVMVRDPDLVLVDVNMPGLSGEGLVAVL-RGRDTRRARILLHSSNDEEALRAAARRLSIDGYVPKG-DPRELRRRVA
>gi|189424217|ref|YP_001951394.1|/270-333:gi|189424216|ref|YP_001951393.1|/4-116 E={8.1e-09,3.1e-32} [Geobacter_lovleyi_SZ]
SLGKIVAGVAHEVNNPLGAINASIYNLEQ-----------KSGNQ------------LRNMEIIKQGVERIERIVRQLSDFSRTASLFKLLLVEDDPLLGEALYEALH-GKGF-KVRLAKSGAEALGAASDESFDLLLQDVRLPDVDGLDLLADL-LQLQ-PTVHALVMTGQATVEMAVRAMKLGAFDFITKPFSVDVLMLKLE
>gi|189424232|ref|YP_001951409.1|/329-395:gi|189424231|ref|YP_001951408.1|/4-116 E={5.4e-17,2.7e-32} [Geobacter_lovleyi_SZ]
AIGQLSAGVAHELNTPLGSILGYARLLLK--------QENLTQQQ------------REQLAVIAEQAKKSGTIIQALLNFSRHAQPPLILIVDDDLRMRQLIRDTLA-SEGI-NAVLCSDGAEAAEMVLRQTTDLIITDLMMPQIDGMELLNLA-LQAN-PDCLVVVITGYGSIESAVQAIKNGAYDYLQKPFEPDQLLLVVQ
>gi|172040226|ref|YP_001799940.1|/284-356:gi|172040225|ref|YP_001799939.1|/1-113 E={1e-13,1.7e-49} [Corynebacterium_urealyticum_DSM_7109]
KQKELVADASHELKTPLTSLRTNIELLLL----ARENSPGITEADR-----------QDLERDVLSQLDEMSALIKDLVDLAREDGPMKILVVDDDPAVRESLRRSLI-FNGY-SIVLAADGEEALAKVQSERPDMVILDVMMPKLDGLEVCREL-RSQG-EDTPILLLTARDSVSERVAGLDAGADDYLTKPFALEELLARTR
>gi|189424440|ref|YP_001951617.1|/517-590:gi|189424441|ref|YP_001951618.1|/3-115 E={2.6e-10,3.8e-44} [Geobacter_lovleyi_SZ]
AWREVARRIAHEIKNPLTPIQLSAQRLRKRY---LERFSGDEDGRV----------FDECTSMISKAVDELKILVNEFSNFARMPAVKLILVVDDEESIRISLGGILE-DEGY-QVLHAENGADALDLIREEVPDLVLLDIWMPGMDGIQTLEQI-RNLF-PDLTVVMMSGHGTIETAVKATRIGAFDFIEKPFSLDKVLITIA
>gi|91790267|ref|YP_551219.1|/539-611:gi|91790266|ref|YP_551218.1|/2-115 E={2.5e-14,7.8e-34} [Polaromonas_JS666]
AWGEVARRLAHEIKNPLTPIQLSAERLEMKLT------GKVGETEQALL--------TKSVKTIVDQVDAMKRLVNEFRDYARLPAAANILVVDDELGIRDLLSEILN-DEGH-QVELAENAAQARAARSRTRPDLVLLDIWMPDTDGVTLLKEW-SSSGLLSMPVIMMSGHATIDTAVEATKIGAMAFLEKPITLQKLLKAVE
>gi|172040322|ref|YP_001800036.1|/144-209:gi|172040323|ref|YP_001800037.1|/3-115 E={6.7e-10,2.4e-34} [Corynebacterium_urealyticum_DSM_7109]
RQRRFASNASHELKTPIATIQTMADVALA----------SGDAQVL-----------RDTLGRVREVNARAADTVASLLQLANVDVRIRVLVVDDESYLADAICTALN-SANM-QATAVYDGATARSSIDDIRPDVVVLDRDLPGIHGDDICRWV-VDTH-PATRVIMLTASGALDDRLAGFDLGADDYLPKPFEVPELIARVN
>gi|84624541|ref|YP_451913.1|/447-513:gi|84624539|ref|YP_451911.1|/23-135 E={0.00039,1.6e-32} [Xanthomonas_oryzae_MAFF_311018]
TLGTMASGISHNFNNIVGAIRGNAEIALSKL-------DPHSPAS-------------EHLLEISHTTAHAYDLIESILSFGRVQNYAKVLVVDDDQAMAHVVMGHIR-SHGM-EAFVATNSSELAEALRRREPDILLLDLMLKHEDGLDLLRAL-RKES--DIPVIIMSGHRREIDRVVGLELGADDYLPKPFGLHELTARIR
>gi|88195144|ref|YP_499945.1|/232-299:gi|88195145|ref|YP_499946.1|/2-113 E={1.5e-18,4.2e-43} [Staphylococcus_aureus_NCTC_8325]
QQRQFVEDASHELRTPLQIIQGHLNLIQR--------WGKKDPAVL-----------EESLNISIEEMNRIIKLVEELLELTKGDVNTQILIVEDEQNLARFLELELT-HENY-NVDTEYDGQDGLDKALSHYYDLIILDLMLPSINGLEICRKI-RQQQ--STPIIIITAKSDTYDKVAGLDYGADDYIVKPFDIEELLARIR
>gi|189424607|ref|YP_001951784.1|/281-346:gi|189424605|ref|YP_001951782.1|/5-118 E={8.8e-27,8.9e-31} [Geobacter_lovleyi_SZ]
AKSEFLANMSHEIRTPMNGILGMTELLMD---------TELNPQQ------------FDYLRSVKVSAENLMDIINDILDFSKIEVGIKILAVDDDNFNLQIIQAMLE-GVSS-TIYTALDGQQALDLLEATPIDIVLLDLQMPVMDGFETLQRI-KLNFLMKIPVIVVTADQQ--EVTKVLGLGANDFLAKPFNPEELRLRVM
>gi|189424715|ref|YP_001951892.1|/316-382:gi|189424716|ref|YP_001951893.1|/3-115 E={7.9e-17,5.1e-43} [Geobacter_lovleyi_SZ]
ALGELSARMAHEIRNPLAAISGSVQLLAE----------HGSLRDHE----------SRLLAIVMRESDRLNGLITDFLAYARPTPPTRILVVDDELSMREFISILLE-REGY-EVLTAADATTALTRLAASDIDLVISDVQMPGLSGLELLARI-KENK-PDTAVLLITAFSTAEQAVEAMKLGAYDYLAKPFKVDEIKILVK
>gi|88195296|ref|YP_500100.1|/359-426:gi|88195297|ref|YP_500101.1|/3-114 E={1.5e-21,1.5e-39} [Staphylococcus_aureus_NCTC_8325]
MKKDFIANVSHELRTPISLLQGYTESIVD---------GIVTEPD----------EIKESLAIVLDESKRLNRLVNELLNVARMDAENEILIVDDEDRIRRLLKMYLE-RESF-EIHEASNGQEAYELAMENNYACILLDLMLPEMDGIQVATKL-REHK--QTPIIMLTAKGEETNRVEGFESGADDYIVKPFSPREVVLRVK
>gi|189424754|ref|YP_001951931.1|/314-380:gi|189424753|ref|YP_001951930.1|/5-117 E={4.1e-14,6.9e-48} [Geobacter_lovleyi_SZ]
SLGELVAGIAHEINNPLSGILIFSSLAAK---------DKRLDPAL-----------QGDLETISSEAQRCAGIVKGLLEFARDYQPKKLLVIDDEPAIREGVRRILE-SESF-QVETFANGHAALERIKQEPFDLVVTDLKMPGISGMEVLKAI-KEIQ-PDLPVIFITGYSSVDSAVEVMKLGAVDYIAKPFTPEEMLSTIR
>gi|91790460|ref|YP_551412.1|/237-302:gi|91790461|ref|YP_551413.1|/10-130 E={5.8e-12,1e-33} [Polaromonas_JS666]
RERQLASEIAHELRTPLSSIALQAASLRK----------PLTAQAH-----------EEALQQISADAMRAGHVITQLLALARASRAMRILVVEDDAGIAAGLRTNLQ-QRGY-AVDVCDTVASAWMALCSEPFDLVLLDLGLSDGDGGDLLQRI-RQVKADGTPVLIMTARDQVADRISGLNLGADDYLVKPFDLDELEARMR
>gi|148656428|ref|YP_001276633.1|/457-521:gi|148656429|ref|YP_001276634.1|/6-121 E={3e-09,9e-36} [Roseiflexus_RS-1]
ASGRLAAAVAHEINTPLQSIQNYLYLLRS-----------SSIEQS-----------TAFLDLASSEITRVSTLLHRLLDLHRPGDRGRVLLVEDDPAALTSLRRILE-GAGY-HVTAVTDGETACRHLEMEDYDVVLTDLRMAEVDGLAVLRTA-RRLS-NPPEVVVLTGYGTLGTAIEAFRAGVYDYLLKPCKPEDLLNAIG
>gi|91790482|ref|YP_551434.1|/437-525:gi|91790481|ref|YP_551433.1|/7-125 E={7.2e-05,1.3e-25} [Polaromonas_JS666]
MVGEMASLLSHELNQPLAAISSYATGSLNLLQGPAGPTAPPLSEDL-----------QLAMRRIAEQAERAGKVIKSVHDFVRRRDQATVYIVDDDASVRDALAWLLR-SRRL-PSETFDSAEAFDARVSQQFPSCVLLDVRMAGLSGLAMFEKL-IGYGLPTLPVIFLTGHADVPTAVDAVKRGAFDFCEKPFSDNALVDRIE
>gi|189424865|ref|YP_001952042.1|/230-296:gi|189424866|ref|YP_001952043.1|/1-113 E={3e-17,4e-40} [Geobacter_lovleyi_SZ]
QMRRFTSDASHELRTPLTAIRSIGETALQ--------QQSGDPAC------------RETIGSMLEETDRLVQTIESLLLLSRADGSMRVLVVEDERKIAEALKLGLE-AEGY-QVVTAASGEEGFFCLNADYFDLMLLDLMLPGHDGLEVLQTL-RAKG-FTLPVLILTGRDTVEDRVLGLDSGADDYLVKPFAFPELLARIR
>gi|189424949|ref|YP_001952126.1|/166-231:gi|189424954|ref|YP_001952131.1|/3-116 E={1.5,6.5e-20} [Geobacter_lovleyi_SZ]
RRHVMERVFFHDILNSAGGIRGLAALLQE---------GTTPAAE------------DEYKGWMVNLADNLIEEINHQRRLLDAERGNPILLVDDEANVLSALTRALF-DEPY-QVTCAKSGEEALALIATTPFKVVISDERMIGMQGSELLAIL-KERY-PHTLRILLTGHATLEAALKAVNQGIYRFFTKPWNDTDLKFAIR
>gi|88195499|ref|YP_500303.1|/329-396:gi|88195500|ref|YP_500304.1|/3-115 E={8.5e-23,1.6e-40} [Staphylococcus_aureus_NCTC_8325]
LRREFVANVSHELKTPITSIKGFAETLIDGA--------KNDAESL-----------DMFLNIILKESNRIESLVTDLLDLSHIEQHQKVLVVDDEHSIVTLLKYNLE-TAGY-EVVVAFDGDEALEKVESEQPDLIILDVMLPKKDGIDVCKTV-RTNK-NLVPILMLTAKNDEFDRVLGLELGADDYMTKPFSPREVVARVK
>gi|189425062|ref|YP_001952239.1|/868-933:gi|189425063|ref|YP_001952240.1|/23-139 E={5.6e-28,1.9e-23} [Geobacter_lovleyi_SZ]
AKSEFLANMSHEIRTPMNGVVGMTHLLRT---------TDLTPEQ------------EQYLANIEISANSLTTLISDILDLSKIESGLTILLAEDNRVNAEFIDKILS-RLGHRVIC-VENGRQALEMLTRQNFDRILMDIQMPILGGDAATVII-REQE-IQIPIIALTAHAMHEERLRILAQGFDAHIAKPVDISQLISELY
>gi|189425218|ref|YP_001952395.1|/275-341:gi|189425217|ref|YP_001952394.1|/4-116 E={2.3e-15,9.4e-39} [Geobacter_lovleyi_SZ]
SVGLLAAGTAHEIGTPLASVMGYAEILAQEL--------EHNPAH------------ADYLARIMDSCGRIDRIVKGLLEYARPKQTPHILIIDDEENLRHMLSVMLR-KQGY-HADTAAGGEEALAKLSGHAYDYILCDIRMPEMDGREFLRQA-VSSG-VTAPIVMMTAYGAVDTAVACMQEGAYDFISKPFKRDEIVIVLK
>gi|153006988|ref|YP_001381313.1|/1295-1361:gi|153006989|ref|YP_001381314.1|/26-138 E={7.1e-15,9.7e-38} [Anaeromyxobacter_Fw109-5]
ALGELSAVVAHEVRNPLGVIFNSLGSLRR---------LLRPAGDA-----------KLLLDIVGEEADRLNRIVGDLLDFARPSDPGKILVVDDQKNMRATTAIVLR-QGGH-TVEEAEDGAAAVQRIQQETFDVVLTDLRMPSVDGMEVLRAA-QRLA-PETQVIVMTAYGTIESAVDAIRQGAYDFLAKPFKEDELLLRVS
>gi|153006997|ref|YP_001381322.1|/71-138:gi|153006996|ref|YP_001381321.1|/3-115 E={2.3e-22,3.2e-43} [Anaeromyxobacter_Fw109-5]
LQTEFVNKVSHDLRTPLTSIRMFVETLQL---------GRIPDPARQ----------REALEIISEETARLSGLINRLLDWARMESGEKIVIIEDDPSILRGLQLNLG-MEGY-SVRSASDGETGLRLAKTERPDLVLVDVMLPRLGGLEVVREI-RKTD-PELPILILSAKGQEGDKVAGLQLGADDYLVKPFGLKELLARID
>gi|170741725|ref|YP_001770380.1|/209-269:gi|170741724|ref|YP_001770379.1|/3-114 E={1.8e-10,9e-36} [Methylobacterium_4_46]
AQRRLLANASHELRSPLARLRMAVDLWAG---------RP-----------------EAARAEIVRNLGELDTLVDEILLSSRLDHAERLLLIDDDRRLAAMVAEYLS-AEGY-AVACQPTAREGHDALRRERFDAVILDVMLPDGDGFELCRQI-RTHS--RVPILMLTAKGEDTDRIIGLEIGADDYLPKPFNPRELLARIR
>gi|153007088|ref|YP_001381413.1|/435-504:gi|153007089|ref|YP_001381414.1|/21-135 E={2.3e-11,2.4e-20} [Anaeromyxobacter_Fw109-5]
ERDEVLAILSHDLRAPLGAAFAAARAIRADT-------PEGPTGER----------IRRSAVAVERAAEAMSRLVADLLDLAGLEAGPLVLHVEDDEATRYLVARLLT-RGGF-DVVGAATGREALARLEDR-PDAIVLDVKLPDITGFQLCRHL-RGDPSASVPIIHLSASHPPEDQRYGLAVGADAYLVHPVDGAVLTETLR
>gi|153007095|ref|YP_001381420.1|/295-359:gi|153007094|ref|YP_001381419.1|/4-115 E={1.4e-15,1.5e-38} [Anaeromyxobacter_Fw109-5]
GIGRLAAGVAHEINNPLGVILGYAKLLRK----------KAEPAA------------AEDLAVIEEETLRAKEIVEGLLDLSRPLPAVRVLVADDKENMRKLFAKILA--DGY-DVETAQDGASALALVASRAYDVVVTDIRMPGADGFELLAAV-KARA-PTTEVVMVTGYATVADAVRAMKQGAFDYLEKPFDPDAALAVVA
>gi|84624997|ref|YP_452369.1|/212-278:gi|84624998|ref|YP_452370.1|/1-114 E={6.1e-12,9.3e-39} [Xanthomonas_oryzae_MAFF_311018]
RERAFIDSASHELRTPIAVIGNAVELALD---------QPGTPPAV-----------RHQLQRIAQTSASVEQLITLLLVLAKDPGRMRLLVIEDNRNMVANLFDYFE-ARGY-TLDAAPDGITGLHLATTHHYDALILDWMMPRMDGPEVLRRLREQHQ-SELPVIMLTARDELPDKIAGFRAGADDYLTKPFALPELEVRIE
>gi|189425482|ref|YP_001952659.1|/142-208:gi|189425481|ref|YP_001952658.1|/10-124 E={0.31,8.4e-27} [Geobacter_lovleyi_SZ]
AMGEMLGNIAHQWRQPLNVVGVKVQEIGF--------SHRHGELS------------KELLDANISSAMGVLQHLSQTITVFQNYNVFKLLFVEDDAVVCHAIGRMLARESGA-QVYTADNGQRGLELFREHAPEIVLTDINMPVMNGIEMAERI-RELQ-PATSFIVLTGYSEKGYLDRFNAIGFYDYIIKPADLDRLFDTIE
>gi|189425492|ref|YP_001952669.1|/108-174:gi|189425491|ref|YP_001952668.1|/3-119 E={1.4e-11,3e-15} [Geobacter_lovleyi_SZ]
TVGRLAAGVAHEVKNPLAIIQLGTDFLAD---------QLKDTPL-----------WYETVMDMADAVQRADRVIKGMLDFSRSEQLKRILLVDDEAGVTRMMRRNLEATGRF-EVRDLNDPTQALETARQFRPDLVLLDVMMPEMDGGSVAAAF-AEEPLARVPIIFLTAIVSKEVEPTGSQIGSHTFLAKPVVFSDLLACID
>gi|115351236|ref|YP_773075.1|/206-272:gi|115351235|ref|YP_773074.1|/3-117 E={6.5e-26,2.3e-31} [Burkholderia_cepacia_AMMD]
MRRDFVANVSHELKTPLTVLSGFLETMRE---------LPLNEEDR-----------ARYLEMMEQQASRMRHIVTDLLVLAKLEGESNILVVEDEPAISELISVNLQ-HAGHCPIR-AYNAEQAQNLIDVL-PDLVLLDWMLPGKSGIAFARDL-RNNETKHIPIIMLTARGDEQDKVLGLEIGADDYVTKPFSPKELMARIK
>gi|115351288|ref|YP_773127.1|/207-272:gi|115351289|ref|YP_773128.1|/8-119 E={3.8e-12,1.9e-33} [Burkholderia_cepacia_AMMD]
QQREMMHGISHELKTPLARLEFGLALLAE---------SDESGRM------------RERRDELRRDVRELDELVTELLTIGRLEQGYRVLLIEDDDRLAQLVREYLD-NYEF-TVTVVRRGDLAVAAVREHEPALVILDLMLPNLDGMEVCRRI-RAFT--NVPVLILTARADVYDQVAGLETGADDYVTKPIEPRVLVARAR
>gi|153007235|ref|YP_001381560.1|/126-190:gi|153007236|ref|YP_001381561.1|/2-119 E={1.2e-17,4.6e-31} [Anaeromyxobacter_Fw109-5]
DFEALAAGLAHEIRNPLAGLQGSAELLAR----------EAEGPA------------REYAAVIAREAKRVDGLVRELLDLARPAALRKVLIVDDEPSVRFVLGRTCE-RAGV-PFEEAGSAEEARDKLRALGVGLVLLDVRLPGDDGFKLLGEI-GGRS-DSPFIVVMTAEDTMRSAVEAMKRGAADYLGKPFDLARVEKLVR
>gi|172041121|ref|YP_001800835.1|/148-214:gi|172041120|ref|YP_001800834.1|/2-113 E={1.9e-16,6.2e-37} [Corynebacterium_urealyticum_DSM_7109]
VRRDFVANVSHELKTPIGAISLLAEAVTD--------YSDDPEAV------------HRFGGKIQKESTRLVHLVQEIIDLSQVQDNTKILLVEDEESLSDPLSYLLE-REGY-DVSIAEDGLKAVEMFELHGADIILLDLMLPGLPGTEVCRAI-RAKS--MVPIIMLTAKDTEIDKVVGLELGADDYVTKPYSSRELLARIR
>gi|84625121|ref|YP_452493.1|/214-278:gi|84625120|ref|YP_452492.1|/3-117 E={5.3e-22,6.9e-34} [Xanthomonas_oryzae_MAFF_311018]
VRRDFVANVSHELRTPLTVVHGYLDMLDP---------EDFPESG-------------PMLAEMRKQSQRMAQLVEDLLTLSRLESQKRILIVDDEPAIRDMVAFALR-KGEFEPIH-AGDAREAQTAIADRVPDLILLDWMLPGTSGLDLARRW-RKEQTRDIPIIMLTARGEENDRVGGLEAGVDDYVVKPFSARELLARIR
>gi|189425688|ref|YP_001952865.1|/291-357:gi|189425689|ref|YP_001952866.1|/5-117 E={4.5e-14,1e-30} [Geobacter_lovleyi_SZ]
SLGVLSSGVAHEINNPLGVILGYAAYLEG---------KLSPDDPH-----------YKYIHEIKRESKRCKKIVQDLLSYARTPRPQRILLIDNEEGLCRMMEQVLL-DSGY-LVRAYTSPVKAMEEFSAAAWDLVITDIKMPGMTGLEVLQRV-KEKC-RDLPVIIITAYATVEMSIQALRKGAYDMLTKPFEPDELVFRVK
>gi|115351371|ref|YP_773210.1|/568-633:gi|115351369|ref|YP_773208.1|/1-115 E={6.4e-05,1.3e-27} [Burkholderia_cepacia_AMMD]
QREEALHLLSHDMRSPQSSILALVEIERE---------RVETDAT------------RRLLARIERYAHRALSLADEFVQLARAESQMRIAVLDDDPAQTDFVSQTLT-AAGH-TCYAFKEGKALKKRLQRETFDLLVLDWNVPDMSGEEVLKWV-RANQEHSLPIIFMTSRDDEAGITQILNAGADDYVVKPVSGPILRARIG
>gi|84625208|ref|YP_452580.1|/213-279:gi|84625209|ref|YP_452581.1|/20-133 E={1.8e-14,8.9e-39} [Xanthomonas_oryzae_MAFF_311018]
RERNFTRDASHELRTPLTVIRVASDMALA--------DDELSTRT------------QRSLRRIQRAGHEMEAVIDAFLILAREAEVGLVLVVEDNRNISEMIGEYLE-GRGF-EVDYAQDGLDGYRLAAENSYDVVVLDLMLPRLDGIEVCRRL-RNDARKSTPVLMLTARDTLDDKLTGLGFGADDYLTKPFAIQELEARLR
>gi|88195980|ref|YP_500793.1|/653-721:gi|88195981|ref|YP_500794.1|/3-114 E={5.9e-12,2.5e-33} [Staphylococcus_aureus_NCTC_8325]
THSNFLRSISHDIRTPLTTIMGNLDILVS-------HSKDMSIIEK-----------EQLLVHSFQESQYLYLLVTNILSLTKLQSSSKILIIEDDHAITHLLDVALT-LDYY-NVTTADNATQAHFKIQIDKPDVILLDLGLPDKDGLCLISEI-RQHT--DIPIIVISARQEEQTIIQALDNGANDYMTKPFNVDELRARIR
>gi|189425843|ref|YP_001953020.1|/135-201:gi|189425842|ref|YP_001953019.1|/4-116 E={1.2e-15,7e-41} [Geobacter_lovleyi_SZ]
TLGTLAAGLAHEVKNPLGGIKGAAQLLEREL--------DDDSDL------------LEYPRVMIKEAERIDKIIRQLLELASPRGPHRILVADDEESMRWVLSKALR-KKGY-SVDLAADGNQALRQVREQSYDLVIVDIKMPGMSGLEFLDKA-RELR-PDLLVVVMTAEASMKNAVEAMKRGAYDYITKPFDLEVIDAIIE
>gi|189425880|ref|YP_001953057.1|/420-490:gi|189425879|ref|YP_001953056.1|/2-113 E={6.4e-11,6.1e-34} [Geobacter_lovleyi_SZ]
SIGEMAAGLAHELNTPLGNIKALALLARKGVA-----QGGCDRESL-----------QGDLDDIADQASKCSSIIGGLLSFARRSEGIRVLVVDDDSLTCKILTRMLG--PEY-QVHSFSNGADALDHFSRHGAEIVLTDLKMPRMGGQELLEQL-IKLD-PQVIVFVITGHSSLESAVAAVKQGAYDFIAKPFDPDDVLLRIN
>gi|84625278|ref|YP_452650.1|/652-720:gi|84625277|ref|YP_452649.1|/11-122 E={7.2e-17,7.5e-39} [Xanthomonas_oryzae_MAFF_311018]
LRSALLSSVSHDLRSPLASMIGSASSLASYG-------DAMDAHDR-----------HSLLDTIQLEGERLDRYIQNLLDMTRLGHTARVLIVDDEPQIRRFLDISLR-AQGY-RVLQAGTAEEGMALLAGQGAELVVLDIGLPDRDGHEMLREI-RQWS--NVPVIMLTVRAGETEKVAALDAGANDYVTKPFGVQELMARIR
>gi|197120535|ref|YP_002132486.1|/269-335:gi|197120534|ref|YP_002132485.1|/7-118 E={5.1e-10,1.2e-30} [Anaeromyxobacter_K]
TLGGIAAGFAHELGNSLNVIRGYAAVTSREL--------PDDSPH------------RSDVEAIRREVTRAAALIERFLVFARARTVPSLMVIDDLDSARQMMKRTLA--RSY-DVYDFASVADAVPAVERADFDCIVTDLRMPGIDGIEGLRRF-QAKV-PEIPVILVTAFATVETAVEAMKAGAFDYLKKPFEPEELELVVA
>gi|84625309|ref|YP_452681.1|/292-349:gi|84625308|ref|YP_452680.1|/9-121 E={8.3e-06,6.8e-36} [Xanthomonas_oryzae_MAFF_311018]
ERTHMVAAIAHDLRTPLARLSFRLNGLQP-----------------------------PLRDKALADIDEMKAMISAALHFIHNDSHPCVLVVDDDPDLRKLIGEFLS-AHGY-QVDMAENVAEMRSVMAQRRPDLIVLDVMMPGEDGLSAARTL-ASER-GSPAVIMLSALGNDTDRIIGLEVGADDYLAKPCNPHELLARVR
>gi|189425984|ref|YP_001953161.1|/236-300:gi|189425983|ref|YP_001953160.1|/3-114 E={2.3e-13,7.5e-29} [Geobacter_lovleyi_SZ]
LRKQLVSNAAHELRTPLMIIRGELEGMID----------GLLPTT------------PEALQSLHDEAARLATILDGVDELSRAQAAPPILIVEDDLKIARIIKAYLE-GADF-RVIHADTARAALEKAEAELPLAVILDLGLPDKSGEELCQEL-KDLG--SFPVIMLTAKSSEEERITGFALGADDYVVKPASPRELVYRVK
>gi|189425993|ref|YP_001953170.1|/199-264:gi|189425992|ref|YP_001953169.1|/5-118 E={5.8e-18,8.6e-35} [Geobacter_lovleyi_SZ]
RLGELGAVLAHEVRTPLAGIKGFAQLLRE---------RVQESRE------------REYAGKIVAESERLEGLVTDLLTYTRQETMARILLVEDDATFRSLLAAILD-DEGY-ELVEREDGKAALKTLQRQSFDLVLSDLRLPGLNGLELFRRA-QAEG-IAPPFVLLTAFGTVEEAVAAMKEGVADFLTKPLDPATLRVLVR
>gi|84625371|ref|YP_452743.1|/368-436:gi|84625370|ref|YP_452742.1|/5-130 E={3.9e-12,1.1e-15} [Xanthomonas_oryzae_MAFF_311018]
ELEAFSYSVSHDLRAPLRHVAGFSDKLAR-------HLGDAADEKS-----------RHYMEVISSSARRMASLIDDLLVYSRLGRGRTILLAEDSLADAEMAVDALR-EARLNPIVHVEDGVEAMDYLLRRGPAVLLLDIKMPRLDGLEVLKQV-RSDELKRLPVVILSSSREESDLARSWDLGVNAYVVKPVDVDQFFNAVK
>gi|197120732|ref|YP_002132683.1|/268-332:gi|197120733|ref|YP_002132684.1|/6-117 E={3.1e-15,2.4e-37} [Anaeromyxobacter_K]
GIGRLAAGVAHEINNPLGVILGYAKLLRK----------KADGAL------------AEDLAVVEEEALRAKHIVDGLLDLSRPLPPVRVLVADDKENMRKLLAKILA--DGY-AVEEAEDGARALSLVATRPYDVVVTDIRMPGADGFELLGAV-KARA-PDTEVVMMTGYATIADAVRAMRMGAFDYLEKPFDPDAALAVVA
>gi|189426123|ref|YP_001953300.1|/164-230:gi|189426125|ref|YP_001953302.1|/3-115 E={5.6e-18,1.2e-47} [Geobacter_lovleyi_SZ]
TLGEMAAVLAHEVRNPLASLRGTAEILRDDF-------RPGTPKH-------------EFVEIQIKETERLNRVVEEFLRMARQQPGPTILIIDDDASLRRVLEYQLQ-EAGY-EVATAASGEEGLARFSDLAPQLVISDMQMPGMDGMQVLKTV-KERS-PETPVIIITAFGSVDVAVQAMKQGAYDYITKPFNRDELHLTVA
>gi|189426276|ref|YP_001953453.1|/668-736:gi|189426275|ref|YP_001953452.1|/11-122 E={3.7e-16,3.3e-40} [Geobacter_lovleyi_SZ]
LERALLNSISHDLRTPLVTVTGVLASLRDDG-------MHLNDQAR-----------DELLDTAAGEAERLNRFVGNLLDMTRIEAGPRILIIDDEVAIRRFLRTVLS-SEEF-SLHEAEHGHAGLSVTATIRPDLILLDLGLPDLDGIEVIKRI-REWS--QVPIIVLSVREREEDKIAALDAGADDYLTKPFGVGELLARMR
>gi|88196284|ref|YP_501106.1|/239-304:gi|88196283|ref|YP_501105.1|/2-113 E={5.1e-10,6.5e-31} [Staphylococcus_aureus_NCTC_8325]
MRQHFVQNVSHEIKTPLTHIHHLLSELQQ--------TSDKTLRQ-------------QYINDIYTITTQLSGLTTELLLLSELDNHVQCLVVDDDPRILNYIASHLQ-TEHI-DAYTQPSGEAALKLLEKQRVDIAVVDIMMDGMDGFQLCNTL-KNDY--DIPVIMLTARDALSDKERAFISGTDDYVTKPFEVKELIFRIR
>gi|197120858|ref|YP_002132809.1|/78-145:gi|197120859|ref|YP_002132810.1|/3-115 E={3.8e-23,1.4e-42} [Anaeromyxobacter_K]
LQTDFVNKVSHELRTPLTSIRMFVETLQL---------GRLQDPQRQ----------REALEIVAEETARLSGLINRLLDWARMESGERILVIEDDPSILRGLQLNLG-MEGY-TVRSATDGETGLQLARTEQPDLVVVDVMLPRMGGLEVVREI-RKED-PELPILILSAKNQETDKVAGLQLGADDYLGKPFGLKELLARID
>gi|197120866|ref|YP_002132817.1|/1298-1364:gi|197120865|ref|YP_002132816.1|/29-141 E={4.8e-15,8.5e-40} [Anaeromyxobacter_K]
ALGELSAVVAHEVRNPLGVIFNSLGSLRR---------MLRPQGDA-----------RMLLDIVGEEADRLNRIVGDLLDFARPSTPGKVLVVDDQKNMRATTAILLR-QAGH-AVEEAEDGASATQRVQHESFDVVLTDLRMPTVDGMEVLRAV-QQAS-PETQVIVMTAYGTIESAVEAIRRGAYDFLAKPFKESEVLLRVA
>gi|189426456|ref|YP_001953633.1|/249-320:gi|189426455|ref|YP_001953632.1|/3-115 E={2.7e-06,1.5e-34} [Geobacter_lovleyi_SZ]
RVGQLASGIAHEIRNPLNYISLAIDHLRSEV------VEQCPERA---------GEVTALADKIREEVRRANYMVINFMNYGRPLKLGSILIVDDEKSQREILTMILQ-GVGY-DTAEASGVQEALAMLGKREFDLILTDLKMQGQSGLDLLEQV-MADD-PQQCVIMMTAHGTVDTAVGAMKRGAFDYLEKPLERENLLLTLK
>gi|148657462|ref|YP_001277667.1|/181-249:gi|148657463|ref|YP_001277668.1|/9-121 E={1.2e-16,3.5e-16} [Roseiflexus_RS-1]
ELQQFTSVVSHELREPLRMVTGFLDLLQRRY-------GDQLDEHA-----------REYVSFAYDGAARMQSLIEKLLAYARLDQHLEVLLVEDNPGDARLAAEAFA-SARIFTLTRAERLTEALELLQQRSFDAIVLDLSLPDSSGLDTLQRV-LHHA-PDIPVVVLTMLSDELLGVQAVNAGAQDYLQKD---GCVHESLA
>gi|197120953|ref|YP_002132904.1|/203-271:gi|197120954|ref|YP_002132905.1|/2-114 E={5.7e-18,3.9e-38} [Anaeromyxobacter_K]
ALATMAAMVAHEIRNPLGVIRGAAELVRARSG------AALAPRD------------QEALADVLGEVERLRRLTEDFLDLARDPAISRVLVVDDEPKLGRFVQEMLE-LDGHEVVR-AGGGVEALARLGEGAFDVVVTDLRMPQVDGLAVLRAA-RART-PPPEVVMMTAHGSAESAVEAMKAGAADYVTKPFPMDELRLRVR
>gi|84625627|ref|YP_452999.1|/268-334:gi|84625628|ref|YP_453000.1|/2-116 E={4.3e-10,1.2e-28} [Xanthomonas_oryzae_MAFF_311018]
ALGRMTATVAHEIRNPIATMRLALENEIA--------RRDATPDD------------AAHGELMLGQIRRLDGVVESLLGMVQPIRLACILIIDDDAAFRTTLQATLR-SFGH-TVVAADNGPDGLARLSEGGIDMAFVDFRMPGMDGIAVLRAR-LDDAARQVPLVMLTAHVSSGNTIEAMTLGAFDHLVKPVGRADIVEVVE
>gi|115351978|ref|YP_773817.1|/234-293:gi|115351977|ref|YP_773816.1|/10-122 E={6.9e-10,3.6e-43} [Burkholderia_cepacia_AMMD]
DRALMLAGISHDLRTPLARLRLETEMSPSD---------------------------QATKDAMVDDIEQMDRIIAAFIDYARPSQRSKILVVDDDPRLRDLLRRYLG-EQGF-NVYVAENATAMNKLWVRERFDLLVLDLMLPGEDGLSICRRL-RGSN-DRTPIIMLTAKGEDVDRIVGLEMGADDYLPKPFNPRELVARIH
>gi|189426566|ref|YP_001953743.1|/790-858:gi|189426567|ref|YP_001953744.1|/3-115 E={8.9e-11,1.3e-32} [Geobacter_lovleyi_SZ]
SIGQIAAGVAHEVRTPLNAILSITEALFH-------QPQIGHNPE-----------YDQFLHHIRTQVNRLSLLMNDLLALGKPIPATHILLVEDDVASRFGFIHFFS-REGY-AITEATGIAEATEAIAGQRFDAVILDNNLPDGNGIDFISTV-RTYD-GTVPIIIITGTADIPLAVEAMQRGADNFLTKPVDNAGLSAFLK
>gi|189426666|ref|YP_001953843.1|/370-461:gi|189426667|ref|YP_001953844.1|/9-123 E={0.00033,4.6e-21} [Geobacter_lovleyi_SZ]
ALGILVSGVAHEINNPTGIILMNMPTLRK---------ILRDAERILDQYREVRQELPLLLEEMQDGAERIKHTVNDLKNFARKDDEFGVLLVDDEPAWLRSLSLALESNSGITNVVLCKDSREVMGILERQNIGLILLDLTMPHLCGEELLTLI-GEQY-PDIATIVVSGLNQVGTIVTCMKLGAYDYYVKTDDEERIVCGVL
>gi|148657589|ref|YP_001277794.1|/227-291:gi|148657588|ref|YP_001277793.1|/2-113 E={1.2e-17,3.7e-42} [Roseiflexus_RS-1]
ARRQMTADLAHDLRTPLSILRGYTEGLQE---------GRISGSP-------------TIYQIMHGEVEHLQRLIDDLRLLSLADAGSTILVVDDEPALRDMLRLYLE-QEGF-HVVEAGDGRRALYVARVEKPDLVVLDLMMPEMGGYEFLRAF-AKES--RTPVIVLTAKIEDTDKILGLELGADDYVTKPFNVRELIARIR
>gi|197121089|ref|YP_002133040.1|/149-217:gi|197121090|ref|YP_002133041.1|/4-116 E={8.6e-15,1.9e-37} [Anaeromyxobacter_K]
AVGRLASGVAHEVGNPLGAIAGYAELARGRI-------RAGEAAQA-----------DDLVARIAVEAGRIDAIVRDLLELARPSAPRNVLVVDDEASIRHLLSVILV-DHGY-DPRAVATGEEALKELAVREYDLVLTDVRMPGMGGLGLLREI-QRTA-PELMVIVMSAYGAHDAAIEAMKTGAYDYLSKPFKPDEVVLVLR
>gi|170742556|ref|YP_001771211.1|/273-332:gi|170742557|ref|YP_001771212.1|/1-113 E={0.0011,8.3e-33} [Methylobacterium_4_46]
RARTQVGNLAHALKTPLSIIVNEAEAVDAS---------------------------SELAGKIREQAAIMRDQVNYHLDRARAAALMRLLIVEDDRDLNRQVVTALE-QAGY-AVDKAFDGEEGAYLGETEPYDCIILDMGLPKQDGVTVLSGW-RRAQ-VKTPVIILTARDRWSDKVNGFDAGADDYVTKPFHMEELLARVR
>gi|115352152|ref|YP_773991.1|/238-306:gi|115352153|ref|YP_773992.1|/1-113 E={6.7e-05,1.8e-28} [Burkholderia_cepacia_AMMD]
EVRHTCDGIAHDLRTPLARVHTMLARLAE-------QPHCAHDPAS-----------AQLLASARDETDRLLERFRAMLRISEIGTLMRVLTVEDDAVTANEIVGELT-ARGF-EVDWIDNGREGMMRAMSASYDAITLDRMLPGADGLAILTAM-RTVG-IDTPVLMLSALGDVDERIRGLRAGGDDYLTKPFDSGELSARIE
>gi|121583130|ref|YP_973571.1|/234-300:gi|121583131|ref|YP_973572.1|/1-112 E={1.1e-14,5.4e-41} [Polaromonas_naphthalenivorans_CJ2]
RLQAFSGELAHEMRTPVATLMGRTQVALS---------KTRTAAEL-----------REVLEGNVEELERLTRLIADMLFIASAEHNMKILVIEDEPRAADYLRQGLM-ESGY-AVEVAHNGTDGLHAAVNGDHGLVILDIMLPGIDGFAVLSAL-RTSR--QIPVLMLTARGNTDDKVRGFDLGADDYLLKPFQFPELLARVR
>gi|115352226|ref|YP_774065.1|/588-658:gi|115352227|ref|YP_774066.1|/10-126 E={1.1e-10,3e-35} [Burkholderia_cepacia_AMMD]
TMGEMASSIAHELNQPLAAINNYCSGTLA-----LVKSGRGTPETL-----------QPALEKTAQQALRAGMIVKRIREFVKRSEPETVFVVDDDEAVRDSLRWLLE-ANGY-RVQCFSSAEQFLDAYQAGQIACLILDVRMSGMSGLELQERL-IADN-AALPIIFVTGHGDVPMAVSTMKKGAMDFIEKPFDEAELRKLVE
>gi|115352236|ref|YP_774075.1|/152-220:gi|115352235|ref|YP_774074.1|/2-114 E={3.4e-16,1.6e-32} [Burkholderia_cepacia_AMMD]
VNKQLIRNLAHEIKNPLGGIRGAAQLLEF----------ELSERER--------GELREYTQVIIKESDRLQTLVDRLLEPHRHPHIKPIWIVDDDQSIRWVLEKALA-RDSF-ATKSFANVRDALAALDHETPQVLVSDIRMPGGSGLELLQAV-HERL-PDLPVIIMTAFSDLDSAVAAFQGGAFEYLAKPFDVDKAVELIR
>gi|88196578|ref|YP_501406.1|/87-144:gi|88196579|ref|YP_501407.1|/1-112 E={0.029,1.3e-28} [Staphylococcus_aureus_NCTC_8325]
DVESYFLTWVHQMKTPITAAQLLLER-DE----------------------------PNVVNRVRQEVIQIDNYTSLALSYLKLLNEMKILIVEDDFVIAESLASELK-KWNYGVIV-VEQFDDILSIFNQNQPQLVLLDINLPTLNGFHWCQEI-RKTS--NVPIIFISSRIDNMDQIMAIQMGGDDFIEKPFNLSLTIAKIQ
>gi|197121294|ref|YP_002133245.1|/217-282:gi|197121293|ref|YP_002133244.1|/11-123 E={1.5e-11,2e-41} [Anaeromyxobacter_K]
ELTALSGEIAHELKNPLASVKGLAGLLAQ---------GVGPGKP------------TERLAVLRQEVDRMQTILDGFLNFSRPLVPARVLVVDDDPGVRYTLREILA-SEGL-EVEEATDGEAALEKLGAQPYPLVLTDLRMPRLDGMALLRKITAGHP--ATRVVVITAHGSERQAVEAVKAGAYDYFKKPFETEELLAVVR
>gi|45655595|ref|YP_003404.1|/95-160:gi|45655596|ref|YP_003405.1|/3-115 E={4.9e-11,2.7e-31} [Leptospira_interrogans_serovar_Copenhageni]
MIHDFFSTVTHEMKTPLASLRLQAESLQE----------ELPNHHE-----------NKLIHRLLKDSVRIESQMNRAMYLASLTRSAKLLLVEDDRSLGETLQERLE-KEGY-EVLWTVSAVSAKKLVKDERPHLILLDVRLPDGDGFALAEEL-KESK-DCPPFLFLTAQAGAPERLRGFELGAEEFIPKPFHLKELLLRVK
>gi|134298576|ref|YP_001112072.1|/229-296:gi|134298575|ref|YP_001112071.1|/2-116 E={5e-23,4.5e-41} [Desulfotomaculum_reducens_MI-1]
MRTEFVANVSHELRTPLTSINGFVETLLD---------GAIEEPIIA----------RNFLEIISAEGKRLANIIDDLLKLSRLEDRPKILVVEDEQPIRELIKYNLE-REGFQVIQ-AANGDIALDMAKSEVPDIILLDIMLPGQDGLSVCRYL-HQDATRSIPIIMLSARGEELDKVLGLEMGADDYITKPFSPRELIARIK
>gi|197121353|ref|YP_002133304.1|/290-357:gi|197121352|ref|YP_002133303.1|/6-117 E={6.6e-20,2.2e-38} [Anaeromyxobacter_K]
LRSGLLSSVSHDLRTPLAAITGAATLLLD---------DGVNDPAIR----------RDLAATVVDEAERLERLVSNLLDMTRLEGGPLVLVVEDEAPVRRFLRAALA-AHGY-RIEEAGTVAEAEQLAPGHNPDVFLLDLGLPDGDGIDLARRL-REWT--RAPIIVLSARGREEDKVTALDAGADDYLTKPFGVNELLARLR
>gi|29653714|ref|NP_819406.1|/27-94:gi|29653715|ref|NP_819407.1|/19-132 E={4.4e-24,4.3e-31} [Coxiella_burnetii]
IRSDFVANVSHELRTPLTVIRGYLETLLK--------KEVRDSKS-----------YQKIFQQMYQHSARMETIIDDLLLLSRLESDIKLLIIEDEIAIRDMVRFSLP--DEF-ELLDAEDTAKAIKQLAAQIPDLILLDWMLPGKSGIEFIEWI-KQKEWQDIPIVLLTAKAEEENKVRGLMSGADDYITKPFSPDELIARIR
>gi|148657835|ref|YP_001278040.1|/238-302:gi|148657836|ref|YP_001278041.1|/3-117 E={1.3e-17,6.9e-42} [Roseiflexus_RS-1]
ARRRLIADIAHELRTPLSVIQGNLRALLDDVF-------PLEKKE---------------IATIYDETLLLSRLVADLRELTLAEAGQRILVVDDDRQIVRLVSAYLE-HAGF-QTLTAYDGAAALRLARTERPDLMVLDLMLPDVDGADLTRTI-RADPLASMPIIMLTARVDDTDRIVGLELGADDYITKPFNPREVVARVR
>gi|84625882|ref|YP_453254.1|/122-189:gi|84625881|ref|YP_453253.1|/8-121 E={3.8e-14,2.3e-35} [Xanthomonas_oryzae_MAFF_311018]
ALSAALKGLAHELRNPLAGLKGAAQLLARRS-------AGRDEDE------------RELLELIGTEIERLNTLLERLLSPTPARPHSHIWVVDDDRSVRFVLSTALR-DAGY-AVDGFDSAAAALQALAMRPPDLLFTDVRMPGEDGLTLLDKL-KAKH-PQLPVIVMSAYTDVASTAGAFRGGAHEFLSKPFDLDDAVALAA
>gi|115352374|ref|YP_774213.1|/678-754:gi|115352373|ref|YP_774212.1|/6-117 E={8.6e-18,1.7e-39} [Burkholderia_cepacia_AMMD]
LRNSLLSAISHDLRTPLTTIVGFSSMLAN---------ARAAAPHTPAAERE-----GELVDAIHDEALRMMGIVTNLLDMARLQAGLTVVLIEDEKQIRRFVRAALE-EEDI-AVFEAETGKQGLIDAATRKPDLVIVDLGLPDTDGLDVIREL-RGWS--EVPVIVLSARTQEDEKVAALDAGADDYLTKPFGVSELRARIR
>gi|197121392|ref|YP_002133343.1|/392-458:gi|197121391|ref|YP_002133342.1|/7-119 E={5.1e-16,2.2e-32} [Anaeromyxobacter_K]
GLGQMSAQVAHELRNPLNAIAGAAQYLRRRF--------DGDAEV------------AEYSELIGDEVQRVNRFISELLEISRPAEPGLVLVVDDDPGTRKVARANLT-LEGF-EVLVASSGAEALARLAESDPLAMVSDLKMPDLDGIALMERV-HALR-PSLPVVLVTAHATVETAVEAMRKGALHYLTKPLRFDELALVLR
>gi|148657870|ref|YP_001278075.1|/786-854:gi|148657869|ref|YP_001278074.1|/16-128 E={1.9e-28,3.2e-36} [Roseiflexus_RS-1]
MKSEFVAMVSHELRTPLTSIKGYVDMLLD------GDAGPLADEH------------QELLRIVKSNADRLLLLINDLLDMSRIEAGRRILVVDDDPDINRLLRARLT-ARGY-EVSTAASGEEALELLSETPADIVFLDISLPGISGLHTLEEV-RRRG-LDTAVIMTTAFGSEQIAVEALRQGANDYLRKPFESDEFRRVLE
>gi|151220230|ref|YP_001331053.1|/375-442:gi|151220229|ref|YP_001331052.1|/5-116 E={1.1e-24,9e-37} [Staphylococcus_aureus_Newman]
ERREFVANVSHELRTPLTSMNSYIEALEE---------GAWKDEELA----------PQFLSVTREETERMIRLVNDLLQLSKMDNERKVVVVDDEKPIADILEFNLK-KEGY-DVYCAYDGNDAVDLIYEEEPDIVLLDIMLPGRDGMEVCREV-RKKY--EMPIIMLTAKDSEIDKVLGLELGADDYVTKPFSTRELIARVK
>gi|148657916|ref|YP_001278121.1|/152-217:gi|148657917|ref|YP_001278122.1|/4-115 E={4.6e-21,5.7e-39} [Roseiflexus_RS-1]
ARRDLVANVSHELRTPLASMKLLVETLQS---------DPPPPVA------------KRMLDQIAQEVDAITQLVEELHELAQIESGSTILLVEDDPILSETLRYNLE-REGYAVIN-APDGVVGLERARRDQPDMVILDVMLPRLDGFSVCRIL-RQES--EVPILILTARQDEIDRIAGLELGADDYVAKPFSLGELLARVR
>gi|170742880|ref|YP_001771535.1|/401-469:gi|170742879|ref|YP_001771534.1|/6-118 E={3.5e-09,4.8e-32} [Methylobacterium_4_46]
ALGQFAASMAHEINQPLAAIRSYADNAAI------LIGRGRAGEA------------AENFSAIGRLTERIAGLTRQLKGFARRASGDRIVFVDDEEDVRRANRQSLE-LDGL-AVEAFPAAEPALRAILADPPGVVVTDVRLPGLDGLGLFRAV-AEAD-PDLPVILITGHGDITMAVRAMREGAYDFLAKPYPAEQLIGSVR
>gi|78221721|ref|YP_383468.1|/123-211:gi|78221722|ref|YP_383469.1|/9-129 E={6.5e-05,5e-22} [Geobacter_metallireducens_GS-15]
ELQTFVSSVSHDLRSPVVSIKGFTGELRG-----------LTENFMRQIGKLYREEMLEAIGFVESSAKRVERLVNLLVVFSKLEGITRLILIEDEPGHTRLITKNLMKSADV-EILPFDTGRRALEYFEGKTQHLVVLDINMPGIDGFEVLKRL-KGNETAAVPVIVFTTTDHPDEIRRCYHEGANLYLVKPMDYTAFQVTID
>gi|78221748|ref|YP_383495.1|/255-321:gi|78221749|ref|YP_383496.1|/1-113 E={3.9e-16,2.9e-39} [Geobacter_metallireducens_GS-15]
RLEASSANLAHEIRTPINILRGEAEVAIS---------RARSAEE-----------YRRVIESSLEEYERLSRLIDNILFLARAEQRMRILIIEDEKKAAAYLQKGFT-ENGF-SADTAQNGEDGLHLARTEAYDLVILDIMLPGRDGWSVLEEL-RRGG-SEVPVIYLSARDAVQDRVRGLELGADDYLVKPFAFSELLARAR
>gi|78221775|ref|YP_383522.1|/270-336:gi|78221776|ref|YP_383523.1|/4-116 E={5.5e-14,1.1e-44} [Geobacter_metallireducens_GS-15]
SVGEMAAGIAHEIKNPLAGISAAMTIIRQ---------DFSDEDPR-----------KEIIGEVVEQVSRLDKTVNDLLFFGKPTPPTKILVVDDEHLIRWSLEQNLK-KQGY-EVVSAGNGEDALRLVRDEQPDLVLLDIQLPGISGLDVLEKI-KEHD-EEIIVIMVTAHGALETAVHAMRLGAFDYINKPFNLDEMAIVIR
>gi|78221907|ref|YP_383654.1|/225-290:gi|78221908|ref|YP_383655.1|/1-113 E={1e-11,3.4e-34} [Geobacter_metallireducens_GS-15]
QQRRFIADAAHELRSPLTALTVQAENLEH---------GISSPEG------------KLRVMQLKAGLERAGKLLEQLLSLARHQSCMRILLVEDDRMIGEAVEQALK-DAAY-AVDWVRDGISASDAVETGEYQLVILDLGLPGRDGLGVLERM-RGDG-NNAAVLIVTARDALDDRIRGLDLGADDYLVKPFAVGELLARIR
>gi|78221921|ref|YP_383668.1|/437-503:gi|78221922|ref|YP_383669.1|/5-117 E={3.1e-13,2e-33} [Geobacter_metallireducens_GS-15]
SLGVLSSGVAHEINNPLGVILGYASYIEG---------KTSEDDPN-----------YRFIHEIKRESKRCKKIVQDLLSYARTPKPKRIMLIDNEEGLCRMMEAVLL-DSGY-GVKGYTRSFEAVEEFRPGDWDLVVSDIKMPGMDGLEVLQRI-KAKE-PAIPVIMITAYATVEMSIQALRRGAYDMLTKPFEPEELLYRVK
>gi|170742997|ref|YP_001771652.1|/210-275:gi|170742998|ref|YP_001771653.1|/27-139 E={6.1e-06,3e-22} [Methylobacterium_4_46]
QLDGLAAAAAHELGTPLATITVVVSELDR----------ALGPAAT--------PAVAEDLKLLREQVERCRGILSKL---TSLDEDRSLLIVDDDKPFSTRLARAME-ARGY-QVQVAESVAEGVSLVDAHPPAFAVIDMRLADGNGLDVIARL-KERR-PEARGVILTGYGNIATAVTAVKLGAFDYLAKPADADEIHGTLM
>gi|121602947|ref|YP_980276.1|/255-321:gi|121602948|ref|YP_980277.1|/33-147 E={3.5e-15,1.9e-32} [Polaromonas_naphthalenivorans_CJ2]
YVADYVQTLTHEVKSPLSAIRGAAELLQE---------PSMPQAER-----------QRFLANITREAGRIQEMVDRMMELTALETRPRILVVEDESGIADTLQYVLS-TDGF-APVWCSTAGQALREFSAGLPALVILDIGLPDLNGFELFKRL-QALPGAQVPMLFLTARSDEIDRVVGLELGADDYIAKPFSPRELVARVR
>gi|115352715|ref|YP_774554.1|/213-278:gi|115352716|ref|YP_774555.1|/1-113 E={1.8e-15,2.3e-41} [Burkholderia_cepacia_AMMD]
TQKAFVADAAHELRTPLAAVQIQAQLVAR----------AKDDTSR-----------REAIADLQDGVSRATRLTEQLLALARAEPDMRILLVEDDRMIAEGVRKALR-ADGF-AVDWVQDGDAALTALGGEAYDLLLLDLGLPKRDGIDVLRTL-RARG-LSLPVLIVTARDAVADRVKGLDAGADDYLVKPFDLDELGARMR
>gi|148658249|ref|YP_001278454.1|/283-349:gi|148658250|ref|YP_001278455.1|/5-117 E={2.9e-14,7.5e-38} [Roseiflexus_RS-1]
AIGHLAASIAHEVGNPLQAIQGFLALFLE---------QCAPETPN-----------QHFLRLAEEEIERIVRVLERLRDLYRPRADAKILVVDDERSVRIMLETALR-AHGY-RVETAENGATARMRLGGEEFDLLLLDLQLGDVDGIEILREV-KEQS-PATEVILLTAHGSINSAIAALRYGAFDYLLKPAQITEIRERVE
>gi|78222180|ref|YP_383927.1|/269-335:gi|78222181|ref|YP_383928.1|/3-115 E={3.8e-20,2.7e-37} [Geobacter_metallireducens_GS-15]
SVGLLAAGTAHEIGTPLTSIMGYAGLLMD---------EVADDPRK-----------ADYLRRIERDAERIDRIVRDLLNFARPAEGQRVLVIDDEENLRHMLGAMLR-KNGY-HADEAADGEQALAMAGEHPYDFIICDIRMPVLDGLGFLRRA-QEAG-IGGTIIMMSAYGTIDTALQCMKEGAYDYVSKPFKNDEILLVLK
>gi|115352752|ref|YP_774591.1|/281-346:gi|115352751|ref|YP_774590.1|/41-153 E={4.6e-18,6.4e-40} [Burkholderia_cepacia_AMMD]
LQKRFIADAAHQMKTPLAGLRTQAEFALR---------HPVPPDV------------QRSLEQIATSSEQAARLVTQLLALARAENRMRILIAEDDSILADGLTRSLR-QSGY-AVDHVKSGVDADTALSMQTFDLLILDLGLPKMSGLDVLKRL-RARN-SNLPVLILTAADSVDERVKGLDLGADDYMAKPFALNELEARVR
>gi|78222246|ref|YP_383993.1|/245-311:gi|78222245|ref|YP_383992.1|/1-113 E={1.8e-13,3.9e-37} [Geobacter_metallireducens_GS-15]
SEKRLIADASHELKTPVSVIKVQCDVVLQ---------RERTPEE-----------YIDAIQTIRTVSDTISMIVRDLLSLARLDSGMKILIIEDEKRMAGILKKGLE-ENAF-IVDLAGDGEEGLYMAENYPYDAVLLDIMLPVMDGLSILSAL-RSKR-SEVPVLLITARGEIESRIKGLNFGADDYIVKPFDFHELLARLK
>gi|83716845|ref|YP_439783.1|/212-313:gi|83716053|ref|YP_439782.1|/3-116 E={0.0015,3.1e-25} [Burkholderia_thailandensis_E264]
AIGQLAAGIAHEINNPVGFVLSNVNTLGGYLAALVAERQPQLAPSLAELARLLCEDAPALVDESKEGLARVRKIVVDLRDFSRVDSVLPVLVVDDSTLARKLLIKSLPPDWDV-EITQASNGEEALSHYRAGKGAVIFLDLTMPVMDGFQVLERI-REDG-LDAFVIVVSADIQAGAVERVMAFGAIGFVAKPVSTERIVPILK
>gi|78222272|ref|YP_384019.1|/325-393:gi|78222273|ref|YP_384020.1|/4-117 E={1.5e-18,1.1e-33} [Geobacter_metallireducens_GS-15]
ALGEMAAGVAHELNSPMTVIIGTAQLLLRELQ------QDAQYDR------------AEVLEDIVNSGLRCKRIIQNLLTFSRQNQPIKVLIIDDEADVCTFFRRLLT-RKGY-DVVTASKEPEAMRAIEEHRFTVAMVDLKLPDTDGLTLLQAI-KARQ-PACEVIIMTGYSTIKTAVAAMQLGAYEYLEKPFDIDEIEALIE
>gi|78222275|ref|YP_384022.1|/445-511:gi|78222276|ref|YP_384023.1|/3-118 E={6.8e-14,6e-35} [Geobacter_metallireducens_GS-15]
DIGMLAAGVAHEINNPLAIIRGNTELLQM---------AIPEDDPS-----------REEVDTIAQQTGRVERIVGSLLKFARQQKKARILICDDEEGIRRYLQKMFL-AKEY-DVETFADGTSLLARIEGGTADILLQDVRMPDMDGIEVLKRV-KKLR-PAMPVVVMTAFGTIDAAVEAIKLGAYDYVTKPFPKEKILGLME
>gi|121603067|ref|YP_980396.1|/182-243:gi|121603068|ref|YP_980397.1|/3-118 E={5.3e-11,1.3e-34} [Polaromonas_naphthalenivorans_CJ2]
SHKSLLANASHELRSPLARIRMGLELMGV----------DKSSPQ---------------RMEISRSIGELDQLIDEILLASRLDTKQQLLMIEDDTRLASMVGEYLR-QSGY-GFAHAATGTAGLEALQATPPDLVILDLMLPDMDGLEVCRRI-KGRGAARTAVLMLTAKGDPMDRIVGLEIGADDYLPKPFEPRELLARIR
>gi|78222301|ref|YP_384048.1|/733-824:gi|78222300|ref|YP_384047.1|/7-120 E={4.8e-06,7.3e-30} [Geobacter_metallireducens_GS-15]
SLGVLVSGIAHEINNPNTFIQGNASLIESFW-RFLGGLPVAEVERI----------FPRLLHGVKEGSRRISAIVNNLKDFAREDTAFPILVVDDEEEILFTTSITLR-SAGFPPVLTESDSRNVMGILARQEVALVLLDLYMPHLPGYELLKEI-TANH-PEIPVIVVTAANEVGMAVECMKAGAFDYFVKPMEPPRLLATVR
>gi|148658362|ref|YP_001278567.1|/63-125:gi|148658361|ref|YP_001278566.1|/14-128 E={3.6,6.1e-38} [Roseiflexus_RS-1]
GQRQIARELHDGVAQHITAAYLHLQSLSD-------IYRPRSPES------------REAFARAIELTRRAADEVRRV-----ITGSVRVLIVDDHELARAGIAAVLMREPGIEVIGEAGDGAAALDFVSRHPVDLVMMDLQMPGMDGIEATRRI-KALC-PAIRVIMVTVQAKPDALMDALRAGVAGYLLKDASRREIIGAVR
>gi|188574562|ref|YP_001911491.1|/116-183:gi|188574563|ref|YP_001911492.1|/2-110 E={4.3e-14,2.7e-31} [Xanthomonas_oryzae_PXO99A]
ALSAALKGLAHELRNPLAGLKGAAQLLARRS-------AGRDEDE------------RELLELIGTEIERLNTLLERLLSPTPARPH-----VDDDRSVRFVLSTALR-DAGY-AVDGFDSAAAALQALAMRPPDLLFTDVRMPGEDGLTLLDKL-KAKH-PQLPVIVMSAYTDVASTAGAFRGGAHEFLSKPFDLDDAVALAA
>gi|170743278|ref|YP_001771933.1|/48-117:gi|170743276|ref|YP_001771931.1|/2-114 E={2.7e-10,3.6e-22} [Methylobacterium_4_46]
ERDAFLAAMAHELRNPMTPILGQVERLRD-----AAEDEAAGPRL------------AQGLSRLHWLVERYVRRATTVLDVSRAQAGATVLIVDDEFGIAELLDSVLT-DEGH-TVLTAANGRHGLARLAEARPDLILLDFMMPVMDGPAMLRAL-AEDATARIPVVLMS--SMPETAVRERCRGYTAFLRKPFRLKEARAAVA
>gi|197122041|ref|YP_002133992.1|/238-303:gi|197122042|ref|YP_002133993.1|/2-112 E={3.9e-11,3.8e-34} [Anaeromyxobacter_K]
GLEQVGAKVAHELKNPLTGVKALVQLGLR---------SPAEAAS------------HERLEVVDREVTRMQEIIQNYLSFNRPLQSSRVLLVDDEPSVRAALKELVQ-GRGW-EPVLACSASEALEQLERA--DVLVTDFSMPEMDGLALLQAV-RERD-EWLPVILLTAHGSERLAVRAMKAGAYEYVPKPFDVDELALAIG
>gi|78222506|ref|YP_384253.1|/113-179:gi|78222505|ref|YP_384252.1|/6-118 E={2.2e-16,7.8e-38} [Geobacter_metallireducens_GS-15]
EQKDFISQATHELKSPLASIKLHLETIRL---------RKPPPEKL-----------ERFLDTMLVDIDRLDNLTSNILMVAKLEQRPHILLVEDEMHLARGICFNLE-MEGY-RVSHVESGEEALERLAYDRFALIILDVMLPGMDGFAVCERI-RTMD-SRVPVLILTARSDEGARVTGLQSGADDYLTKPFSLNEFLLRVG
>gi|115352978|ref|YP_774817.1|/423-491:gi|115352977|ref|YP_774816.1|/5-117 E={2e-07,2.6e-32} [Burkholderia_cepacia_AMMD]
ALGQMAAGITHELNQPLAALRSFSDNTRV--------LLDRGEQAAA----------RENLEAIAALTERMGKITNQLKLFVGRAKPLQVIYIEDDALVRRASVQSLQ-LAGF-DVVGFESAEAADKAIVAETAGVIVSDIRLPGASGLDLLAQC-RERV-PDVPVILVTGHGDISMAVQAMRDGAYDFIEKPFAAERLIETVR
>gi|151220841|ref|YP_001331663.1|/119-177:gi|151220840|ref|YP_001331662.1|/1-112 E={0.00024,8.4e-24} [Staphylococcus_aureus_Newman]
MHEQTITEFVHDIKTPVTAMKLLIDQEKN----------------------------QERKQALLYEWSRINSMLDTQLYITRLESQMQILLVEDDNTLFQELKKELE-QWDF-NVAGIEDFGKVMDTFESFNPEIVILDVQLPKYDGFYWCRKM-REVS--NVPILFLSSRDNPMDQVMSMELGADDYMQKPFYTNVLIAKLQ
>gi|148658529|ref|YP_001278734.1|/1911-1979:gi|148658528|ref|YP_001278733.1|/4-119 E={1.1e-24,7.4e-33} [Roseiflexus_RS-1]
AKRDFISSVSHELRTPLTSIKGYVDLMLLGAN------GPLNEEQ------------KKSLGVVKNNANRLMDLINDILEIGRIDSDEKILVVEDAPDISSLLKIYFT-SQGY-EVMTALRGQTALEICRKTPPNLALLDVNLPDMEGYEIGKAL-RQSATRHIPIIFLTARGEKQDRLKGLEVQAEYYIVKPFDIEEVHTIVK
>gi|78222591|ref|YP_384338.1|/343-413:gi|78222590|ref|YP_384337.1|/9-121 E={0.0019,2e-29} [Geobacter_metallireducens_GS-15]
ALGEMLGHIGHQWRQPLYNLSLIVQNIGL-----QNQYGKLDDALL-----------SKQITQANQNIEYMSNIIDDWRSLLMSGSSMTVLFVDDEEIAREQMKMVLS-SFCKNTIC-VGSADQALAALQEHHPDIVLTDIRMPGLSGIELLNAV-KQKD-ASVAVVIVSAHSESEYLLDAFRYKADGYLLKPFNFHEMLELLS
>gi|78222608|ref|YP_384355.1|/323-389:gi|78222609|ref|YP_384356.1|/3-115 E={4.8e-17,3.2e-41} [Geobacter_metallireducens_GS-15]
VIGELSARMAHEIRNPLAAISGSAQLIAQG--------DGIPEAD------------RELFAIVLREADRLNGLITDFLAYARPSQPIRILVVDDELSMREFLAILLK-REGY-AVDQADCAEKALEFLDSITYDLVISDVKMPGLDGIALLGRI-KENS-PDTAVLMMTAFSTAEQAVEAMKLGAYDYIAKPFKVEEVKVLVR
>gi|151220886|ref|YP_001331708.1|/122-189:gi|151220887|ref|YP_001331709.1|/2-113 E={7.4e-14,1.4e-34} [Staphylococcus_aureus_Newman]
EKTELIQNLAHDLKTPLASIISYSEGLRD---------GIITKDH----------EIKESYDILIKQANRLSTLFDDMTHIITLNTGTHLLIVDDEQDIVDICQTYFE-YEGY-KVTTTTSGKEAISLLSND-IDIMVLDIMMPEVNGYDIVKEM-KRQK-LDIPFIYLTAKTQEHDTIYALTLGADDYVKKPFSPRELVLRIN
>gi|197122135|ref|YP_002134086.1|/307-398:gi|197122134|ref|YP_002134085.1|/11-124 E={0.00017,3.8e-26} [Anaeromyxobacter_K]
ALGVLVSGVAHEINNPNGFILLNMPALKD---------VYLDALEALDRDRDAREEVPRMLDEMLDGARRIRRIVEDLKDFARREDAFAVLLVDDEAAWLRSMRVALQ-RAGVDHVLATQDPREVPELLAREPVGLVLLDLNMPHLSGEALLERL-AAER-PEVAVIVISGMNQVETAVRCVKAGALDYYVKTAEEDRLVGGVL
>gi|121603351|ref|YP_980680.1|/472-537:gi|121603350|ref|YP_980679.1|/2-116 E={1e-25,3.3e-33} [Polaromonas_naphthalenivorans_CJ2]
AKAAFLAAMSHEIRTPLNGVVGMTTLLAD---------TPLDLEQ------------RDYVHTMRISSDQLLGVINDILDFSKIESGALIVVIDDDAGTRLLVSQVLK-KEGH-KVMSAEDGAKGLDLIREHKPDLVVSDVQMPLMDGFEVLDQV-RSDALAATAVILLTSLQDRSYMRLGMTTGADDYLTKPFAPQELREAVS
>gi|29654531|ref|NP_820223.1|/253-318:gi|215919141|ref|NP_820222.2|/10-124 E={1.1e-14,2.1e-36} [Coxiella_burnetii]
REKRFTADAAHELRTPLAALNTHTQVALR----------AKTPEER-----------KEALLKVLAGVNRGTHVVQQLLTLNRMVPEMRVLLVEDDEFLGDGIRAGLK-QYGH-TIDWVRDGQAAHDVLTHETFDIIILDLGLPKRSGLDVLKTI-REKN-DPTPVVILTARDTVDDRIKGLDAGSDDYMTKPFDLEELCARMR
>gi|197122181|ref|YP_002134132.1|/329-419:gi|197122182|ref|YP_002134133.1|/9-123 E={6.7e-05,2.1e-24} [Anaeromyxobacter_K]
AMGVLVSGVAHEINNPAGYILLNVPTLKA---------AFADAQEALDAARLMRDEIPQMLDEIAEGGRRIKRIVDDLKDFARRDDAFAILAVDDEAAWLRSVSLTLERAAGITHLLTCQDARRVMEVLDGNDVGVVLLDLTMPHLSGEDLLGRI-SVEH-PDVKVIVVSGMNQVETAVRCMKLGAFDYHVKTEEEDRLVAGVL
>gi|115353150|ref|YP_774989.1|/58-121:gi|115353151|ref|YP_774990.1|/3-117 E={5.2,2.9e-39} [Burkholderia_cepacia_AMMD]
ARRHLAGELHDGLGAELTAARFALANVQTWL------PADAPEGC------------LRALELAQQALDAATDANRRL-----IDERLDILLVDDHAIVRQGVRHLLI-DRGVREVTEAETGSDAVAAVDRQTFDVILLDISLPDTNGIELLKRI-KRKL-PGTPVLMFSMYREDQYAVRALKAGASGYLSKTVNAAQMIGAIQ
>gi|115353192|ref|YP_775031.1|/201-270:gi|115353191|ref|YP_775030.1|/4-116 E={3.8e-05,1.6e-22} [Burkholderia_cepacia_AMMD]
ALGVQAATVAHEMGTPLSTIAMLAEELRD---------AARADPGLARY--------EADLKVLEEQMTLCTSALARLRSRASAPASNNFLVIDDNEVFAGTLARGLE-RRGY-AVQQAHDKEAALRLAAGGKFQFITVDLHLGEDSGLSLIAPL-CDLQ-PDARILVLTGYASIATAVQAVKEGADNYLAKPANIESILAALQ
>gi|197122273|ref|YP_002134224.1|/359-432:gi|197122275|ref|YP_002134226.1|/6-118 E={1.9e-14,9.1e-41} [Anaeromyxobacter_K]
SLGKLSASIAHEINNPLAGILTFAKLIVRTLD------QGVPDDATRKTL-------VKHLLLVQRETERCSAIVRNLLDFARERPLTRILVVDDEEIVRESLGGWLE-KDGY-SVHVAADGFAAVEKLKAERWSILIVDLKMPGMDGLQVLEEA-KKLQ-PELAVVIMTAYATVDTAVAAMKLGAYDYLVKPFDPEELSLMMQ
>gi|197122291|ref|YP_002134242.1|/276-342:gi|197122292|ref|YP_002134243.1|/6-118 E={8.4e-13,1.1e-37} [Anaeromyxobacter_K]
AVGEIATGLAHEIKNPLAGLSGALELLAEDF--------SDDARH------------SDIVTEMQHQVRRLTHTMESLLSFARPAKAARILVVDDEKLIRWSVAERLQ-RGGY-EVLSAESGEQALEMVAATPPDVMLLDVRLPGIDGVQTLQRA-LSLH-PEVAVLMMSAHSTVDIAVEAMKHGAIDFLVKPFPFQQLDEAVE
>gi|115353227|ref|YP_775066.1|/541-613:gi|115353226|ref|YP_775065.1|/2-115 E={2.4e-09,1.1e-36} [Burkholderia_cepacia_AMMD]
AWGEVARRLAHEIKNPLTPIQLSAERLQMKL------SDKLAPPD-ADVL-------KRGATMIVNQVAAMKRMVDDFREYARTPPAATILVVDDEMGIRELLSEILS-DEGH-VVEAAENAQAAREYRLNQAPDLVLLDIWMPDTDGVTLLKEW-AAQGLLTMPVIMMSGHATIDTAVEATKIGALDFLEKPIALQKLLKSVE
>gi|188574845|ref|YP_001911774.1|/268-334:gi|188574844|ref|YP_001911773.1|/2-116 E={4.9e-10,1.4e-28} [Xanthomonas_oryzae_PXO99A]
ALGRMTATVAHEIRNPIATMRLALENEIA--------RRDATPDD------------AAHGELMLGQIRRLDGVVESLLGMVQPIRLACILIIDDDAAFRTTLQATLR-SFGH-TVVAADNGPDGLARLSEGGIDMAFVDFRMPGMDGIAVLRAR-LDDAARQVPLVMLTAHVSSGNTIEAMTLGAFDHLVKPVGRADIVEVVE
>gi|197122378|ref|YP_002134329.1|/480-545:gi|197122377|ref|YP_002134328.1|/2-114 E={2.2e-17,1.9e-45} [Anaeromyxobacter_K]
ALGEMSAGLAHEIRNPLAAIKAAIQYLDP---------RKVPEDD------------REFFEIVVEEVNRLNGVVTQFLDYSRPLKPAHVLIVDDEVNIRRVLAAMLK-REGY-EVTTAADGEQALGVLHRTPVHVVVTDLVMPRVGGMELLRRV-SQDF-PDVPVILITAHGSVDSAVAALKAGAFDYITKPFEQEELKKVIA
>gi|78223200|ref|YP_384947.1|/477-543:gi|78223199|ref|YP_384946.1|/2-118 E={0.00088,2.1e-25} [Geobacter_metallireducens_GS-15]
VMGRVSAFIIHDLKNLVYTLSLTVDNGRE---------HIADPEFQ-----------DDLLDTLSNTVNRMKVLISRLKNLPEKRSLEKLLIVDDNEDIRRQLRWGIG--KEY-SLHLAADGTEALELFRKHRPQVVTLDLGLPPEEGFRCLGEM-LRIA-PDAKVIVITGNEGKENAVKAVQMGAYDFYQKPIDLNELKVIIK
>gi|78223242|ref|YP_384989.1|/119-185:gi|78223241|ref|YP_384988.1|/7-119 E={0.00042,3.5e-32} [Geobacter_metallireducens_GS-15]
DIGKVSATLAHGVRNPLNAIKGAVVYLKHRY---------GSDET-----------FVEFADIIDEEIAKLDGFITKFLSTSLLEMEGKVLIVDDEPNALKVLAAILR-EEGY-SVFKAGDAAEAEQALSKEDIDTVITDMKMPGKDGIQLMDFM-AEHY-PDIPIIFLTAYGSVDSAVHAITRGAFYYFIKPPDYVKLKGILA
>gi|120599092|ref|YP_963666.1|/498-563:gi|120599091|ref|YP_963665.1|/2-116 E={2.9e-12,2.9e-28} [Shewanella_W3-18-1]
YLENMSSRLSHELRTPVAVVRSSLEHLNL---------QTLDQDA------------QKYVDRAQEGVSRLSMMLNNMSEATRLEQSKRIAIVEDEAAIRENYKDVLQ-QHGY-SVQTYADRPSAMLAFNTRLPDLAIIDIGLGNDGGFMLCQSL-RAMS-NTLPIIFLTARDSDFDTVCGLRLGADDYLSKEVSFPHLTARLA
>gi|78223353|ref|YP_385100.1|/377-443:gi|78223352|ref|YP_385099.1|/2-114 E={2.8e-17,1.1e-33} [Geobacter_metallireducens_GS-15]
AVGHLALGLAHEIRNPLSAIQMNMQMIRK---------KIAPAGTL-----------RENFSIVEEEIQRLNRLLNDVLDFARSRPLRTILVADDDRAIRRTLELHLA-ETGY-TVLTAATGNEAVDLALARDVGLVLLDLRLTGMDGFEVLTLI-KERK-PALPVIMITAYDDMQTAIEAIRLGAIDHLGKPLDLDQLDQIID
>gi|197122661|ref|YP_002134612.1|/229-295:gi|197122660|ref|YP_002134611.1|/14-126 E={1.1e-06,1.6e-40} [Anaeromyxobacter_K]
SLATLAASAAHELSTPLSTIAVVAKELQR------AIPADASSEL------------HDDLQLVRDQVARCREILDRM--AAHAGENPSILLVDDDEVLRERLATAIR-ARGY-EVRTAGSAEEAMREATRDSPEMAVLDLRMPGGSGLEILREL-RRQD-PSTRVLMLTGYGSIATAVEAVREGAVGYLPKPADADEILAALN
>gi|170743828|ref|YP_001772483.1|/298-364:gi|170743829|ref|YP_001772484.1|/2-114 E={6.1e-21,1.1e-33} [Methylobacterium_4_46]
SRRRFFADVSHELRTPLTVILGECDLAAR---------SPDTPEA-----------FRPVIATIRKRALRLHRRVGDMLRIARSESGTSVLVVEDDGDIRGMLARGLS-AEGF-SVNLAGSVDEALAAARERVPEAVLLDIMLPDGSGHEVCRSL-REGG-YPGAILFLSAKDEVSDRVDGLAVGADDYIVKPFAFDELLARLR
>gi|78223639|ref|YP_385386.1|/667-735:gi|78223640|ref|YP_385387.1|/8-119 E={2.6e-16,1.5e-37} [Geobacter_metallireducens_GS-15]
LERALLNSISHDLRTPLVSITGALDTLREKV-------HTLANEAR-----------MELLDTAWEEAERLNRFVGNLLDMTRLEAGPRILIVDDELAIRRFLCTALD-TGEF-SLHQAENGHTALAAAVATMPDVILLDLGLPDMDGVEVIRRI-REWS--QVPIIVLSVREREDDKVAALDAGADDYLTKPFGVAELVARIR
>gi|78223657|ref|YP_385404.1|/150-216:gi|78223656|ref|YP_385403.1|/9-121 E={1.4e-21,6.9e-43} [Geobacter_metallireducens_GS-15]
ALGELSAMLAHEIRNPLGSIRGTAEILRDDF-------QPGHPKH-------------EFLEILLKETDRLNRVVEDFLRLSRPGDGVRVLIVDDDVSLRRVLEYNLQ-EEGY-EVLTAGSGEEGLRLFEDGAPTLVVTDLKMPGMGGFQLLREV-KERF-PDTVVIVITAFGAVEAAVEAMKAGAYDFITKPFNREALKLTVR
>gi|188575184|ref|YP_001912113.1|/368-436:gi|188575185|ref|YP_001912114.1|/5-130 E={4.4e-12,1.2e-15} [Xanthomonas_oryzae_PXO99A]
ELEAFSYSVSHDLRAPLRHVAGFSDKLAR-------HLGDAADEKS-----------RHYMEVISSSARRMASLIDDLLVYSRLGRGRTILLAEDSLADAEMAVDALR-EARLNPIVHVEDGVEAMDYLLRRGPAVLLLDIKMPRLDGLEVLKQV-RSDELKRLPVVILSSSREESDLARSWDLGVNAYVVKPVDVDQFFNAVK
>gi|115358420|ref|YP_775558.1|/240-305:gi|115358419|ref|YP_775557.1|/1-113 E={5.4e-16,8.2e-38} [Burkholderia_cepacia_AMMD]
ARRRFFADAAHQLKTPLAAVQAGVELALR---------PAEQPRV------------NVHLRRVNGAVRQAAKIVQQLLSLSRLDSDMRVLLVEDNPNLAQSLNDALT-AARF-AVDHMADGEAADHVLRTQDYALVILDLGLPKLDGLEVLRRL-RARR-NPVPVLILTAHGSVEDRVKGLDLGADDYLAKPFELTELEARAR
>gi|121604139|ref|YP_981468.1|/254-317:gi|121604140|ref|YP_981469.1|/5-117 E={8.8e-12,6.1e-39} [Polaromonas_naphthalenivorans_CJ2]
NQKRFVRDTAHQLRTPLAVLKVQVQSALR---------GDMDA--------------HEALADISQTVDRATLLANQMLALAKVEQLLKLLLIEDDASMQTALQRALS-RRGI-DVCACTDGRLAVAQWTAAQPDVVVLDLSLPGLDGLQVLEQA-RRQG-LATPVLILTARGTVGDRIIGLNTGADDYLPKPFDLDELEARLR
>gi|197122987|ref|YP_002134938.1|/434-504:gi|197122988|ref|YP_002134939.1|/2-113 E={5.7e-16,3e-34} [Anaeromyxobacter_K]
SIGEMAAGLAHELNTPLSNIRALASLAKRDLE-----AGPADPRAL-----------SQDLADVTEQTRRCSAIIQGLLRFARRQPPARVLVVDDDPVAQRVLVRLLS--PGH-QVRAFGDPAAALRHLAEHGADAVLTDLRMPGLDGIQVLARA-RELD-PEVLVFVITGHSSLSGAVEAIKRGAEDYLAKPFEPEDVVLRLD
>gi|151221539|ref|YP_001332361.1|/232-299:gi|151221540|ref|YP_001332362.1|/2-113 E={1.3e-18,3.8e-43} [Staphylococcus_aureus_Newman]
QQRQFVEDASHELRTPLQIIQGHLNLIQR--------WGKKDPAVL-----------EESLNISIEEMNRIIKLVEELLELTKGDVNTQILIVEDEQNLARFLELELT-HENY-NVDTEYDGQDGLDKALSHYYDLIILDLMLPSINGLEICRKI-RQQQ--STPIIIITAKSDTYDKVAGLDYGADDYIVKPFDIEELLARIR
>gi|78223759|ref|YP_385506.1|/137-203:gi|78223760|ref|YP_385507.1|/4-116 E={1.7e-17,4.7e-39} [Geobacter_metallireducens_GS-15]
TLGTLAAGLAHEIKNPLGGIKGAAQLLEM----------ELPPES----------ELRDNVRVVVREVDRVNRIVEELLALSSPRKLHRILVADDEESMRWVLSKALR-KKGF-SVDLARDGEEALRLIQSGDYDLAILDIKMPGISGLDLLDRV-KELK-SDLLMVIMTAEASMKNAVEAMKRGAYDYITKPFDLDVIDAIIE
>gi|170743989|ref|YP_001772644.1|/128-192:gi|170743990|ref|YP_001772645.1|/4-116 E={7e-13,1.1e-34} [Methylobacterium_4_46]
SMVALGAMLAHEIKNPLAGIRGAAQLLEQ----------SAGEDD------------RMLTRLICDEADRIVRLVERMELFGDERPVGHIIVADDDAAIRTVLNQALS-RAGY-EVRSTGNAATLWRWVAQGDGDLVITDVVMPDENAFDLLPRI-KRVR-PDLPIIVMSAQNTFMTAIRASERGAYEYLPKPFDLKELTAIVG
>gi|115358457|ref|YP_775595.1|/234-301:gi|115358458|ref|YP_775596.1|/1-112 E={4.7e-18,5e-37} [Burkholderia_cepacia_AMMD]
RLEAFNADVAHELRTPISILIGQTQVALT--------SRDRSVDRM-----------RQTLQSNLEEFERLRVIINDMLFLSRSDRGMKVLIVEDEPKVVEYLKSGLT-EEGW-VVDTALDGEDGAWKAIEFDYDVVVLDVMLPKLDGFGVLRAL-RAQK--QTPVIMLTARDRVDDRVRGLRGGADDYLTKPFSFLELIERLR
>gi|188575242|ref|YP_001912171.1|/292-349:gi|188575243|ref|YP_001912172.1|/2-109 E={3.6e-06,2.3e-31} [Xanthomonas_oryzae_PXO99A]
ERTHMVAAIAHDLRTPLARLSFRLDGLQP-----------------------------PLRDKALADIDEMKAMISAALHFIHNDSH-----VDDDPDLRKLIGEFLS-AHGY-QVDMAENVAEMRSVMAQRRPDLIVLDVMMPGEDGLSAARTL-ASER-GSPAVIMLSALGNDTDRIIGLEVGADDYLAKPCNPHELLARVR
>gi|188533154|ref|YP_001906951.1|/249-317:gi|188533156|ref|YP_001906953.1|/6-118 E={5.4e-19,3e-40} [Erwinia_tasmaniensis]
QRHEFLRHISHELKTPLASMREGTELLADEVA------GPLTADQ------------REVVTILNDSSRHLQRLIEQLLDYNRKLADVRLLLVDDDPSLLKLLGMRLR-SEGF-TVVTAGSGPEALRVLNRENFDLTISDLRMDEMDGMTLFVEI-QKLK-PGMPVIILTAHGSIPDAVAATRQGVFSFLTKPVDRDALYKAID
>gi|197123083|ref|YP_002135034.1|/210-278:gi|197123082|ref|YP_002135033.1|/2-126 E={2.6e-13,1.7e-20} [Anaeromyxobacter_K]
AREDTLSIVSHDLKNPMSALLLGIQRLARLV-----------DEPRRPQG-------DALLAKLERTVRGMNRLIEGLLDLARIEAGIRVLVVEDMPTARQLLVGILSADPELEVVGQASDGAEALALVRALRPDAITMDVMMMPVDGIQATAQIMAERP---TPIVIVTLDVNVTLSMKALAAGALAALPKPEDARRLVTTVK
>gi|151221611|ref|YP_001332433.1|/359-426:gi|151221612|ref|YP_001332434.1|/3-114 E={1.3e-21,1.3e-39} [Staphylococcus_aureus_Newman]
MKKDFIANVSHELRTPISLLQGYTESIVD---------GIVTEPD----------EIKESLAIVLDESKRLNRLVNELLNVARMDAENEILIVDDEDRIRRLLKMYLE-RESF-EIHEASNGQEAYELAMENNYACILLDLMLPEMDGIQVATKL-REHK--QTPIIMLTAKGEETNRVEGFESGADDYIVKPFSPREVVLRVK
>gi|197123123|ref|YP_002135074.1|/186-248:gi|197123124|ref|YP_002135075.1|/3-114 E={2.8e-17,5.6e-28} [Anaeromyxobacter_K]
MREEFLSTAAHEFKTPLAVVKAYAQLMQK---------RAPGDPG---------------LAVIQRQVDRLNRLVQHLLDTSRLRLQRSVLVVEDDQDLSSLLEMVLA-DAGH-RVRTAPDGRAALAAVAAEMPGVILLDMRMPVMNGWEFAREFRSRYG-RACPIVVVTAAEN--ARLRAEEIGAEDWLAKPFDLDDVLYTVE
>gi|170744070|ref|YP_001772725.1|/271-329:gi|170744071|ref|YP_001772726.1|/15-126 E={4.5e-10,2.7e-39} [Methylobacterium_4_46]
QRTAMLNGVSHDLRTILTRFRLSLALLEQ-------------NPE---------------IEDLLRDVDEMSRMLEAYLAFARGDSGPHILVVDDDRRLRDLLSRFLY-EQGY-RVTAAASAAEARAKGANLVFDALVLDVMMPGETGFDYARQI-RQTS--QVPILMLTARSNPNDRVTGLEIGADDYLPKPFEPRELILRLN
>gi|29655288|ref|NP_820980.1|/217-275:gi|29655289|ref|NP_820981.1|/5-116 E={1.5e-11,1.8e-43} [Coxiella_burnetii]
NRTQMLAAISHDLRTPITRMKLRAQFLDN----------------------------STTRNALVKDLNEMEVMINETLSFARDDFASHILIVDDDSDIRDLLGKFLR-RHGF-EASLAKDGSEMQAILLKQAVDLVILDIMMPGDDGLTLCRQM-RANS--TIPILMLTAISEEVDRILGLEMGADDYLSKPFNPRELLARVR
>gi|78223890|ref|YP_385637.1|/364-432:gi|78223889|ref|YP_385636.1|/2-116 E={1e-24,1.9e-36} [Geobacter_metallireducens_GS-15]
IRRDFVANVSHELRTPVTVIKGYAEALIDGA-------METDPERA-----------RKFVGIILSHSERLAALIGDLLTLSQLEAGQTVLIIEDEKDLAELVSFNLE-KEGY-RTIAAPDGISGLDEAQRQVPDLILLDLMLPGMMGTEVCKIL-KKSETAKIPVIMLTARGEEIDRVVGFEVGADDYVVKPFSTRELLLRIK
>gi|70731815|ref|YP_261557.1|/238-300:gi|70731816|ref|YP_261558.1|/1-113 E={0.00062,2.7e-38} [Pseudomonas_fluorescens_Pf-5]
RYRDSLDDLAHSLKTPLTVLQGVSEDMAQ---------RPQDREQ---------------AWVLQAQIERMSQQISYQLQRASLRKSMKLLVVEDEALLRHHLQTRLT-DSGH-VVESVANAEEALYQTEQFNHDLAVIDLGLPGMGGLDLIRQL-RNRG-KTFPILILTARGNWQDKVEGLAAGADDYVVKPFQFEELDARLN
>gi|188575359|ref|YP_001912288.1|/195-261:gi|188575358|ref|YP_001912287.1|/9-122 E={2.1e-14,1e-38} [Xanthomonas_oryzae_PXO99A]
RERNFTRDASHELRTPLTVIRVASDMALA--------DDELSTRT------------QRSLRRIQRAGHEMEAVIDAFLILAREAEVGLVLVVEDNRNISEMIGEYLE-GRGF-EVDYAQDGLDGYRLAAENSYDVVVLDLMLPRLDGIEVCRRL-RNDARKSTPVLMLTARDTLDDKLTGLGFGADDYLTKPFAIQELEARLR
>gi|151221797|ref|YP_001332619.1|/330-397:gi|151221798|ref|YP_001332620.1|/3-115 E={7.7e-23,1.4e-40} [Staphylococcus_aureus_Newman]
LRREFVANVSHELKTPITSIKGFAETLIDGA--------KNDAESL-----------DMFLNIILKESNRIESLVTDLLDLSHIEQHQKVLVVDDEHSIVTLLKYNLE-TAGY-EVVVAFDGDEALEKVESEQPDLIILDVMLPKKDGIDVCKTV-RTNK-NLVPILMLTAKNDEFDRVLGLELGADDYMTKPFSPREVVARVK
>gi|197123302|ref|YP_002135253.1|/838-911:gi|197123300|ref|YP_002135251.1|/4-115 E={1.3e-10,7.9e-22} [Anaeromyxobacter_K]
ARDEFLAIASHELKGPLGPLQLRIAMLER----LRGELRAMPHEKL-----------VQIFGGARGQVHRLASLVDDLLDVTRLSTKPRVLVVDDNDALRENVAECLE-GEGY-AVDLAGGGAAALDLLEKAPPAVILLDLMMPGMDGGALAAAI-RADPWAGIRLVITTGHS----VSRVRELPVDAVLMKPFGVDELLAVLK
>gi|121604442|ref|YP_981771.1|/232-297:gi|121604441|ref|YP_981770.1|/1-113 E={2.1e-16,9.1e-34} [Polaromonas_naphthalenivorans_CJ2]
SERRFTADAAHELRTPIAAIRMQAQVAMG---------ESDNALR------------QHALQGTLEGCDRATRLVEQLLSLSRLEAAMRILLAEDDSLLGDGLRAGLR-QLGF-QVDWVRDGEAAERELRAQPYEAAVLDLGLPRKDGLDVLAAV-RRSG-VKTPVLVLTARDAVPERIRGLDAGADDYVVKPVDLHELAARLR
>gi|170744193|ref|YP_001772848.1|/241-308:gi|170744192|ref|YP_001772847.1|/1-113 E={2.5e-15,4.1e-38} [Methylobacterium_4_46]
AVRRFTADASHQMRTPLAVLRMHVDLARRHG-------VGASPEG------------RAALDDIEGAALRLEHLLAQLLALARADEDMRVLVVEDDAALARGLVASLR-LAGL-AADHEADGEDAARLALSEPYSLIVLDIGLPGLSGFEVLRRI-RAAG-STVPVLILTARDAVADRVRGLDLGADDYLLKPFAPAEFEARVR
>gi|188575540|ref|YP_001912469.1|/202-268:gi|188575539|ref|YP_001912468.1|/1-114 E={7e-12,1.1e-38} [Xanthomonas_oryzae_PXO99A]
RERAFIDSASHELRTPIAVIGNAVELALD---------QPGTPPAV-----------RHQLQRIAQTSASVEQLITLLLVLAKDPGRMRLLVIEDNRNMVANLFDYFE-ARGY-TLDAAPDGITGLHLATTHHYDALILDWMMPRMDGPEVLRRLREQHQ-SELPVIMLTARDELPDKIAGFRAGADDYLTKPFALPELEVRIE
>gi|110678486|ref|YP_681493.1|/336-399:gi|110678485|ref|YP_681492.1|/4-116 E={1.1e-18,3.5e-26} [Roseobacter_denitrificans_OCh_114]
KRRRFFADISHELRTPLTVILMEAQIGKT-----------GSPDP------------AAAFATIEARAARLNRRIDDLLRLARSDTGSTLLIIDDDPEITSALSRGLA-LHGY-ETEAENRADRALSRLQTGRYDGAIVDVMLGADSGVDLVRLA-RAAG-VSMPILMLSALSDVEHRAAGLEAGADDYVVKPFNFDELVARLR
>gi|121604682|ref|YP_982011.1|/604-674:gi|121604681|ref|YP_982010.1|/8-120 E={2.2e-07,4.4e-34} [Polaromonas_naphthalenivorans_CJ2]
TMGEMASSVAHELNQPLTAINNYCNGMVSRI-----KANQISNDDL-----------LVALEKTAKQAWRAGQIIQRIRAFVKRSEPGTVYVVDDDEGVRDSLQWLLE-GKDY-RVRCFDSAETFLSRYDAREVACLIVDIRMGGMTGLELQDRL-LERK-SPLPIVFITGHGDVPMAVDTMKKGAMDFIQKPFQEDALVNLVE
>gi|78224348|ref|YP_386095.1|/249-320:gi|78224349|ref|YP_386096.1|/3-115 E={9.4e-07,9.6e-39} [Geobacter_metallireducens_GS-15]
RVGQLASGIAHEIRNPLNYISLAIDHLKSEFT------AACPDKTER---------VVPVADKIKEEVRRANYMVVNFMNFGRPLKLGTILIVDDERAQREIIQTILE-GEGY-RVAAAPGGREALEQLETSEFDVILTDLKMQGMSGMELLERV-LEAD-PLQCAIMMTAHGTVDSAVEAMKKGAFDYLEKPLERDNLLLTLR
>gi|78224371|ref|YP_386118.1|/323-389:gi|78224370|ref|YP_386117.1|/2-112 E={8.2e-14,2.1e-25} [Geobacter_metallireducens_GS-15]
LVGKITSSIAHSIRNPLMIIGGFARTLLR---------GAADDDPQ-----------REYLESIGQQVRQLEEVLEDILNYSDSLYPARLLVVDDESSIRLLYSQELA-DDGH-EVATAATAAEAVEKIKESEFDLIVLDIKLKNESGLDLLQKV-VKER-HNLPVILCTAFSCKDDFSAWL---ADGYVVKSSDLTELKEEVK
>gi|189348732|ref|YP_001941928.1|/267-335:gi|189348733|ref|YP_001941929.1|/5-117 E={8.3e-19,1.4e-31} [Burkholderia_multivorans_ATCC_17616_Tohoku]
QRRELIANISHDLRTPLTSLHGYLETLSLKA-------DTLAEPDR-----------RRYLSIALAQSAKVGRLAQALFELARLESGKRILIVEDDADIADVLSLHLR-DERY-EVVHSADGAQGLRLLEQGGWDALILDLMLPGVDGLEICRRA-RAMA-RYTPIIITSARSSEVHRILGLEIGADDYLAKPFSVLELVARVK
>gi|188575700|ref|YP_001912629.1|/176-240:gi|188575701|ref|YP_001912630.1|/4-115 E={3.3e-13,1.7e-38} [Xanthomonas_oryzae_PXO99A]
ELRDSSAMLAHELRTPLNAAMGRVQGMLDEVF-------PREPEQ---------------LRLVHRQLEQINRLIGDLHLVSLARAGKKVLLVEDDADSASILEAYLR-RDGF-DVAVAGDGERAIQLHRQWAPDLVLLDVMLPKLSGIEVLSAI-RRAS--DTPVIMVTAIGDEPEKLGALRYGADDYVVKPYSPKEVVARVH
>gi|188575734|ref|YP_001912663.1|/315-381:gi|188575732|ref|YP_001912661.1|/8-120 E={1.2e-17,3.5e-44} [Xanthomonas_oryzae_PXO99A]
AMGRFSASLAHEIRNPLTAICYASQLLEE--------SPDIGDAD------------RRLLQIIHQQCQRTNGIVESVLALARRERAKSALVVDDERDIRELLVLTLS-RMGL-RISTAANLAEARELLANNPYDLCLTDMRLPDGNGIELVTEI-ARQY-PQTPVAMITAFGSMDLAVEALKAGAFDFVSKPVDIGVLRGLVK
>gi|78224572|ref|YP_386319.1|/245-311:gi|78224573|ref|YP_386320.1|/1-113 E={8.9e-21,1.9e-39} [Geobacter_metallireducens_GS-15]
RVKQFTGDVSHELRTPLTILRGETEVGLR---------WAREPEE-----------FRELFRSNLEEINRMSKIIEALLELSRAEEGMKILVVEDEKKVSSFIKRGLE-EERY-EVEAAFNGEDGLKMALEKGFDLIILDVMLPKKDGLSVVREL-RERK-NATPVLMLTAKDSVEDIVAGLDSGSDDYLTKPFAFAELLARVR
>gi|121604854|ref|YP_982183.1|/211-306:gi|121604857|ref|YP_982186.1|/8-120 E={3e-08,1.3e-34} [Polaromonas_naphthalenivorans_CJ2]
SLGRLVAGVAHELNNPISFVLGNVHALSRYCDRQVAAVHAGESSEQLEELRLMLNDLPSLIEGTLEGAQRTANIVNGLKRFSAMDPEPSILVVDDEVHSQAAMRRTLD--EDF-TVFTASDADEARALLERQAVSVILCDQRMPGLTGVAFLKEV-RERW-PDTVRIVISGYTDTEDIIAGIDAGIYQYILKPWVPDHLLQTVR
>gi|188575830|ref|YP_001912759.1|/438-504:gi|188575832|ref|YP_001912761.1|/22-134 E={0.00045,1.8e-32} [Xanthomonas_oryzae_PXO99A]
TLGTMASGISHNFNNIVGAIRGNAEIALSKL-------DPHSPAS-------------EHLLEISHTTAHAYDLIESILSFGRVQNYAKVLVVDDDQAMAHVVMGHIR-SHGM-EAFVATNSSELAEALRRREPDILLLDLMLKHEDGLDLLRAL-RKES--DIPVIIMSGHRREIDRVVGLELGADDYLPKPFGLHELTARIR
>gi|151222195|ref|YP_001333017.1|/653-721:gi|151222196|ref|YP_001333018.1|/3-114 E={2.5e-12,2.3e-33} [Staphylococcus_aureus_Newman]
THSNFLRSISHDIRTPLTTIMGNLDILVS-------HSKDMSVIEK-----------EQLLVHSFQESQYLYLLVTNILSLTKLQSSSKILIIEDDHAITHLLDVALT-LDYY-NVTTADNATQAHFKIQIDKPDVILLDLGLPDKDGLCLISEI-RQHT--DIPIIVISARQEEQTIIQALDNGANDYMTKPFNVDELRARIR
>gi|110678802|ref|YP_681809.1|/417-485:gi|110678803|ref|YP_681810.1|/17-140 E={3e-08,4.1e-17} [Roseobacter_denitrificans_OCh_114]
ELEKFAYVAAHDLRSPLRAIQDLTEWTLE------DEETVLSADG------------LENMTLLQKRTLRLNNLLSDLLEYARAGQEVKFLIVDDDQVSVMAIKRALKKLRIINPVLVAKDGQQALDLLCGQDPFLITLDLNMPRMDGFEFLDEV-RKDPLHQAVIFVLSTSDAPKDVDAAYEKNIAGYIVKN-DLGNFIKAIN
>gi|121605100|ref|YP_982429.1|/213-279:gi|121605101|ref|YP_982430.1|/5-119 E={1.3e-21,1.4e-33} [Polaromonas_naphthalenivorans_CJ2]
MRRDFVANVSHEIRTPLTVVSGFIETLQT--------FPLKKPER------------DRYLCLMAQQSQRMQTLVDDLLTLSRLEGSPRVLIVEDEPAIAELIQVNLK-HGGF-IPVLAYDSVAAQRELDTMLPDVILLDWMLPGQSGLSLARLW-RKQETRSIPILMLTARGDEPDKVAGLDAGADDYITKPFSTQELLARIR
>gi|115359105|ref|YP_776243.1|/233-298:gi|115359104|ref|YP_776242.1|/1-113 E={6.9e-15,1.6e-36} [Burkholderia_cepacia_AMMD]
LQRHFIADAAHELRTPIMGLSIQSQLLRR---------AATSDER------------EQILAQIHAGTTRLGHLAEQLLTLARLEPDMRVLLVEDDPLIGSGLEQGLK-QEGF-AVDWVKDGDAASLALRSTAYGLLLLDLGLPNRDGLSVLASL-RRRD-ETLPAIIITARDGVPDRIAGLDSGADDYLVKPFVLEELLARIR
>gi|39995214|ref|NP_951165.1|/484-552:gi|39995215|ref|NP_951166.1|/4-123 E={0.00016,1.8e-28} [Geobacter_sulfurreducens]
ELEGFCYAVSHDLRSHLARLEGLGRGLLEDCF------AGLDNQA------------RHYAERICRISMDLRRAIDSLLDLSRLARCKTILLVEDNPDDEFLALRALR-RHGLQDVVVARDGEQAVGQLPPLDPWLVLLDLKLPKMNGLEVLRTI-RSEETRHTPVIVISSSQEETDVVKCRELGVLAYLTKPIDGEKIMALLA
>gi|115359116|ref|YP_776254.1|/161-226:gi|115359117|ref|YP_776255.1|/9-120 E={2.1e-15,5.5e-29} [Burkholderia_cepacia_AMMD]
AQRDLTNGISHELRTPLARVRFALEMLRE----------PGSAAE-----------YHGALESIAQDVTELEELIDMSLTYARLEYSFRILLVEDDTRLSTLIAGYLR-KNDY-EVDTVLHGDAAVPAILSMRPDLVILDVNLPGKDGFEICREA-RKEY--DGVIIMVTARDEPFDELLGLEFGADDYVHKPVEPRILLARIK
>gi|188576089|ref|YP_001913018.1|/643-708:gi|188576088|ref|YP_001913017.1|/1-111 E={2.8e-25,2.1e-26} [Xanthomonas_oryzae_PXO99A]
SKSDFLANMSHEIRTPMNAILGMLYLLQR---------SELPGAA------------QDMVAKIDRSARTLLEIINDILDFSKIEAG---MCVDDESSNLATLRQLLR--DDF-ALVFAKSGGDALDAVTRHTPKLILLDVELPDMDGYAVARAL-KQQPSNAIPILFVSSRNSEHDERLGLEAGAADYVSKPYSPTLLKARIA
>gi|151222476|ref|YP_001333298.1|/239-304:gi|151222475|ref|YP_001333297.1|/2-113 E={4.6e-10,4e-31} [Staphylococcus_aureus_Newman]
MRQHFVQNVSHEIKTPLTHIHHLLSELQQ--------TSDKTLRQ-------------QYINDIYTITTQLSGLTTELLLLSELDNHVQCLVVDDDPRILNYIASHLQ-IEHI-DAYTQPSGEAALKLLEKQRVDIAVVDIMMDGMDGFQLCNTL-KNDY--DIPVIMLTARDALSDKERAFISGTDDYVTKPFEVKELIFRIR
>gi|121605442|ref|YP_982771.1|/247-306:gi|121605441|ref|YP_982770.1|/11-123 E={2.6e-10,1.6e-37} [Polaromonas_naphthalenivorans_CJ2]
DRVVMLAGISHDLRTPLARLRLETEM------------SVADPDA---------------REHMANDIAQLDAIIDKFLDYARPEPADKILILDDDARIRDLLRRYLA-QEGF-DVILAEDSKALNRIMLRDAVDLIVLDLMMPGEDGLSICRRL-RAAN-DRTPIIMLTAKGEDVDRIVGLEVGADDYLAKPFNPRELLARIH
>gi|212212387|ref|YP_002303323.1|/253-318:gi|212212388|ref|YP_002303324.1|/10-124 E={1.2e-14,2.2e-35} [Coxiella_burnetii_CbuG_Q212]
REKRFTADAAHELRTPLAALNTHTQVALR----------AKTPEER-----------KEALLKVLAGVNRGTHVVQQLLTLNRMVPEMRVLLVEDDEFLGDGIRAGLK-QYGH-TIDWVRDGQAAHDVLTHETFDIIILDLGLPKRSGLDVLKTI-REKN-DPTPVVILTARDTVDDRIKGLDTGSDDYMTKPFDLEELCARMR
>gi|39995481|ref|NP_951432.1|/279-350:gi|39995480|ref|NP_951431.1|/9-121 E={1.9e-06,1.4e-40} [Geobacter_sulfurreducens]
KVGQLASGIAHEIRNPLNYISLAVDHLKGEF------VAACPDKGER---------FVPLAEKIKEEVRRANYLVVNFMNYGRPLKLATILIVDDERGQREILQTILE-GERY-ETTTAAGGQEALALLDEREFDVILTDLKMQGMSGMELLERL-LAAD-PQQCIIMMTAHGTVDSAVEAMKKGAFDYLEKPLERDTLLLTLR
>gi|115359359|ref|YP_776497.1|/231-289:gi|115359360|ref|YP_776498.1|/5-118 E={0.00023,3.4e-42} [Burkholderia_cepacia_AMMD]
ERMQILASISHDLQTPITRMRLRVDVMDD----------------------------DAQGAKLRQDLIEMEHLVKEGVAYARTLHGDHVLIVDDDRAIRELIADYLE-KNGM-RVSLAANGREMRNVLEDGAPDLIVLDLMLPGEDGLTLCRDLRAGKF-RTVPVLMLTARGEETDRIIGLEMGADDYLAKPFAVRELLARIR
>gi|39995560|ref|NP_951511.1|/245-311:gi|39995559|ref|NP_951510.1|/1-113 E={1.3e-21,1.4e-39} [Geobacter_sulfurreducens]
RIRQFTGDVSHELRTPLTILRGEAEVGLK---------WAKEPEE-----------FRELLRSNLEEINRMSKIIETLLELSRVEGGMKVLVVEDEKKVSSFIKRGLE-EEKY-EVDAAFNGEEGLKMALDKGYDLIVLDVMLPKKDGLSVVREL-RERK-NSTPVLMLTAKDSVEDIVAGLDSGSDDYLTKPFAFAELLARVR
>gi|39995579|ref|NP_951530.1|/207-272:gi|39995578|ref|NP_951529.1|/3-116 E={2.4e-19,4.5e-35} [Geobacter_sulfurreducens]
QLGEMGAVLAHEVRNPLSGIKGYAQLLME---------RSNDDEN------------REFSALIVTEAIRLESLVSDLLAYARPEPGTRILIAEDDSTFRGFLRTVLK-GEGY-DIREAADGEEALALLRRESFDLVLSDLRMPGIGGLELLRAS-RDDD-YPPAFVILTAFGTIEEAVAAVKEGAADFLTKPLDPDTLRVLVG
>gi|121605564|ref|YP_982893.1|/390-456:gi|121605565|ref|YP_982894.1|/9-121 E={2.6e-06,6.2e-29} [Polaromonas_naphthalenivorans_CJ2]
LQERFMTMLMHELKTPLAIIQLAATSLGR---------HMLPGSG--DAAR---------IMNINRSVDDLNALIERCAQADQIDQGPSVIVVEDNVTLRCELVLFLS-EEGL-DVRGVGTGEELNHALQARRADILILDLNLPAEDGISITRRI-RNAL-PTVGIIILSARVRSTDRLEGYATGADVYLTKPTRPEELVAVVR
>gi|115359437|ref|YP_776575.1|/402-470:gi|115359438|ref|YP_776576.1|/5-117 E={1.2e-07,1e-32} [Burkholderia_cepacia_AMMD]
VLGQMAAGLTHELNQPLVAIRTLCDNARTFFE------RGQPAPA------------YANLERIGKLVDSMAVLTGELKTFARKPDVIRVLVVEDDENVRIGVEQAVA-LAGF-PVDAFASGADALAHVAPGAPIVIVSDVRMPGIDGLQLLERV-VAVD-AQIPVVLISGHADISTAVGAMHDGAYDFIEKPFSSDVIAGRVA
>gi|121605633|ref|YP_982962.1|/232-294:gi|121605634|ref|YP_982963.1|/2-113 E={2e-08,3.8e-29} [Polaromonas_naphthalenivorans_CJ2]
AKRGLLLAISHELRSPLTRARLNTELLPE------------TAEV------------QPARDALLRDLALMRDLVTGLLESERLASRHRILLIDDDAQLGGPLAAYFA-RFDMQLVCALRPG-AGLELIRQGGLDAAILDVMLPEMDGFALCRLI-RKES--DIPVIMLTARGEVMDRVVGLELGADDYVPKPFEPRELVARVQ
>gi|121605672|ref|YP_983001.1|/142-206:gi|121605671|ref|YP_983000.1|/2-118 E={1e-16,1.2e-27} [Polaromonas_naphthalenivorans_CJ2]
ANKELIRNLAHEIKNPLGGIRGAAQLLQM----------EIDKDL------------TEYTQVIIHEADRLQTLVDRLLAPHRRPHLKPIWIVDDDQSIRFVLEKALL-REGL-PTRSFTNPREVLAALEADGPQIIVSDIRMPGGSGLDLLEQV-KIKL-PGLPVIIMTAFSDLDSAVSAFQGGAFEYLPKPFDLHKAVELIR
>gi|188576388|ref|YP_001913317.1|/131-201:gi|188576387|ref|YP_001913316.1|/3-115 E={2.3e-10,2.1e-25} [Xanthomonas_oryzae_PXO99A]
SMGGLAASIAHEVNQPLAAIVTSGNACQRWL--------AQQPPNLAKA--------DAALERMLADAGRASAIIARMRALARGEASPVVYLIDDDASMRAALEDLFA-SVGL-QVCAFGSTDQFLAHRLQDAPACLVLDIRMPGQSGMEFHRRM-VESG-FALPTIFITGHGDIAMGVEAMKNGAIEFLTKPFRDQALLDAIQ
>gi|197124305|ref|YP_002136256.1|/241-307:gi|197124306|ref|YP_002136257.1|/1-113 E={5.2e-14,2.8e-35} [Anaeromyxobacter_K]
AQDRLVADAAHELRTPLTLMRTSIDLALR---------RRREAPEL-----------VETLDETRREVDRLARLATRLLDLATAGRGMKLLLVEDEDRVARVLARGLA-EEGH-QVDVCGTGLAAREQATTIAYDVVLLDWSLPDLDGISVLREW-RSRG-LRTPVLLLTARGSTGEKVTGLRAGADDYLVKPFDFDELIARIE
>gi|121605862|ref|YP_983191.1|/125-188:gi|121605861|ref|YP_983190.1|/2-113 E={1e-15,3.9e-35} [Polaromonas_naphthalenivorans_CJ2]
QRQQLFHDVSHELRSPLARMQAAIGLMHQ------------NPAQT-----------GPMVERIECETQRMDVLIEELLTFHRLEAGTSVLLVDDDNELTLMLVQYLS-LEGF-AVQATNDSETGVAQALSGRFEIVVLDVMMPRLSGMEALRRI-RA-G-SQIPVIMLTARGDNIDRIVGLEMGADDYVPKPCTPGELVARLR
>gi|39995881|ref|NP_951832.1|/446-512:gi|39995882|ref|NP_951833.1|/4-119 E={3.9e-15,5.4e-38} [Geobacter_sulfurreducens]
DIGMLAAGVAHEINNPMAIIRGNAELLQM---------ALPDEDPN-----------REEVDTIAQQVGRVERIIGSLLKFARQQQRAKILICDDEEGIRRYLQKMFQ-AKEF-EVETFADGTSLLARIEAGTADILLQDVRMPDMDGIEVLKRV-KKLR-PSLPVVVMTAFGTIDSAVDAIKLGAYDYVTKPFPREKILGVID
>gi|151222735|ref|YP_001333557.1|/87-144:gi|151222736|ref|YP_001333558.1|/1-112 E={0.026,1.1e-28} [Staphylococcus_aureus_Newman]
DVESYFLTWVHQMKTPITAAQLLLER-DE----------------------------PNVVNRVRQEVIQIDNYTSLALSYLKLLNEMKILIVEDDFVIAESLASELK-KWNYGVIV-VEQFDDILSIFNQNQPQLVLLDINLPTLNGFHWCQEI-RKTS--NVPIIFISSRIDNMDQIMAIQMGGDDFIEKPFNLSLTIAKIQ
>gi|110679530|ref|YP_682537.1|/341-409:gi|110679531|ref|YP_682538.1|/5-117 E={3.8e-10,8.3e-45} [Roseobacter_denitrificans_OCh_114]
ALGEMSAAVSHELNQPLAAMKTYLAGARLLL------RRNRHEEA------------LSSFGRIDDLIERMGGITRQLKSYARKGQEMKIAIVDDEQDMRQSISQWLA-LSGY-DTETFGSAEDALKVLGPEYPGIVISDIRMPGMDGMQFLKKL-MGND-SALPVIMITGHGDVPMAVEAMRVGAFDFLEKPFNPDRMSDLAK
>gi|39995918|ref|NP_951869.1|/529-600:gi|39995917|ref|NP_951868.1|/3-115 E={4.5e-13,4.9e-45} [Geobacter_sulfurreducens]
AWREVARRIAHEIKNPLTPIQLSAQRLRKRY------LPRFGDEDRV---------FDECTAMIVKSVDELKTLVDEFSNFARMPAAETILVVDDEQDIRTALAGILE-DEGY-RTAFARDGVEALETVQKDRPDLVLLDIWMPRLDGMETLQRL-KTAD-PGLTVVMMSGHGTIETAVKSTKMGAFDFIEKPLSLEKILVTVR
>gi|39995987|ref|NP_951938.1|/301-369:gi|39995985|ref|NP_951936.1|/182-308 E={1.3e-07,2.1e-26} [Geobacter_sulfurreducens]
ELESFNYSASHDLRAPLLRLRGLCQALEEDC-------GDRLDGEL-----------RDYLDRIAEVGVQMERVMSAMSSLFRVQRRRRILVADDSAFIRNSICSSLR-GAGY-NVDEAENGEDAWNMIQDKLLDLLITDVEMPKMDGLHLTTLV-KKDDLKDLPVLIFSSLASDDNKRKWKDLGALDIVTKP-DLPNLVKIAD
>gi|218528239|ref|YP_002419055.1|/672-740:gi|218528240|ref|YP_002419056.1|/3-115 E={2.3e-17,1.8e-38} [Methylobacterium_chloromethanicum_CM4]
LARALLTSISHDLRTPLASVLGAASTLRD-------LDGALPVEAK-----------AELLTTIIEESERLNRFIVNLLDMTRLEAGPTILVIDDEPPIRKLLRMGLA-TQGY-AILEAPNAATALEVLGRDSPDLVILDLGLPDMRGHDLLHAI-RASH-PGLPVVVLSSRDDEGGKVEALDLGADDYVTKPFGMAELLARLR
>gi|82749796|ref|YP_415537.1|/375-442:gi|82749795|ref|YP_415536.1|/5-116 E={1e-24,8.6e-37} [Staphylococcus_aureus_RF122]
ERREFVANVSHELRTPLTSMNSYIEALEE---------GAWKDEELA----------PQFLSVTREETERMIRLVNDLLQLSKMDNERKVVVVDDEKPIADILEFNLK-KEGY-DVYCAYDGNDAVDLIYEEEPDIVLLDIMLPGRDGMEVCREV-RKKY--EMPIIMLTAKDSEIDKVLGLELGADDYVTKPFSTRELIARVK
>gi|39996065|ref|NP_952016.1|/437-503:gi|39996066|ref|NP_952017.1|/8-120 E={3.2e-14,1.6e-35} [Geobacter_sulfurreducens]
SLGVLSSGVAHEINNPLGVILGYASYLES---------KITEEDPT-----------YKYIHEIKRESKRCKKIVQDLLSYARTPKPKRIMLIDNEEGLCRMMEAVLA-DSGY-AVKGYTRSFEAVEEFKAGDWDLVVSDIKMPGMDGLEVLQRI-KAKD-PLVPVIMITAYATVETSIQALRRGAYDMVTKPFEPEELLYRVK
>gi|197124505|ref|YP_002136456.1|/155-222:gi|197124506|ref|YP_002136457.1|/2-116 E={2.2e-22,1.4e-39} [Anaeromyxobacter_K]
TRRDFVANASHELRTPIAAIRAAAETLLS---------GAVEDPAAA----------RAFVEIVARHAERLSRLTQDLLDLSRIESRTSVLLVDDERDLLSLLDFNLR-ASGF-ETLLATTGEQALSHLRRRVPDLVLLDVMLPDVSGTEVCRQI-KSDPTRHVPVVMLTAKGDEVDRVVGFELGADDYVTKPFSVRELVLRLK
>gi|188576596|ref|YP_001913525.1|/197-260:gi|188576597|ref|YP_001913526.1|/2-109 E={0.0036,1.5e-18} [Xanthomonas_oryzae_PXO99A]
ALATHAASVAHELNTPLATMTLLVDDIAD---------QCEQGEL------------REDLDTLRELLVQCHERVLAL--AAPADNG-----VDDDTLYLRTLQRSLA-RRGV-QTLTATDAASALSTARSALPDFALIDLKLGHDSGLRLIQPL-REIR-ADMRILLVTGYASIATAVEAIKLGADDYLPKPANIPTIMRALG
>gi|39996107|ref|NP_952058.1|/137-203:gi|39996106|ref|NP_952057.1|/4-116 E={2.7e-16,2e-36} [Geobacter_sulfurreducens]
TLGTLAAGLAHEIKNPLGGIKGAAQLLEL----------ELPTES----------ELRDNVRIMLKEVERVNRIVEELLALASPRGLNRILVADDEESMRWVLSKALR-KKGF-TVDLARDGEEALRLIQSNEYDLAILDIKMPGFTGLELLDKV-RELK-HDLLMVIMTAEASMKNAVEAMKRGAYDYITKPFDLDVIDAIIE
>gi|30265078|ref|NP_847455.1|/258-324:gi|30265077|ref|NP_847454.1|/2-113 E={1.5e-11,9.5e-32} [Bacillus_anthracis_Ames]
SRKEFMSMVSHELKTPIAAVMGQLDGMIH---------GIGAYKDR-----------DKYLKRSYEMMQDINILTEKMSELSKIQNPTHILVIEDNPDIQELIREFLM-AQNF-TVDVVGAGTEGILLFQKNSYDLVLLDVMLPDIDGYSICKIM-RGQS--DVPIIMLTGLHNEESEIKGFELGIDDYITKPFHYTVFIKRVE
>gi|39996203|ref|NP_952154.1|/312-380:gi|39996204|ref|NP_952155.1|/2-116 E={1.9e-24,1.5e-38} [Geobacter_sulfurreducens]
VRRDFVANVSHELRTPVTVIKGYAEALAGGL-------VEEDPERA-----------GRFLEIICSHSERLADLIRDLLTLSQLESGKTILIIEDERDLADLVAFNLE-KEGY-RTLTALDGANGLELARSQPPDLILLDLMLPGMMGMEVCKIL-KKSETAHIPVIMLTARGEEIDRVVGFEVGADDYVVKPFSTRELLLRVK
>gi|218528424|ref|YP_002419240.1|/250-316:gi|218528425|ref|YP_002419241.1|/1-113 E={7e-12,3.5e-34} [Methylobacterium_chloromethanicum_CM4]
GMREVSDNIAHDLKTPLTRLRNRADEALR---------TAETPEAL-----------RRAMEGVIEDSDGLIRVFNALLTIARLEAGMRLLIIEDDREAAAYLVKAFR-EAGH-AVDHAGGGLDGYALAREGDYDVLIVDRMLPKLDGLSLVRSL-REQA-IATPVLILSALGQVDDRVKGLRAGGDDYLPKPYAFSELLARTE
>gi|121606263|ref|YP_983592.1|/262-330:gi|121606265|ref|YP_983594.1|/10-122 E={5.6e-15,2.3e-36} [Polaromonas_naphthalenivorans_CJ2]
DKSRFLRHISHELKTPLASLREGVSLLEDGVA------GPLSHDQ------------REIAQILKHNTGVLQSQIEDLLRFNTAAFEPSLLVVDDDADMLRLLTMRLT-AAGY-RVTAVTSAEAALTELQLHRPQLVLSDVRLPGKDGLALFDDI-RARH-PSLPVILLTAHGTIPDAVEATERGVFTYLTKPFDGKALEGKIA
>gi|121606271|ref|YP_983600.1|/336-401:gi|121606272|ref|YP_983601.1|/11-123 E={1.2e-16,2.5e-36} [Polaromonas_naphthalenivorans_CJ2]
AMGRMSAAVAHEIRNPLAAISQANALLEE---------DLHDAGQ------------RQLSRMIAQNAQRLAKIVDEVLNISRAQQQARILIIDDEPDLRTLYELTLL-RQGY-RVEAAGDLQQAREHLKAQRFDAVITDMRLPDGLGLELLRDL-AAQH-RSERCVVITAHGSAENAVEALKAGAFDYLTKPVDLKQFRSVVA
>gi|39996250|ref|NP_952201.1|/368-436:gi|39996247|ref|NP_952198.1|/4-128 E={6.4e-16,4.1e-25} [Geobacter_sulfurreducens]
DMESFSYSISHDLRAPLRAIDGFCGILNEEF------RERLPEEA------------GKYLVRMSHNARRMGQLIDDLLAFSRLSRQIKVLIVDDSAVVRQTMADILASDPQIEVMATAADPFIAAERMKSDVPDVITLDVEMPRMDGITFLQKIMSQHP---IPVVMCSLTENSETAMKALEYGAVEIIQKPESRVRICDAIK
>gi|110679868|ref|YP_682875.1|/112-179:gi|110679874|ref|YP_682881.1|/6-120 E={1.3e-22,2.3e-40} [Roseobacter_denitrificans_OCh_114]
MRRDFVANVSHELRTPLTALMGFIETLRG---------PAREDAAAR----------DRFLDIMEGEAGRMNRLVGDLLSLSRVEGNPLVLVVEDEPAQREVLAYNLE-AEGF-AVSRAENGEEAMMLVDETAPDLIVLDWMMPNLSGIEVCRRL-KTRSTRAIPIIMLSARSEEVDRVRGLETGADDYVIKPYSIVELMARVR
>gi|39996351|ref|NP_952302.1|/274-365:gi|39996352|ref|NP_952303.1|/7-120 E={0.0008,5.8e-24} [Geobacter_sulfurreducens]
SLGVLVASIAHEINNPNNYIMVNSEILRR----------SWNDIY--PILREEMREFPELIAGVHDGARRIRDIVNNLKDFARNEACQTIVLVDDEENILKASRLILL-GNGFGNVVTLQDSRQLMPLLEQGGVAAVVLDLFMPHLSGTELLPLI-VERF-PHIPAIVMTAVDETETAVTCMKSGAFDYLVKPVESGRLIASVT
>gi|197124763|ref|YP_002136714.1|/137-201:gi|197124764|ref|YP_002136715.1|/2-119 E={3.7e-17,2e-28} [Anaeromyxobacter_K]
DFEALAAGLAHEIKNPLAGLQGSAELLAR----------EAEGPA------------REYAAVIAREAKRVDGLVRELLDLARPAALRKVLIVDDEPSVRFVLARTCE-RAGV-PYEEAGSAEEARTKLRASGVGLVLLDVRLPGDDGFKLLGEI-GGRV-DSPFIVVMTAEDTMRSAVEAMKRGAADYLGKPFDLERVERIVR
>gi|115359930|ref|YP_777068.1|/250-316:gi|115359931|ref|YP_777069.1|/1-112 E={5e-16,1.2e-40} [Burkholderia_cepacia_AMMD]
RLSQFSSDLAHDMRTPLANVISSSQVTLS---------RARTTEE-----------YEALIDSNIEECERLQRMIENMLFLARTDNAMRILIVEDEPKMASYLRKGLA-EASY-TVDVAENGKDGLFLALHEDFDLVVLDVMLPELDGFEVLRRL-RAQK--QTPVLLLTARDAIEDKVTGLELGADDYLLKPFAYAEFLARIR
>gi|39996421|ref|NP_952372.1|/150-216:gi|39996422|ref|NP_952373.1|/8-120 E={1.7e-20,1.6e-42} [Geobacter_sulfurreducens]
ALGEMSAMLAHEIRNPLGSIRGTAEILRD----------DFSPGDRK----------FEFLEILIKETDRLNRVVEDFLRLARPLDGARVLIVDDDVSLRRVLEYNLQ-EEGY-DVITAGSGEEGLRLFDERSPALVVTDLKMPGMGGFRLLQEI-KGRS-PDTAVIVITAFGAVETAVDAMKAGAYDYITKPFNRDALKLTVK
>gi|121606518|ref|YP_983847.1|/537-609:gi|121606517|ref|YP_983846.1|/2-115 E={2e-15,1e-33} [Polaromonas_naphthalenivorans_CJ2]
AWGEVARRLAHEIKNPLTPIQLSAERLEMKLN------GKLAPAEQALL--------TKSVKTIVDQVDAMKRLVNEFRDYARLPAAANILVVDDELGIRDLLSEILN-DEGH-QVDLAENASQARAARALARPDLVLLDIWMPDTDGVTLLKEW-SSTGLLTMPVIMMSGHATIDTAVEATKIGAMAFLEKPITLQKLLKAVE
>gi|110680044|ref|YP_683051.1|/668-735:gi|110680046|ref|YP_683053.1|/3-117 E={6.9e-21,3.8e-34} [Roseobacter_denitrificans_OCh_114]
QKDEFLSQISHELRTPMTSIRSFSEILRD-------AKGIGPIEK------------AKYANIIHVEAIRLTRLLNDLLDLSVLENGKHVLLVEDELNIIEAIRFLLT-REGF-QVDTHSNGADASETIRALQPDLVVLDVMLPGKSGFDILEEL-RADDTADLPVLMLTARGQSRDREMAEKAGVSRFMTKPFSNAEVLTAVR
>gi|121606575|ref|YP_983904.1|/239-304:gi|121606574|ref|YP_983903.1|/2-114 E={1.8e-12,1.8e-33} [Polaromonas_naphthalenivorans_CJ2]
QEKRFINDAAHQLRTPLAGLINQTELALGES-------DAALIKAR--------------LHKVHAGAQRSAHLVNQLLALARSGSEAHLLIIEDDDLLRDGLTDLLK-QTGH-TVCNSADGLAAQTLLNEQVIDAVLLDLGLPRLDGMSLLRWI-RQRF-ESLPVMILTARDGVNDRVEGLLEGADDYLTKPFNNAELSARVQ
>gi|218528640|ref|YP_002419456.1|/209-277:gi|218528641|ref|YP_002419457.1|/29-141 E={1e-07,1.9e-23} [Methylobacterium_chloromethanicum_CM4]
QLDGLAAAAAHELGTPLGTIMLVAKELDRQL-------GPTASPAI-----------AEDLSLLRDQVDRCRGILSKLTSMGEENEERSLLIVDDDKPFSTRLARAME-ARGY-EVHVAESVSEGVAAVETKAPAFAVIDMRLGDGNGLDVIARL-KERR-PEARGVILTGYGNIATAVTAVKLGAFDYLAKPADADEIHGTLM
>gi|39996594|ref|NP_952545.1|/324-390:gi|39996595|ref|NP_952546.1|/3-115 E={7.2e-19,3.6e-43} [Geobacter_sulfurreducens]
AIGELSARIAHEIRNPLAAISGSTQLIAQG--------GAVSDPD------------RRLFDIVLRETDRLNGLISDFLAYARPNQPIHVLVVDDELSMREFLAILLD-REGY-TVDQAASAEEALACLERKTYDLVISDVKMPGLDGITLLGRI-KEMT-PDTAVLLMTAFSTAEQAVEAMKLGAYDYIAKPFKVEEVKILAR
>gi|121606615|ref|YP_983944.1|/223-291:gi|121606617|ref|YP_983946.1|/4-118 E={0.00077,1.1e-07} [Polaromonas_naphthalenivorans_CJ2]
ALGTLSAGLLHEVNNPVNYSLMAINMALM------DPAAAQSADL------------KESLTDAREGMQRVQNIVSDLKTFAYQKPGDKILFVDDEPMALKYFERLVT-PLAP-VIT-AISVEQGKAILRERGIAVLVSDQRMPGARGNELLGYA-REFH-PGIVRMLTTAYSELGEAIEAINSGIYRYITKPWDLGSLHADLR
>gi|121606634|ref|YP_983963.1|/439-509:gi|121606633|ref|YP_983962.1|/3-119 E={4.6e-08,4.6e-24} [Polaromonas_naphthalenivorans_CJ2]
AVGEVASTLAHELNQPLGALSSFANGLLNRM-----RAGTLTLAEV-----------TPVVERMERLAEKAGRVIQRVNAFARRQEMPTVHIVDDDADFRDGLAWLLD-SRGL-PTRSWSGGDMFLQSLRPGNCCVVLLDIRMEPLSGLATFEQL-KAMG-WPWPVLFLTGHGEMSMAVAAVKNGAWDFLEKPFQNNLLVDKVE
>gi|110680144|ref|YP_683151.1|/239-308:gi|110680145|ref|YP_683152.1|/1-113 E={1.9e-05,3e-32} [Roseobacter_denitrificans_OCh_114]
RSEDFIAEAAHRVRTPLATVRSHAEATLQRVE----------KEENRKAL-------RAMVRAIDESSRAAGQLLDHAMITFRADHLMKFLLVEDNIELAQAVLARLR-LDGH-VIDHAEKIEDAMAYAQVGDYDLILLDIMLPDGDGRDFLQQH-RQSQ-KDTPVIVLTARSQVSDRITLLDLGADDYVTKPFDHAELEARCR
>gi|115360067|ref|YP_777205.1|/241-306:gi|115360068|ref|YP_777206.1|/1-113 E={1.8e-06,3.9e-36} [Burkholderia_cepacia_AMMD]
AMQRFIADAAHQMRTPLARLDAQIELLDG---------EADPARH------------AARLDALRATSADVGRLTGQLLNHAMVIHRMRILVVEDDAEIGAAIRSRLT-RLGH-AVDLETDGSTANSLLRVERFDLVVLDANLPGLDGFTVLRNL-RASG-STTPVLLVTARSAIDDRVSGLGFGADDYLVKPFDYRELEARVQ
>gi|121606714|ref|YP_984043.1|/225-287:gi|121606713|ref|YP_984042.1|/29-141 E={6.8e-13,9.9e-34} [Polaromonas_naphthalenivorans_CJ2]
ARDMMLAGISHDLRSPLSRIRMAAELLPD-------------APGV-----------RDKQASIVRNVQAADRLVGAFLDLARASAEITVLMIDDDAELAGMVGELLL-GQGM-QLRSAATAALGLAALAQRQPDVLLLDLMLPDANGLDVCRRL-RESG-NDLPVLMLTARGDPFDRVLGLELGADDYLGKPFDPRELVARIR
>gi|110680274|ref|YP_683281.1|/549-619:gi|110680275|ref|YP_683282.1|/7-119 E={8.2e-06,4e-33} [Roseobacter_denitrificans_OCh_114]
MMGQMATGLAHELNQPLLAISTAVFLLKD---------AGQEAGEL-----------QELLLETDRHAHRAGDIIKALRAFVKKEGAPCVFIVDDDEDIRTSLSRALR-TRGY-TTEVFDSAQAFLAGYDAARSGCLILDYGLPQMNGLDLQQVL-VKRG-RPLPIIFITGHGGVSEAVRAMKHGAVDFLEKPFRQETLLARIE
>gi|121606783|ref|YP_984112.1|/437-516:gi|121606782|ref|YP_984111.1|/7-125 E={2.5e-05,5e-25} [Polaromonas_naphthalenivorans_CJ2]
MVGEMASLLSHELNQPLAAISSYANLLQDEA----RGDRAPDSVALFDDL-------QLAMGRIAEQAERAGRVIKSVHDFVRRSERATVYIVDDDKGVRDALAWLLR-SRRL-PSEAFASAEAFDARVAHGFPSCVLLDVRMGALSGLAMFEKL-ITYGLPTLPVIFLTGHADVPTAVDSVKRGAFDFFEKPFSDNALVDRIE
>gi|82750362|ref|YP_416103.1|/119-177:gi|82750361|ref|YP_416102.1|/1-112 E={0.00024,8.1e-24} [Staphylococcus_aureus_RF122]
MHEQTITEFVHDIKTPVTAMKLLIDQEKN----------------------------QERKQALLYEWSRINSMLDTQLYITRLESQMQILLVEDDNTLFQELKKELE-QWDF-NVAGIEDFGKVMDTFESFNPEIVILDVQLPKYDGFYWCRKM-REVS--NVPILFLSSRDNPMDQVMSMELGADDYMQKPFYTNVLIAKLQ
>gi|82750407|ref|YP_416148.1|/122-189:gi|82750408|ref|YP_416149.1|/2-113 E={7.1e-14,1.3e-34} [Staphylococcus_aureus_RF122]
EKTELIQNLAHDLKTPLASIISYSEGLRD---------GIITKDH----------EIKESYDILIKQANRLSTLFDDMTHIITLNTGTHLLIVDDEQDIVDICQTYFE-YEGY-KVTTTTSGKEAISLLSND-IDIMVLDIMMPEVNGYDIVKEM-KRQK-LDIPFIYLTAKTQEHDTIYALTLGADDYVKKPFSPRELVLRIN
>gi|121606846|ref|YP_984175.1|/250-315:gi|121606845|ref|YP_984174.1|/1-114 E={2.7e-15,1.6e-35} [Polaromonas_naphthalenivorans_CJ2]
TQKRFLADAAHQLKTPLAGLRMQADLAQR----------ETDAEQL-----------KNSLRHIGQASIRATHTVNQLLALARAETTMRILIAEDDQVLADGLLRTLR-ASGA-AADHVASGTEADAALLTNTFDLLILDLGLPRMHGLEVLKRL-RARG-STLPVLILTAADSVEERVKGLDYGADDYMAKPFSLQELEARVR
>gi|212213465|ref|YP_002304401.1|/217-275:gi|212213466|ref|YP_002304402.1|/5-116 E={6.9e-12,1e-43} [Coxiella_burnetii_CbuG_Q212]
NRTQMLAAISHDLRTPITRMKLRAQFLDD----------------------------STTRNALVKDLNEMEVMINETLSFARDDFASHILIVDDDSDIRDLLGKFLR-RHGF-EASLAKNGSEMQAILLKQAVDLVILDIMMPGDDGLTLCRQM-RANS--TIPILMLTAISEEVDRILGLEMGADDYLSKPFNPRELLARVR
>gi|39996976|ref|NP_952927.1|/102-168:gi|39996977|ref|NP_952928.1|/6-118 E={1.4e-17,9.1e-38} [Geobacter_sulfurreducens]
EQKEFISQVTHELKSPLASIKLHLETIRL---------RKPPPDKL-----------ERFLDTMLEDTERLDNLISNFLMAAKLEQKPHILLVEDEIHLARGICFNLE-MEGY-RVSHVESGEAALERLTYDRFALIILDVMLPGIDGFTVCERV-RATD-ARVPILILTARADDGDRITGLDRGADDYLTKPFNLNEFLLRVR
>gi|39997039|ref|NP_952990.1|/475-541:gi|39997038|ref|NP_952989.1|/2-118 E={0.0041,2.6e-23} [Geobacter_sulfurreducens]
VMGRVSTFIIHDLKNLVYTLSLTVDNARD---------HIADAEFQ-----------EDMLGTLGNTVNRMKLLIARLRGLPEKQSLEKLLIVDDNEDIRKQLKWGIG--KEY-TLFLAADAREAIDVFRKQRPTVVTLDLGLPPEEGFRCLEEM-LRIA-PDVKVIVITGNDGRENAVKAVQLGAYDFYQKPINLDELKVIVK
>gi|39997088|ref|NP_953039.1|/119-185:gi|39997087|ref|NP_953038.1|/3-115 E={0.0018,1.8e-31} [Geobacter_sulfurreducens]
DIGKMSVTLAHGVRNPLNAIKGAVVYLKDKY---------CTDAT-----------FAEFADIIDEEICKLDGFITEFLGTSHLEPVGLVLIVDDEPNAARVLSAILA-GEGH-TVLTASDASKAEHILKSRDVDAIITDLRMPGRDGMQLFEHV-TEHL-PDIPVIFLTAYGTVDSAVNAITRGAFYYFIKPPDYVKLKSMVA
>gi|39997140|ref|NP_953091.1|/269-335:gi|39997139|ref|NP_953090.1|/3-115 E={7.7e-21,1.2e-36} [Geobacter_sulfurreducens]
SVGMLAAGTAHEIGTPLAAIMGYVSLLRD--------DESLDPER------------ADYLRRIQHETERIDRIVHDLLDYARPVPLKRILVVDDEENMRHMLCAMLR-KQGY-EAVEAADGEAALAQASAAAYDFILCDIRMPIMDGVGFLRTF-QKAE-LPGTVIMMSAYGTVDAAIACMKEGAYDYVSKPFKNDEILLVLR
>gi|189349027|ref|YP_001944655.1|/201-270:gi|189349028|ref|YP_001944656.1|/4-116 E={9.5e-06,4.1e-22} [Burkholderia_multivorans_ATCC_17616_Tohoku]
ALGVQAATVAHEMGTPLSTIAMLAEELRD---------AARDDPGLARY--------EADLKVLEEQMMLCTSALARLRSRASAPASNNFLVIDDNEVFAGTLARGLE-RRGY-AVQQAHDKETALRLAAAGKFQFITVDLHLGDDSGLSLIAPL-CDLQ-PDARILVLTGYASIATAVQAVKEGADNYLAKPANVESILAALQ
>gi|110680626|ref|YP_683633.1|/238-296:gi|110680627|ref|YP_683634.1|/1-112 E={0.00039,8.6e-31} [Roseobacter_denitrificans_OCh_114]
AETRRAADAAHALRTPVAVLTARVDALPP----------------------------GETADRLRGDVAHLSRMVRQVLAATRADGMMRVLLVEDHPQLADAVRDALV-RAGF-AVDHAGTAAEAREMSSLAEYDIALLDLGLPDGDGMALLPTL-RRDG--TVPVIVLTAREQLTDRLSGLDGGADDYVVKPVEMPELVARCR
>gi|39997242|ref|NP_953193.1|/204-268:gi|39997243|ref|NP_953194.1|/5-114 E={1e-10,5.2e-31} [Geobacter_sulfurreducens]
LRKQICANLAHELRTPLTVMRGQLEGILD---------GVLPNDT-------------SRMSLLLEENQRLTKIVASMEEFFQAQAS--ILLVEDDAGIAEVALAYLE-NAGL-KVVHVTTGRDALDNSRAESPLLVVLDLMLPDLSGEAVCREL-KETA--DIPVVIITAKASEEERLAGFALGADDYVVKPFSPRELVARVQ
>gi|218529081|ref|YP_002419897.1|/235-293:gi|218529080|ref|YP_002419896.1|/10-121 E={2.3e-06,1e-42} [Methylobacterium_chloromethanicum_CM4]
ERTLAFAAVSHDLRTPIARLRLRLDRVED----------------------------VDERRAMAADLDEMQAMVEATLAYLRGDADAHVLLVEDDDGIRALVTRILR-ESGY-RVTGCRSGADMWSLQPDLAVDLVLLDVMLPGVSGFDLLRAL-RAKG--TVPVIMLSARNEEADRVLGLELGADDYVAKPFGRPELLARIR
>gi|115360484|ref|YP_777621.1|/149-207:gi|115360485|ref|YP_777622.1|/9-121 E={8.5e-08,9.8e-14} [Burkholderia_cepacia_AMMD]
ELLHVLAAYAHDLRTPLTRVMLRSGMLED----------------------------RTLRDAMERDLAEMGELINASLACARLQCSDLVSIVDDDPFVRAAAGSFVR-SLGG-EAREFASGPAFLASDAVSRTRCLICDLQMPEMDGLEVLARM-EALG-LRIPTVLVTAFVSARTSERARASTALCLLEKPIDAQELEGWLA
>gi|115360487|ref|YP_777624.1|/1462-1532:gi|115360486|ref|YP_777623.1|/16-129 E={1.5e-09,6.1e-32} [Burkholderia_cepacia_AMMD]
AMGELVASIVHEIGQPIAAVDTSASAGLRWLN-----REPPDLGEA-----------RAMLEHINRSAARAKSIIQALRAKARKAAPRTVYVVDDDEFVRAALISLLR-SIDL-EVRAFASTEEFLAAPKGAGPSCLVLDVRLRGQSGIAFQTSL-AESGGPQMPIIFITAHGDIAMTVKAMKAGAMDFLTKPFRDQDMIDAVI
>gi|115360528|ref|YP_777665.1|/266-334:gi|115360529|ref|YP_777666.1|/5-117 E={2e-17,1e-31} [Burkholderia_cepacia_AMMD]
QRRELITNISHDLRTPLTSLHGYLETLSLKS-------DTLAETER-----------RRYLSIALAQSTKVGRLAQALFELARLESGKRILIVEDDADIADVLSLHLR-DERY-EVVHSADGTEGLRLLEQGNWDALILDLMLPGVDGLEICRRA-RAMA-RYTPIIITSARSSEVHRILGLELGADDYLAKPFSVLELVARVK
>gi|39997386|ref|NP_953337.1|/298-366:gi|39997385|ref|NP_953336.1|/7-127 E={2e-08,8.1e-18} [Geobacter_sulfurreducens]
EMESFNYSVSHDLRAPLVRLKGFCLALEEDF------SDKLDSAG------------RFYLERIMSTCDQMGRVVAAIMSLTQVSRGITMLLVEDNPDEEFLTRRVLK-KPALSRIDVVKDGVEALRYLAENRPRFVLLDLKLPRVDGVDVLREM-RKRETRDIPVVVLTSSDHERDMEACGKLGAAHFLQKPLDAGRMSEVLN
>gi|115360613|ref|YP_777750.1|/130-194:gi|115360612|ref|YP_777749.1|/9-122 E={0.047,1.9e-29} [Burkholderia_cepacia_AMMD]
ERAMSLRFLLHDLRSPLNSISALTQL---DA-------SDPDAFER-----------CGGMQQITSLAQYVLSLGEQF-IFSSVTEHVRILFVEDDVAHHALIHSWLK-SEGY-HIDAFHSGLDAQQFLSEQWADLAILDWDLPGVSGDKLLQKIRSRSQ-SIMPVIFQTVHSAESDIVRILDAGADDYLVKPYDRQVLLARMR
>gi|39997578|ref|NP_953529.1|/653-721:gi|39997579|ref|NP_953530.1|/11-122 E={8.7e-17,5.4e-39} [Geobacter_sulfurreducens]
LERALLNSISHDLRTPLVAITGALDTLRDKV-------HTLADESR-----------LELLDTAWEEAERLNRFVGNLLDMTRLESGPRILIVDDEAAIRRFLRTVLD-AEEF-SLHQAETGHAALAAAAAIRPDLILLDLGLPDLDGVEVIRRI-REWS--PVPIIVLSVREREDDKVHALDAGADDYLTKPFGIGELLARMR
>gi|115360728|ref|YP_777865.1|/269-335:gi|115360729|ref|YP_777866.1|/1-112 E={1.6e-20,2e-41} [Burkholderia_cepacia_AMMD]
HLSQFSADLAHDLRTPLNNMRGATEVALA---------RPRSPGE-----------YQALLESNLEEYDRLARMIENVLFLARAEHPMRILIVEDEPKTAAYLKKGLE-ESGF-SIDLAKDGAEGLMLAQEENYDVIVLDVMLPVLDGWGVLKRL-RDTH--TTPVLFLTARDDVQDRVHGLELGADDYLVKPFAFVELLARIR
>gi|39997602|ref|NP_953553.1|/393-459:gi|39997601|ref|NP_953552.1|/3-115 E={7.7e-16,5.5e-33} [Geobacter_sulfurreducens]
SLGEVAAGVAHEINNPINGIINCAQILAA--------EPCLSEPE------------RGVASRIIKEGERVAVIVRSLLSFARYEGRRRVLIVEDEDTLRFTFEHFLA-AEGY-AVDTAADFAEAIGKVESADYDLVFTDIILGNDNGIDVLREV-KERQ-PSIPVVMITGYPNVETASDAVRLGAFDYLPKPVKRDALLRVAR
>gi|82751006|ref|YP_416747.1|/232-299:gi|82751007|ref|YP_416748.1|/2-113 E={1.3e-18,3.7e-43} [Staphylococcus_aureus_RF122]
QQRQFVEDASHELRTPLQIIQGHLNLIQR--------WGKKDPAVL-----------EESLNISIEEMNRIIKLVEELLELTKGDVNTQILIVEDEQNLARFLELELT-HENY-NVDTEYDGQDGLDKALSHYYDLIILDLMLPSINGLEICRKI-RQQQ--STPIIIITAKSDTYDKVAGLDYGADDYIVKPFDIEELLARIR
>gi|218529412|ref|YP_002420228.1|/382-450:gi|218529411|ref|YP_002420227.1|/10-122 E={1.8e-11,1.1e-33} [Methylobacterium_chloromethanicum_CM4]
TLGQMAAGITHELNQPLAAMRGLADNASAFL------RQGREAEA------------AANLTRIVSLVDRLGKITGQLRSFSRRSGTARVVLIDDEEMVRLAMEQALQ-LAGI-AVEAFSSAEAALPAIGRGFSGIVVSDVRLPGRDGLELLADI-RRRD-PELPVVLVTGHGDIAMAVAAMREGAYHFIEKPFVNDAFVEVVR
>gi|212218190|ref|YP_002304977.1|/27-94:gi|212218191|ref|YP_002304978.1|/19-132 E={4.6e-24,4.5e-31} [Coxiella_burnetii_CbuK_Q154]
IRSDFVANVSHELRTPLTVIRGYLETLLK--------KEVRDSKS-----------YQKIFQQMYQHSARMETIIDDLLLLSRLESDIKLLIIEDEIAIRDMVRFSLP--DEF-ELLDAEDTAKAIKQLAAQIPDLILLDWMLPGKSGIEFIEWI-KQKEWQDIPIVLLTAKAEEENKVRGLMSGADDYITKPFSPDELIARIR
>gi|115360938|ref|YP_778075.1|/448-512:gi|115360939|ref|YP_778076.1|/20-134 E={2.7e-14,4.1e-37} [Burkholderia_cepacia_AMMD]
QKIETLGYVSHDLRAPLSTINGYAKLLLQ----------SATRSQ------------ARLIRSIDRSIRYQLTLIDELLQYTKSELQAHILVVDDRPNDLRLLTEILR-SARC-RISVAFDGLQAYHRAQAVAPDLILMDVRMPRMDGFAACRLL-ASTPTQNIPIIILTAAADLDDRIAGLETGALDYIVKPFEPVEVIARIR
>gi|115361018|ref|YP_778155.1|/326-427:gi|115361017|ref|YP_778154.1|/29-142 E={1.6e-10,2.1e-30} [Burkholderia_cepacia_AMMD]
SIGQLAAGVAHEINNPVGFISANLNTLKTWV-RALPQLEPAQRDALAAMGRLYVREIATLIDESIDGALRVRRIVQDLRDFSRPGSGASILLVDDEPSVLSALKRVLR-PARY-GVLTADSGEAALEILASTEVDLIVSDMRMPNMSGAAFLSRA-RSLY-PDTMRILLTGYSDIASIVEAVEGGVYRYLNKPWDDHDLLMTIE
>gi|39998007|ref|NP_953958.1|/261-327:gi|39998006|ref|NP_953957.1|/4-116 E={3.7e-15,1.8e-43} [Geobacter_sulfurreducens]
SVGEMAAGIAHEIKNPLAGISAAMTIIRQ---------DFQEEDPR-----------REIIGEVIEQVNRLDKTVNDLLFFGKPTHPTKILVVDDEHLIRWSLEQNLK-KQGY-DVVSAGNGEDALRIVREEQPDLVLLDIQLPGISGLEALEKI-KEYD-EEILVIMVTAHGALETAVHAMRLGAYDYINKPFNLDEMSIVIR
>gi|76787688|ref|YP_330652.1|/231-297:gi|76788272|ref|YP_330651.1|/1-113 E={1.4e-15,3.5e-44} [Streptococcus_agalactiae_A909]
REKQFNNDVSHELRTPVTVILSESEYGKN--------YAENLIEA------------KESFEVIHRQSLSMKKLVEQLLELTKAENPMKILVVEDEFDLNRSIVKLLK-KQHY-SVDSASNGEEALQFVSVAEYDVIILDVMMPKMDGFTFLKLL-RNKG-SQVSILMLTARDAVEDRIAGLDFGADDYLVKPFEFGELMARIR
>gi|39998038|ref|NP_953989.1|/255-321:gi|39998037|ref|NP_953988.1|/1-113 E={2.7e-17,3.8e-40} [Geobacter_sulfurreducens]
RLESSSANLAHEIRTPLNILRGEAEVTLS---------RARSPEE-----------YRRVIESSLEEYERLSRLIDNILFLARAEQRMRVLIIEDEKKAAAYLQKGFA-ENGF-TADTAASGDDGLHLARTENYDLIILDIMLPGRDGWEVLEEL-RKEG-SEVPVIYLSARDAVHDRVRGLELGADDYLVKPFAFSELLARAR
>gi|158337908|ref|YP_001519084.1|/210-287:gi|158337907|ref|YP_001519083.1|/4-125 E={8.8e-07,1.8e-17} [Acaryochloris_marina_MBIC11017]
SLGQLIAGIAHEINTPLGAIRSSVENISDFLERAPTFFQALTGDC------------QQLFSELLDSANQDLVILSS-REKRKLKRGPVVLCVDDEKVILDSLKIQIKKESDLCNVEAAINANEALEIVEELQVVLVLCDWLMPGMKGDEFFVKL-HQDH-PNIIKIMLSGQADHSAIERAKEADLHRFIHKPWRKSELIELLK
>gi|82751280|ref|YP_417021.1|/330-397:gi|82751281|ref|YP_417022.1|/3-115 E={7.3e-23,9.1e-41} [Staphylococcus_aureus_RF122]
LRREFVANVSHELKTPITSIKGFAETLIDGA--------KNDAESL-----------DMFLNIILKESNRIESLVTDLLDLSHIEQHQKVLVVDDEHSIVTLLKYNLE-TAGY-EVVVAFDGDEALEKVENEQPDLIILDVMLPKKDGIDVCKTV-RTNK-NLVPILMLTAKNDEFDRVLGLELGADDYMTKPFSPREVVARVK
>gi|39998209|ref|NP_954160.1|/290-354:gi|39998208|ref|NP_954159.1|/3-114 E={7e-16,1.7e-37} [Geobacter_sulfurreducens]
ARRQWVADISHELRTPLAVLRGEIEAIQD---------GVRQPSP-------------DSIRSLHGEVLRLNRLVDDLYQLSLTDIGGTILIVEDEEKIATLLRDYLR-LAGF-DVCCLAGGAEAAPWVREHAPDLVLLDLMLPGRDGLEICKDV-RVFS--SVPIIMITARIEEIDRLLGLELGADDYICKPFSPREVVARVK
>gi|39998306|ref|NP_954257.1|/107-170:gi|39998307|ref|NP_954258.1|/4-116 E={1.7,7.4e-38} [Geobacter_sulfurreducens]
FLRDVASRLAPAIKDRLAGVSGALQILSE---------ETLPPSVP-----------DGIYRDIFEEIAALDKLADTL---ARYHRPHRILVVDDEKLISWSISTMLE-KAGH-SVATAASGTEALQKFQNFRPEVVLLDISLPDMSGLEILARV-KEEN-EDVTVIMITANSNADEAVTAFQRGADDFFGKPFCLETLRHVVD
>gi|39998342|ref|NP_954293.1|/323-389:gi|39998343|ref|NP_954294.1|/2-112 E={9.4e-13,2.5e-25} [Geobacter_sulfurreducens]
LVGKITSSIAHSIRNPLMIIGGFARTLLK---------GTDEGDPR-----------REYLESIVREARQLDEVLDEVLSYSDSLYPARLLVVDDENSIRLLYSQELA-EEGH-EVVTAATAAEAVDKIREHEFDLIVLDIKLKNESGLDLLQKV-VKER-HNLPVVLCTAFSCKDDFSAWL---ADGYVVKSSDLSELKEEVK
>gi|187934043|ref|YP_001885915.1|/443-511:gi|187933060|ref|YP_001885916.1|/2-116 E={7.5e-24,1.9e-30} [Clostridium_botulinum_B_Eklund_17B]
IKSLFLANMSHELRTPLSAIITCSEILKE------EIFGELNSKQ------------LKHITNILNSGNHLLQLINNVLDISKIEAGGKVLIIDDNKQNCEIIKDLLY-TWGY-CVYLAFDGFDGFELARSVKPDVILLDVMLPGMNGFEACKKL-KETETQNIPIIMLTVLSEVEDRIRGFNVGADVFLSKPIVYQELKNRIN
>gi|70732319|ref|YP_262075.1|/242-300:gi|70732320|ref|YP_262076.1|/2-113 E={3.5e-12,9.9e-43} [Pseudomonas_fluorescens_Pf-5]
DRTQMLAAISHDLRTPLTRMRLRGEFIED----------------------------ADQQQRLFRDVDEMQAMINSALEFFRDDARSRLLIVDDDIEVLALLKKFFV-QQGY-QVVVATDGASLWAALEREVPDLIILDLMLPGDNGLTLCQRL-RQQH--ATPVIMLTAMGELSDRVVGLEMGADDYLSKPFDARELLARVR
>gi|212218645|ref|YP_002305432.1|/253-318:gi|212218644|ref|YP_002305431.1|/10-124 E={1.2e-14,2.2e-36} [Coxiella_burnetii_CbuK_Q154]
REKRFTADAAHELRTPLAALNTHTQVALR----------AKTPEER-----------KEALLKVLAGVNRGTHVVQQLLTLNRMVPEMRVLLVEDDEFLGDGIRAGLK-QYGH-TIDWVRDGQAAHDVLTHETFDIIILDLGLPKRSGLDVLKTI-REKN-DPTPVVILTARDTVDDRIKGLDAGSDDYMTKPFDLEELCARMR
>gi|148262167|ref|YP_001228873.1|/150-216:gi|148262168|ref|YP_001228874.1|/3-115 E={2.5e-18,8.9e-42} [Geobacter_uraniumreducens_Rf4]
TLGEMAAVLAHEIRNPLGSIRGTAEILKDDY-------NPGDPKH-------------EFIEIQIKETERLNRVVEDFLHMARPQPAAKILVIDDDSSLRRVLEYNLQ-EEGY-EVQAASSGEEGLYLFGQSRPSLVITDMKMSGMDGLMVLKSV-KERS-PETLVIIITAFGTVDVAVEAMKAGAYDYITKPFNRDALKLTVR
>gi|53724955|ref|YP_101988.1|/544-616:gi|53724956|ref|YP_101989.1|/2-115 E={3.6e-10,1.8e-37} [Burkholderia_mallei_ATCC_23344]
AWGEVARRLAHEIKNPLTPIQLSAERLQMKL------SDKLSQPD-ADVL-------KRGATTIVNQVAAMKRMVDDFRDYARTPPAATILVVDDEMGIRELLSEILS-DEGH-VVDVAENAQAARDYRLRQAPDLVLLDIWMPDTDGVTLLKEW-ASQGQLTMPVIMMSGHATIDTAVEATKIGALDFLEKPITLQKLLKSVE
>gi|188578222|ref|YP_001915151.1|/235-300:gi|188578223|ref|YP_001915152.1|/1-84 E={4.4e-13,1.4e-05} [Xanthomonas_oryzae_PXO99A]
RERRFIADAAHELRTPIAALKVHAANLRL----------AANAEER-----------DESQQQLDANVLRIERMIAQLLALSRVEAV--------------------M-HDGV----------SALMALQEQTMDLVILDLGLPRMDGIEVIRTA-RARA-VDTPILVLSARERAADRALGPDVGADDYLGKPFDTNELLARTR
>gi|82751681|ref|YP_417422.1|/653-721:gi|82751682|ref|YP_417423.1|/3-114 E={5.1e-12,2.3e-33} [Staphylococcus_aureus_RF122]
THSNFLRSISHDIRTPLTTIMGNLDILVS-------HSKDMSIIEK-----------EQLLVHSFQESQYLYLLVTNILSLTKLQSSSKILIIEDDHAITHLLDVALT-LDYY-NVTTAENATQAHFKIQIDKPDVILLDLGLPDKDGLCLISEI-RQHT--DIPIIVISARQEEQTIIQALDNGANDYMTKPFNVDELRARIR
>gi|218530116|ref|YP_002420932.1|/298-368:gi|218530115|ref|YP_002420931.1|/3-115 E={1.2e-19,2.3e-30} [Methylobacterium_chloromethanicum_CM4]
SRRRFFADVSHELRTPLTVILGECDLAQR--------SAERAAGRTVDY--------GPVFTTIRKRAQRLKRRVEDLLRVARSESGTRVLIVEDDIDIRGILARGLE-AEGF-SVGVAGRVEDALSAARDEAPEAVVLDITLPDGSGHDVCRSL-REGG-YPGAILFLSARDEVRDRAEGLALGADDYIIKPFVFDELLARLQ
>gi|108803230|ref|YP_643167.1|/357-424:gi|108803229|ref|YP_643166.1|/2-118 E={1.6e-19,1.7e-43} [Rubrobacter_xylanophilus_DSM_9941]
RQQRFLANAAHELKTPITAILGAAELLLT--------EEEDDPEVR-----------RRFLEHIHSEARRMQRLSETLLRLARTGWDARVLIVEDDPAVRDVVEHTLS-REGI-ETETVPDGETALELLDSKPFDLVLLDVMLPGMDGISVCRELRESHSHRTVPVVMLTARDDETSIVVGLEVGADDYITKPFSPRQLASRVR
>gi|53724717|ref|YP_102096.1|/271-336:gi|53724716|ref|YP_102097.1|/1-113 E={2e-16,4.6e-41} [Burkholderia_mallei_ATCC_23344]
LQKRFIADAAHQMKTPLAGLRTQAEFALR---------HEVNADV------------AHSLEQIATSSEQAARLVTQLLALARAENRMRILIAEDDSILADGLTRSLR-QSGY-AVDHVRNGVEADTALSMQTFDLLILDLGLPRMSGLEVLRRL-RARN-SNLPVLILTAADSVDERVKGLDLGADDYMAKPFALNELEARVR
>gi|53725065|ref|YP_102133.1|/213-278:gi|53725056|ref|YP_102132.1|/1-113 E={1.2e-14,2.5e-41} [Burkholderia_mallei_ATCC_23344]
TQKAFVADAAHELRTPLAAVQIQAQLVAR----------AQDDVSR-----------REAIVDLQSGVTRATRLAEQLLALARAEPGMRILLVEDDRMIAEGVRKALK-ADGC-AVDWVQDGDAALTALGGEAYDLLLLDLGLPKRDGIDVLRTL-RARG-LALPVLILTARDAVADRVKGLDAGADDYLVKPFDLDELAARMR
>gi|188578385|ref|YP_001915314.1|/209-273:gi|188578384|ref|YP_001915313.1|/3-117 E={6e-22,7.9e-34} [Xanthomonas_oryzae_PXO99A]
VRRDFVANVSHELRTPLTVVHGYLDMLDP---------EDFPESG-------------PMLAEMRKQSQRMAQLVEDLLTLSRLESQKRILIVDDEPAIRDMVAFALR-KGEFEPIH-AGDAREAQTAIADRVPDLILLDWMLPGTSGLDLARRW-RKEQTRDIPIIMLTARGEENDRVGGLEAGVDDYVVKPFSARELLARIR
>gi|82751957|ref|YP_417698.1|/239-304:gi|82751956|ref|YP_417697.1|/2-113 E={4.4e-10,3.1e-30} [Staphylococcus_aureus_RF122]
MRQHFVQNVSHEIKTPLTHIHHLLSELQQ--------TSDKTLRQ-------------QYINDIYTITTQLSGLTTELLLLSELDNHVQCLVVDDDSRILNYIASHLQ-TEHI-DAYTQPSGEAALKLLEKQRVDIAVIDIMMDGMDGFQLCNTL-KNDY--DIPVIMLTARDALSDKERAFISGTDDYVTKPFEVKELIFRIR
>gi|108803625|ref|YP_643562.1|/352-419:gi|108803626|ref|YP_643563.1|/3-114 E={4e-17,1.2e-41} [Rubrobacter_xylanophilus_DSM_9941]
AKSAFVSDFSHELRTPLTTIQSAVGLLQR-------ARERLDPLE------------NRALELAEGELSRIRAMVEELMTLAQMDSWEKILLVDDDAALLEVTSILLV-SEGY-EVLAAEDGIEALETLDREEPDLVVLDIMMPRLSGFEVLKKI-RERS--DVPVILLTAKSQSVDKVVGLELGADDYITKPFDTKELLARIK
>gi|218441909|ref|YP_002380238.1|/199-266:gi|218441910|ref|YP_002380239.1|/1-113 E={9.1e-16,1.1e-38} [Cyanothece_PCC_7424]
QLKQFTADASHELRNPLTAIQTSIEVMLN-------HPERVHPKD------------MKKLVAVASATEQMSRLTQDLLFLARTKTPMKILLVEDDERISDAIVEDLS-DQHY-LVEVAHDGQEAWELVDVFSYDLILLDVMLPKMDGITLCRKL-RSGG-CQTPILMITARDTVEDRVSGLDVGADDYLVKPFALQELSARVR
>gi|218530346|ref|YP_002421162.1|/500-557:gi|218530349|ref|YP_002421165.1|/6-117 E={0.0031,2.3e-35} [Methylobacterium_chloromethanicum_CM4]
SLGQLVAGVAHEINTPLGIALTTATLVRD-------------ETRT----------FQDLVAAGTLSRSRLTHFVERV------GEGPHIAVVDDEADARAMVGDYLR-LHGF-DVALCEGGRALRAHLQIRTPDLIVLDLNMPEEDGLSIVRDL-KARS--PIPIIMLTATASAIDRVVGLELGADDYLPKPCELRELVARVR
>gi|148262576|ref|YP_001229282.1|/269-335:gi|148262577|ref|YP_001229283.1|/4-116 E={4.2e-15,3.3e-42} [Geobacter_uraniumreducens_Rf4]
SVGEMAAGIAHEIKNPLTGIASAITIIKD---------DFSPSDPR-----------TEIVNEVLEQVSRLDKTVNDLLFFGKPSQPTKILVVDDEHLIRWSLEQNLK-KQGY-EVFTAGNGEDALRLVREEQPDLVLLDIQLPGIGGLEVLEKV-KEFD-EDIVVIMLTAHGGLETAVNTMRMGAYDYINKPFNLDELSIVIK
>gi|53725148|ref|YP_102517.1|/219-277:gi|53725149|ref|YP_102516.1|/3-115 E={3.6e-14,4.4e-40} [Burkholderia_mallei_ATCC_23344]
DRAVMLAGVAHDLRTPLARMRLRAEMMDD----------------------------ARLRDGVVRDVDSMTHIVDQFLVFAHGDADTQILIVDDDQELRDLLRDYLV-RQGI-EVSVLHDAASLEKRLERERPDLIVLDLMMPGVDGLTVLRQL-RAAG-DDIPVIMLTARADDVDRIVGLELGADDYLGKPFNPRELLARAQ
>gi|148262814|ref|YP_001229520.1|/411-476:gi|148262815|ref|YP_001229521.1|/3-116 E={1.4e-12,3.7e-24} [Geobacter_uraniumreducens_Rf4]
SLGELAAGVAHEINTPVNTIINSADLILE--------SDDRTATE-------------HDAAVIKKHGRRIAIIVSSLLFFARRPALTRILIIEDEQDLAVTFQRFLR-GAGY-AVDLADDYAGGRELLTSGGYGAVFLDINLRGLTGMDLLREA-REIN-IDTPVVIITGSPEVATAAEAVRNAAFDYLCKPIEKEQLLKSAA
>gi|53725529|ref|YP_102548.1|/206-272:gi|53725530|ref|YP_102547.1|/3-117 E={1.9e-25,1.3e-30} [Burkholderia_mallei_ATCC_23344]
MRRDFVANVSHELKTPLTVLSGFLETMRE---------LPLSDDER-----------ARYLELMEQQASRMRHIVTDLLVLAKLEGESNILVIEDEPAISELISVNLQ-HAGHCPIR-AYNAEQAQSLIDVL-PDLVLLDWMLPGKSGIAFARDL-RNNETKHIPIIMLTARGDEQDKVLGLEIGADDYVTKPFSPKELMARIK
>gi|82752205|ref|YP_417946.1|/87-144:gi|82752206|ref|YP_417947.1|/1-112 E={0.025,3.5e-29} [Staphylococcus_aureus_RF122]
DVESYFLTWVHQMKTPITAAQLLLER-DE----------------------------PNVVNRVRQEVIQIDNYTSLALSYLKLLNEMKILIVEDDFVIAESLASELK-KWNYGVIV-VEQFDDILSIFNQHQPQLVLLDINLPTLNGFHWCQEI-RKTS--NVPIIFISSRIDNMDQIMAIQMGGDDFIEKPFNLSLTIAKIQ
>gi|148262926|ref|YP_001229632.1|/323-389:gi|148262927|ref|YP_001229633.1|/2-112 E={2.4e-10,8.7e-25} [Geobacter_uraniumreducens_Rf4]
LVGKITSSIAHSIRNPLMIIGGFARSLLK---------SSAENDQK-----------RSYLETIVQEAKQLEDVLAEVLNYSDSLFPAKLLVVDDEANIRLLYAQELS-DEGY-EVVTAASTAEAVEQLAGNNFDLVVLDIKLKNESGIELLQQI-VKER-HELPVILSTAFSCKDDFSAWL---ADGYVVKSSDLQELKAEIK
>gi|161503676|ref|YP_001570788.1|/267-330:gi|161503675|ref|YP_001570787.1|/2-114 E={0.00061,9.4e-29} [Salmonella_enterica_arizonae_serovar_62_z4_z23__]
KYRTTLTDLTHSLKTPLAVLQSTLRSLRN---------EKISV--------------RKAEPVMLEQISRISQQIGYYLHRASMRGSMRVLVVEDNALLRHHLKVQLQ-DSGH-QVDAAEDAREADYYLNEHLPDIAIIDLGLPDEDGLSLIRRW-RSSD-VLLPVLVLTAREGWQDKVEVLSSGADDYVTKPFHIEEVMARMQ
>gi|148262948|ref|YP_001229654.1|/411-479:gi|148262949|ref|YP_001229655.1|/11-125 E={5.3e-15,1.3e-28} [Geobacter_uraniumreducens_Rf4]
ELETFSYTVSHDLRAPLTNISSYSQILQTYCG------ENLDDQC------------RGYIRNIFEETERMDQLISTLLNFSRLSRNPTLLYVEDDRATRELISLVITNKPDV-TLLQASNGQEGLALFKKHAPDIVLTDMQMPVMDGITMAKEI-KQLN-KEAKIIVISAHNDTGHIIDAIDIGINHYVLKPINHNKLRAVIG
>gi|53725021|ref|YP_102651.1|/570-635:gi|53725023|ref|YP_102649.1|/1-115 E={0.00061,1.2e-26} [Burkholderia_mallei_ATCC_23344]
QREEALHLLSHDMRSPQSSILALVEIERQ---------RAESEHT------------RGLLARIERYAQRALMLADEFVQLARAESQMRIAVLDDDQAQTDFVSQTLT-AAGH-TCYAFKEGKALKKRLQRETFDLLVLDWNVPDMSGEEVLKWV-RANQEHRLPIIFMTSRDDEAGITQILNAGADDYVVKPVSGPILRARIG
>gi|148262988|ref|YP_001229694.1|/136-202:gi|148262989|ref|YP_001229695.1|/4-116 E={3.6e-17,8.1e-40} [Geobacter_uraniumreducens_Rf4]
TLGALAAGLAHEIKNPLGGIKGAAQLLEMEL--------PDNAEL------------RDCTRVMLKEVQRVNRIVEELLELASPRKLNNILVADDEESMRWVLSKALK-KKGF-SVDLARDGDEALRYIKTNTYDLAILDIKMPGLSGLELLDRV-RELK-SDLLVVIMTAEASMKNAVEAMKRGAYDYLTKPFDLDVIDAIIE
>gi|218530758|ref|YP_002421574.1|/265-323:gi|218530759|ref|YP_002421575.1|/18-129 E={1.6e-07,1.2e-36} [Methylobacterium_chloromethanicum_CM4]
QRTAMLNGVSHDLRTIITRFKLSLALVEQ----------------------------TPEVEDLQRDVDEMSRMLEGYLAFARGDSAPHILLVDDDRRVRELLSRFLS-EQGF-RVTAAANAAEARLRGQCFVFDALVLDVMMPGESGFDYARSV-RETS--RVPILMLTARSNPNDRVTGLEIGADDYLPKPFEPRELILRLN
>gi|187934689|ref|YP_001886053.1|/85-151:gi|187935151|ref|YP_001886052.1|/2-113 E={2.7e-10,1.5e-28} [Clostridium_botulinum_B_Eklund_17B]
EIQSLISDISHQVKTPIANLKLYNSTLIE---------RELSKEKV-----------NEFLLLINNQLNKLDFLMQSIIKMSRLETGKKILIVEDDIILNSGLCYNLQ-LDGY-VVTPKYNINSTLKILNIENFDLIILDVNLPDGNGFDLCKSI-KQIQ--DTPIIFLTACDLEDDILSGFKLGADDYITKPFNINIFRQKIA
>gi|87161483|ref|YP_492741.1|/375-442:gi|87160310|ref|YP_492740.1|/3-114 E={1.1e-24,8.8e-37} [Staphylococcus_aureus_USA300]
ERREFVANVSHELRTPLTSMNSYIEALEE---------GAWKDEELA----------PQFLSVTREETERMIRLVNDLLQLSKMDNERKVVVVDDEKPIADILEFNLK-KEGY-DVYCAYDGNDAVDLIYEEEPDIVLLDIMLPGRDGMEVCREV-RKKY--EMPIIMLTAKDSEIDKVLGLELGADDYVTKPFSTRELIARVK
>gi|212219513|ref|YP_002306300.1|/217-275:gi|212219514|ref|YP_002306301.1|/5-116 E={7e-12,3.5e-43} [Coxiella_burnetii_CbuK_Q154]
NRTQMLAAISHDLRTPITRMKLRAQFLDD----------------------------STTRNALVKDLNEMEVMINETLSFARDDFASHILIVDDDSDIRDLLGKFLR-RHGF-EASLAKDGSEMQTILLKQAVDLVILDIMMPGDDGLTLCRQM-RANS--TIPILMLTAISEEVDRILGLEMGADDYLSKPFNPRELLARVR
>gi|188578982|ref|YP_001915911.1|/241-298:gi|188578983|ref|YP_001915912.1|/2-109 E={7.7e-05,1.3e-28} [Xanthomonas_oryzae_PXO99A]
RQRNTLADLAHSLKTPIAVLRTQLDSGASE---------------------------RDLHEEMDVQLRRMNDLVSY--QLARAASS-----VEDEAPLRETLAARLK-REGF-AVDAAQDGEEGLYMGREVPFDVGIIDLGLPKMSGMELIKAL-RDEG-KKFPVLILTARSSWQDKVEGLKQGADDYLVKPFHVEELLARVN
>gi|148263292|ref|YP_001229998.1|/416-482:gi|148263293|ref|YP_001229999.1|/11-122 E={3.2e-22,5.2e-38} [Geobacter_uraniumreducens_Rf4]
MKDEMISAVSHEMRTPLTAMLGYTEFMLD---------NEVPADQQ-----------REYLRITLHESEKLNELIGNFLDLQRLRSRPRILVVDDEMAIQRFLRTALD-TGEF-SLHQAENGHAALAAAVAIKPDVILLDLGLPDMDGVEVIRRI-REWS--QVPILVLSVREREDDKVKALDAGADDYLTKPFGIGELTARIR
>gi|148263380|ref|YP_001230086.1|/334-425:gi|148263381|ref|YP_001230087.1|/9-123 E={0.00064,1e-21} [Geobacter_uraniumreducens_Rf4]
SLGILVSGVAHEINNPNGLILLNMPTLKE---------AFQDAETI-----LMRDMLPQLLVEINEGAKRIRRIVDDLKDFARLDKTFGILLVDDEPAWILSLSVSLE-RAGITNIITCTDSREVIKTIERQEIGLVILDLVMPHLGGEEVLALI-REQH-PEITTIVISGMNQLETAVRCMKMGAFDYYVKTDDEDRLINGVM
>gi|148263403|ref|YP_001230109.1|/90-156:gi|148263402|ref|YP_001230108.1|/6-118 E={6.4e-14,6.6e-40} [Geobacter_uraniumreducens_Rf4]
QQRSFMSQLTHELKSPLASIQLHLETIKL---------RNPPREKL-----------DNFLDTMLSDTGRLNNLISNLLMATRIEYRPHILLVEDEIHLARGICFNLE-LENY-RVSHVETGEDALERVRYERFDLIILDVMLPGIDGFAVCREI-RQLD-ARVPVLMLTARSDERDRIAGLTGGADDYLTKPFNLNEFLLRVG
>gi|53723645|ref|YP_103130.1|/234-293:gi|53723644|ref|YP_103129.1|/7-119 E={9.4e-10,3.4e-43} [Burkholderia_mallei_ATCC_23344]
DRALMLAGISHDLRTPLARLRLETEMSPSD---------------------------QATKDAMVDDIEQMDRIIAAFIDYARPAQRSKILVVDDDPRLRDLLRRYLG-EQGF-NVYVAENATAMNKLWVRERFDLLVLDLMLPGEDGLSICRRL-RGSN-DRTPIIMLTAKGEDVDRIVGLEMGADDYLPKPFNPRELVARIH
>gi|218531233|ref|YP_002422049.1|/387-455:gi|218531234|ref|YP_002422050.1|/10-122 E={4e-09,5.4e-38} [Methylobacterium_chloromethanicum_CM4]
ALGQFAASMAHEINQPLAAIRSYADNTAILV-------RRGRVEDA-----------AENVSAIGRLTERIGTLTRQLKGFARRASGERIVFIDDEEDVRRANRQSLE-LDGF-EVETFEAGEPALAAIRAEPPGVVVTDVRLPGLDGRALLERI-QAED-PDLPVILITGHGDISMAVAAMRSGAYDFLAKPYPAEALMGSVR
>gi|148263614|ref|YP_001230320.1|/599-667:gi|148263613|ref|YP_001230319.1|/2-116 E={2.9e-22,3.1e-29} [Geobacter_uraniumreducens_Rf4]
LKSMFIASMSHELRTPLNSIIGFSSVILNEWI------GPVNAEQ------------KENLAIILRCGKHLLNLINDVIDVSKIEAGKKVLVVEDNKDNMRLITYALQ-KVGYEVIP-AETGEEGVELAIRERPFFIIMDINLPGIDGLEATRRI-RASEDGSVPIIAITSYAMFGDRDRVLQAGCTAYFEKPIDPLTIVERIH
>gi|148263634|ref|YP_001230340.1|/364-432:gi|148263635|ref|YP_001230341.1|/2-116 E={5.9e-24,1e-32} [Geobacter_uraniumreducens_Rf4]
IRRDFVANVSHELRTPVTVIKGYAETLLSGA-------LASDPERA-----------VRFVEIIHSHSERLTSLIGDLLTLSELESGKTILVIEDERDLAELIAFNLE-KEGY-RPLIALDGVSGLEAARSNPPDLILLDLMLPGLMGTEICKLL-KKNETAAIPIIMLTAKGEEIDRVVGFEVGADDYMVKPFSTRELLLRVK
>gi|87161852|ref|YP_493349.1|/119-177:gi|87160864|ref|YP_493348.1|/1-112 E={0.00024,8.3e-24} [Staphylococcus_aureus_USA300]
MHEQTITEFVHDIKTPVTAMKLLIDQEKN----------------------------QERKQALLYEWSRINSMLDTQLYITRLESQMQILLVEDDNTLFQELKKELE-QWDF-NVAGIEDFGKVMDTFESFNPEIVILDVQLPKYDGFYWCRKM-REVS--NVPILFLSSRDNPMDQVMSMELGADDYMQKPFYTNVLIAKLQ
>gi|158422754|ref|YP_001524046.1|/251-308:gi|158422753|ref|YP_001524045.1|/1-113 E={0.014,1.7e-29} [Azorhizobium_caulinodans_ORS_571]
RARTHVGNLAHALKTPLSVLLNEAGNRDD-----------------------------PLAVRVRDQATLMRDQVGHHLERARMAARMRLLVIEDDPDLNRQLVNALG-EAGY-AVDTAFDGEEGHFLGDSEPYDAVVLDIGLPKLDGISVLEHW-RRAG-RRMPVLILTARDRWSDKVQGFDAGADDYVAKPFHMEEVLARLR
>gi|53724176|ref|YP_103360.1|/129-197:gi|53724175|ref|YP_103359.1|/2-114 E={1.9e-16,8.9e-34} [Burkholderia_mallei_ATCC_23344]
VNKQLIRNLAHEIKNPLGGIRGAAQLLEFEL-------GERERDEL-----------REYTQVIIKESDRLQTLVDRLLEPHRHPHIKPIWIVDDDQSIRWVLEKALA-RESF-ATRSFANVRDALAALDQETPQVLVSDIRMPGGSGLELLQAM-HDRL-PGLPVIIMTAFSDLDSAVAAFQGGAFEYLAKPFDVDKAVELIR
>gi|212638129|ref|YP_002314649.1|/244-312:gi|212638130|ref|YP_002314650.1|/4-117 E={1.8e-19,3.7e-38} [Anoxybacillus_flavithermus_WK1]
RQRQFVADASHELRTPLSVIYSSVEALKMDA------SLTSDPFS------------QKTIERLGDETKRMTKLINDLLTLARTDDAMRVLLAEDDIYLGELIVHLLK-KKGVEHVDWVQEGEDAYDYALASFYDVIILDWMLPNGDGVSICQRL-RKRG-YHGAILMLTAKDAVQDRVEGLEAGADDYLVKPFEIDELMARLK
>gi|148263898|ref|YP_001230604.1|/618-684:gi|148263897|ref|YP_001230603.1|/2-114 E={1.8e-11,3.5e-34} [Geobacter_uraniumreducens_Rf4]
SLGKLSAGIAHEIRNPLTGISLLLDDLHD--------RPAVDSES------------QAMMGKALAEIERVERLISSLLNYASPPKAEKILIIDDEAFIRENVERILN-EEGY-QVLSAEGGKKALELVSEEEVDLVLLDLNLGTENGIDVLRSL-KEID-PDILVIIITGFGSVESAVDSLKMGAFHYMKKPFKADALRVIVK
>gi|108805571|ref|YP_645508.1|/25-92:gi|108805570|ref|YP_645507.1|/6-118 E={1.1e-17,2.8e-40} [Rubrobacter_xylanophilus_DSM_9941]
IRRDFVANVSHELKTPATSLKLLAESLEQ--------AIEEDPEQA-----------RLFAAQLRKETERLARLITDLLDLARLESEAEILIVEDDEVIMGTLAYNLA-RQGF-EVSRATTAAEGLRMARKLRPDLILLDIMLPGESGIRVCQRI-REED-EDVVIIMITAKDAEEDKVRGFEAGADDYVTKPFGMKELVARIH
>gi|148264044|ref|YP_001230750.1|/262-328:gi|148264043|ref|YP_001230749.1|/1-113 E={1.6e-14,2.6e-41} [Geobacter_uraniumreducens_Rf4]
RLSSYVSNMAHELRTPINVLMGEAEVALT---------KARSSSD-----------YRRVIESNLEEYGRLSRIIDSLLFIARTDIRMRILVVEDEIKTSAFLRKGLR-ESGF-TVDVANDGEEGLDLALSREYDLIILDVMLPGVDGWQIIKRI-RGTK-RDTPVLFLTARDAVQDRIKGLELGADDYLVKPFAFSELLARIR
>gi|148264074|ref|YP_001230780.1|/201-266:gi|148264075|ref|YP_001230781.1|/3-116 E={5.1e-19,5.7e-34} [Geobacter_uraniumreducens_Rf4]
RLGEMGAMLAHEIRNPLAGIKGYAQVIEK---------RPAEERN------------RKFAQSIVNEVLRLENLVNELLAYVRNESTGRILIVEDDETFRSFLRTILE-DVGH-EVQEAGDGLKGLRLLRRENFDLVISDLKMPGKSGLELFRET-RQDS-SPPQFIFLTAFGKVEEAVSAIKEGAVDFLTKPLDPDTLLVLVD
>gi|148264170|ref|YP_001230876.1|/354-445:gi|148264171|ref|YP_001230877.1|/9-123 E={8.5e-05,1.2e-26} [Geobacter_uraniumreducens_Rf4]
ALGILVSGVAHEINNPTGLILLEVPSLKRFF-------TDASKVL------EMREEIPRSLDKLQDSGKRIRRIVDDLKDFARQGDTFGILLVDDEPDWLGSLALTLE-SAGICNIATCCDSRQVMAILDEGRIGLVLLDLTMPHLSGEDLLELI-AERH-PEITVIVVSGLNQVETAVRCMKRGAFDYFVKTDDEDRMIGGVL
>gi|108805767|ref|YP_645704.1|/375-440:gi|108805768|ref|YP_645705.1|/6-117 E={3e-22,1.8e-43} [Rubrobacter_xylanophilus_DSM_9941]
AKAEFIANASHELKTPISALSGYLEMLED----------EQDEEVR-----------AEFLREMRTQTERLQNLARTLLDLSRLDANRRILLVDDEPSLQKMLTHALE-REGF-QVQAVGDGEAALEAFNTFEPHLIILDIMLPKLDGTEVCRRI-RAQS--DVPILMLTAKDDEIDRVVGLELGADDYVTKPFAVRELVARVR
>gi|108805803|ref|YP_645740.1|/244-311:gi|108805802|ref|YP_645739.1|/5-117 E={5.2e-23,1.7e-43} [Rubrobacter_xylanophilus_DSM_9941]
RQRRFAADASHELRTPLTSIAGYARMLERWA-------LKDPDAA------------REGAAAIRREAERMQHLVEELLALARGDEGTRILVVEDDPSIARLLQLELE-HRGY-EVCCAADGEEGLAAFERLRPDVVVLDIMLPGMDGVGVLRRL-REAG-HRTPVIMLTARDATGDKVHSLDRGADDYLTKPFEVEELLARMR
>gi|148264226|ref|YP_001230932.1|/161-252:gi|148264225|ref|YP_001230931.1|/9-122 E={0.0022,6.2e-35} [Geobacter_uraniumreducens_Rf4]
SLGMLVSGIAHEINNPNNFISFNSALLAE---ALGLPFSEMLEAA------------PKLFLGLSEGSRRINAIVNNLKDFAREDTNFTILLVDDEEEILFSTGITLR-SAGFSNVSTVNDSRQVMQFLNKQEVAVIVLDLNMPFISGYELLKEI-AVSF-PQIPVIVMTAANEIEMAVACMKAGAFDYYVKPVEKDRLVSSVR
>gi|171464327|ref|YP_001798440.1|/529-601:gi|171464326|ref|YP_001798439.1|/2-115 E={2.8e-15,1.3e-33} [Polynucleobacter_necessarius_STIR1]
AWSEVARRLAHEIKNPLTPIQLSAERLQHKLA------GKLSPEQ--------EEMINRSTETIIGQVQAMKEMVNDFRDFAKTPTPASILVVDDEMGIRELLNEILT-DEGH-TVYAAESAIQARTIREQMRPDLVLLDIWMPDTDGITLLKEWSNTRQ-LTMPVVMMSGHATIDTAVEATRIGALNFLEKPIALQKLLKTVS
>gi|188993877|ref|YP_001928129.1|/221-290:gi|188993876|ref|YP_001928128.1|/5-122 E={0.034,5.5e-22} [Porphyromonas_gingivalis_ATCC_33277]
SWIRLIRVMTHEIMNSIAPITSICDTLLDNL-------QSSADEEMLSTG----------LDTIRSTGVGLLSFVQDYRKFTAVPPPGNIIVVDDNKHVLTALKLLLT--GSFETVTLLPSPKTLLSTIVEVHPDVLLLDMNFSTIEGLYWLDQV-RSRF-PDLPVVLFTAYADIRLAVEALKRGASDFVVKPWNNAELLESLR
>gi|218531744|ref|YP_002422560.1|/289-360:gi|218531743|ref|YP_002422559.1|/4-116 E={1.1e-10,1.5e-34} [Methylobacterium_chloromethanicum_CM4]
AMGEMATTLAHELNQPLGAITNYTNGCRRLL-------AHPDPETIARA--------QEVLDKAAEQALRARQIIARLREFVARGETALVHVIDDDPAMRDSVAFLLD-TAGF-DVRLYEAGTALLARLTRPLRGCILTDIRMPDLDGLALFRSL-RSAG-HTLPIVMMTGHGDVPLAVEAMKLGACDFIEKPFDGEALLRALQ
>gi|148264371|ref|YP_001231077.1|/476-538:gi|148264370|ref|YP_001231076.1|/2-118 E={0.2,9e-23} [Geobacter_uraniumreducens_Rf4]
ALGKVSTFVIHDLKNLVYTVSLILDNASHYM--------SETEFQ------------QDMIESLGNTVAKMKALISRL----KIIPEEKLLIVDDDSDIRKQLKWGLG--KEY-DVLFACDGGEALSLFKKHNPKVITLDLGLPPDEGFRCLKEI-LRHV-PAAKVIVITGNDGRSNALRAVQLGAYDYYQKPIDMNELKVIIN
>gi|148264419|ref|YP_001231125.1|/391-457:gi|148264420|ref|YP_001231126.1|/3-115 E={2.5e-10,4.3e-35} [Geobacter_uraniumreducens_Rf4]
AIGQLAGGIAHDFNNLLTIINGYSTLLLR--------SLGIDSPQ------------HKEAEQILRAGERAADLTRQLLSFSRKQILEHILIADDEEMIRDLLCATLG-KEGY-ICHQASNVEEGLAIMKTEPIDIAFLDIMMPGRSGVELLKES-KTLK-PEIIVLMVTAMNDMDTALSCIHLGAEDYITKPFNLDRVLLIAR
>gi|212638881|ref|YP_002315401.1|/364-431:gi|212638880|ref|YP_002315400.1|/11-122 E={1.6e-24,4.1e-46} [Anoxybacillus_flavithermus_WK1]
LRKDFIANVSHELRTPIAMLQGYSEAIVD--------DIAATDEEK-----------KELAKVIYDESLRMGRLVNDLLDLARMEAGVKILVVDDEERIRRLLRMYLE-REQY-VIDEAENGEEALALALENDYDLILLDLMLPGKDGIEVCKQL-REKK--ATPVIMLTAKGEEANRVQGFEAGTDDYIVKPFSPREVVLRVK
>gi|218531979|ref|YP_002422795.1|/265-323:gi|218531978|ref|YP_002422794.1|/9-120 E={3.6e-13,8.9e-37} [Methylobacterium_chloromethanicum_CM4]
DRTQMLAAISHDLRTPITRLRLRAEFIED----------------------------ERAREMTLRDLDQMNGLVESALSYVRDGQGPHILVVEDDREISALVARYLR-ANEC-RVSVAGDGREMDRVLADARVDLIVLDLMLPGEDGLSLCRRL-RAAS--QVPILMLTAKSEEIDRIVGLEIGADDYLGKPFNPRELLARIR
>gi|87160613|ref|YP_494004.1|/232-299:gi|87161474|ref|YP_494005.1|/2-113 E={1.3e-18,3.7e-43} [Staphylococcus_aureus_USA300]
QQRQFVEDASHELRTPLQIIQGHLNLIQR--------WGKKDPAVL-----------EESLNISIEEMNRIIKLVEELLELTKGDVNTQILIVEDEQNLARFLELELT-HENY-NVDTEYDGQDGLDKALSHYYDLIILDLMLPSINGLEICRKI-RQQQ--STPIIIITAKSDTYDKVAGLDYGADDYIVKPFDIEELLARIR
>gi|148264739|ref|YP_001231445.1|/222-288:gi|148264738|ref|YP_001231444.1|/1-113 E={1.3e-12,3.2e-26} [Geobacter_uraniumreducens_Rf4]
TMGEVVARVAHEMRNPLFGITAAAQILAMEL--------KLTAPQ------------KELMNSLFTEARRMNHLVEELLDCSKEMILMRALVIDDENSIRLALTHFLS-GRGY-EVFQAGTGAEGLAVAQSALPDIVFLDQRLPDMEGEALLHPLTAPEI--GASVIMMTAYVELDRAVQAMKNGAAYYFPKPLDLDQVADILA
>gi|154706360|ref|YP_001424666.1|/253-318:gi|209364040|ref|YP_001424665.2|/10-124 E={1.2e-14,2.3e-36} [Coxiella_burnetii_Dugway_7E9-12]
REKRFTADAAHELRTPLAALNTHTQVALR----------AKTPEER-----------KEALLKVLAGVNRGTHVVQQLLTLNRMVPEMRVLLVEDDEFLGDGIRAGLK-QYGH-TIDWVRDGQAAHDVLTHETFDIIILDLGLPKRSGLDVLKTI-REKN-DPTPVVILTARDTVDDRIKGLDAGSDDYMTKPFDLEELCARMR
>gi|90019940|ref|YP_525767.1|/207-272:gi|90019939|ref|YP_525766.1|/8-119 E={7.2e-15,3e-32} [Saccharophagus_degradans_2-40]
DNKLLSNALSHELKTPLARLRFGFDMLAE---------EQDSARK------------QQYTHRINEDLNEMQSIINALLDYARLDSVTTILLVEDDASLAQWIADYLT-NNNY-HVTTVMRGDEAVKVILTTKPDLVLLDIMLPGKDGFEVCKEV-RASY--PNPILMMTARDDEIDEVLGLEIGANDYITKPVRPRALVARIK
>gi|87162310|ref|YP_494137.1|/364-431:gi|87161890|ref|YP_494138.1|/3-114 E={1.3e-21,1.3e-39} [Staphylococcus_aureus_USA300]
MKKDFIANVSHELRTPISLLQGYTESIVD---------GIVTEPD----------EIKESLAIVLDESKRLNRLVNELLNVARMDAENEILIVDDEDRIRRLLKMYLE-RESF-EIHEASNGQEAYELAMENNYACILLDLMLPEMDGIQVATKL-REHK--QTPIIMLTAKGEETNRVEGFESGADDYIVKPFSPREVVLRVK
>gi|90019954|ref|YP_525781.1|/232-310:gi|90019955|ref|YP_525782.1|/3-120 E={0.0042,2.5e-30} [Saccharophagus_degradans_2-40]
AWQNLVRVISHEINNSLSPIASISQTLSKLVTNATGFATPLQHDL------------EQGLTVINNRALGLKQFVESYQTLAKLPAPASILIADDDEGIISALSLLLK-SEGF-TVDTASSPQQVLDKLLHCDYHLVLMDLNYSFDEGLHLLTRI-RNQE-ELLPVVVMTGWATIELAVNTIKSGANDFIQKPWDNNQLLATIH
>gi|90019975|ref|YP_525802.1|/223-286:gi|90019976|ref|YP_525803.1|/42-157 E={0.08,9.7e-16} [Saccharophagus_degradans_2-40]
AWQDLVRVLTHEIMNSITPIASLAKTADE---------LIHDVKTN-----------YANSSELAEELDDIASAVHTV---AKRSDG--ILIVDDDDDILTAGRLLLK--RHFAKVDTCNDPANIPALLAKQQYSAILLDMNSSGEQGYGWLQKI-LQID-PQAVVVMITAHGDMHTAVEAMKLGATDFIAKPWQNEKVVATLS
>gi|148264881|ref|YP_001231587.1|/126-193:gi|148264880|ref|YP_001231586.1|/4-117 E={1.6e-06,1.5e-30} [Geobacter_uraniumreducens_Rf4]
AMGQLATCITHEIGNPLGIMKSTMRFLND-------HLTRMGGDL------------TMYSQVVMENIDRMHELLKDISEFSRPNKEHRILLVDDEKDVGKIVSRLLA-GDNY-EIEQVTTGKEAMKRVLEESPDIILLDINLPDIDGMDMLRDM-KDAV-RGTPIVMMTAYGSIETAVRSIKMGAMDFVQKPFNHYDFKRFIN
>gi|53724236|ref|YP_104203.1|/238-304:gi|53724235|ref|YP_104202.1|/1-113 E={8.4e-13,1.6e-40} [Burkholderia_mallei_ATCC_23344]
TQRRFIADAAHQLRTPIAVIDTQIQCARQ---------RENGDAAL-----------AALLASMQRSSRRMADVTDKLLLLAHAEAAMKLLLVEDNAELAHWIVDLLR-GEGF-GVDSAPDGESADTVLKAQRYDALLLDMRLPGMSGKELLARL-RRRG-DNVPVLMLTAHGSVDDKVDCFSAGADDYVVKPFESRELVARIR
>gi|87160006|ref|YP_494333.1|/329-396:gi|87162022|ref|YP_494334.1|/3-115 E={7.5e-23,1.4e-40} [Staphylococcus_aureus_USA300]
LRREFVANVSHELKTPITSIKGFAETLIDGA--------KNDAESL-----------DMFLNIILKESNRIESLVTDLLDLSHIEQHQKVLVVDDEHSIVTLLKYNLE-TAGY-EVVVAFDGDEALEKVESEQPDLIILDVMLPKKDGIDVCKTV-RTNK-NLVPILMLTAKNDEFDRVLGLELGADDYMTKPFSPREVVARVK
>gi|90020149|ref|YP_525976.1|/129-194:gi|90020148|ref|YP_525975.1|/5-117 E={5.8e-15,7.6e-37} [Saccharophagus_degradans_2-40]
TSRNLIRSMAHEIKNPLGGIRGAAQLLSR----------ELQDEDL-----------DEYTRIIIDETDRLRNLVDRMLGPRTLPKNNLVWIIDDDRSIRWVLEKALQ-QAGI-TTTSFESGDKAVEHLAQEKPDVVISDVRMPGMNGLTLLTHL-HKEI-PNLPVIIMTAHSDLDSAVAAYQGGAFEYLPKPFDVDEAVAVTQ
>gi|188994638|ref|YP_001928890.1|/225-296:gi|188994639|ref|YP_001928891.1|/5-124 E={0.11,1.2e-22} [Porphyromonas_gingivalis_ATCC_33277]
AYEKLIRLIAHEVNNSTAGIIGVLNAVGDAFD-----DTPHTPEG----------EVSEAIALCRDRCMAMSRFITRFAEVVKLPDPIDILVVDDDVAVCAALRLVLK-RAGY-NPVIANSPDEALSIMRNPDPAVILMDMNFSLREGLELLEKM-QIFT--SCPVILMTAWASIPLAVEGMRLGAFDFIGKPWDNDRLLRTID
>gi|90020200|ref|YP_526027.1|/208-273:gi|90020199|ref|YP_526026.1|/2-113 E={2.1e-13,2.8e-23} [Saccharophagus_degradans_2-40]
SHREMTYAVSHELRTPLARMKFALTMASE---------TEDKTKL------------REHLASVREDVSDMDALVNQLLSYAGFEHGSLILLAEDDRRLANLVKDYLG-NHGF-DVVIEEAGHNVARSVQTLEPALVILDINLPGKDGLSVCKDI-RPKF--NGPILMLTARDTDADQILGLEYGADDYVIKPAEPPVLLARIR
>gi|53723985|ref|YP_104430.1|/240-305:gi|53723986|ref|YP_104431.1|/1-113 E={1e-15,1.3e-36} [Burkholderia_mallei_ATCC_23344]
AQRKFIADAAHQLRTPLTAIKLHAEQAAV----------ARDPQQA-----------LTAVRELRSAADRAVRLSNQLLSLARAEPGMRLLLIEDDRPIARGIQSSLE-QAGF-TVDMVHDGIFAEQALAQNRHELVILDLGLPGIDGMTLLSRF-RQTN-RHTPVIVLTARDELNDRVQGLNSGADDYMLKPFEPAELEARIR
>gi|90020230|ref|YP_526057.1|/605-672:gi|90020232|ref|YP_526059.1|/1-115 E={0.0027,2.1e-30} [Saccharophagus_degradans_2-40]
AKMEALNFLSHDLRAPMLSVLAVIERHKTNC-------AEANFAE------------HQAFTTIETLVRQNLSYAEDFLQLSRAQTLMNIVLLEDDPQQAELVTQWLSADPLF-NVTHYENVKSFLEGCRANVFDVAIMDWELPDQTGLEALKHL-RTRDKHDFPVIFTTQRDSEEDIVEALNSGADDYLVKPLRKAELLARVN
>gi|218532369|ref|YP_002423185.1|/240-299:gi|218532370|ref|YP_002423186.1|/1-113 E={0.0014,2.9e-34} [Methylobacterium_chloromethanicum_CM4]
ARTG-AGDMAHGLKTPLAVLDALARRTEA-------------ADP-------------ALAAEIAEQAHAMGRQVERTLARARAASGMRILVVEDEPRIAADISEGLE-RAGY-VAEIVGDGEAAWFRAETETYDAMVLDLGLPRLDGLGVLRRL-RGAD-VALPVLILTARDGWRERVEGIDAGADDYLVKPFRMEELVARLR
>gi|154707337|ref|YP_001425050.1|/27-94:gi|154705969|ref|YP_001425049.1|/19-132 E={4.8e-24,4.7e-31} [Coxiella_burnetii_Dugway_7E9-12]
IRSDFVANVSHELRTPLTVIRGYLETLLK--------KEVRDSKS-----------YQKIFQQMYQHSARMETIIDDLLLLSRLESDIKLLIIEDEIAIRDMVRFSLP--DEF-ELLDAEDTAKAIKQLAAQIPDLILLDWMLPGKSGIEFIEWI-KQKEWQDIPIVLLTAKAEEENKVRGLMSGADDYITKPFSPDELIARIR
>gi|188994768|ref|YP_001929020.1|/405-472:gi|188994767|ref|YP_001929019.1|/2-118 E={0.00084,2e-24} [Porphyromonas_gingivalis_ATCC_33277]
TRNRLLSIISHDIKGPAIAQKMALDTILSSS-------SDCGSMT------------RNMLSSIRNSVATELTLLQNLLDWSNIQIGISIVLVDDHELYRVGLRAAISQMQGLEIVGECSSCEELETFLKEQKPGLIILDIWLPDGNGVNIARKL-KKLY-PAVKIIILSSEVSEKTVNELLAIDVEGYICKTAQINDIGNAIR
>gi|212639763|ref|YP_002316283.1|/195-265:gi|212639762|ref|YP_002316282.1|/8-120 E={0.00028,6.8e-34} [Anoxybacillus_flavithermus_WK1]
TMGEMLRNIAHQWRQPLNVLGLLLQDIQEAYA-----YGELNEAYL-----------RTSIQKCLIQIRHMSRTINDFRNFFHPHKEVKVLYVEDEPGARDTLTRLLK--RRIREVKVAKNGQEALELFTTFHPDIVITDIKMPILNGLEFIRRI-REID-KHVQIIITTAYDDNDFFIRAIEYGVNRFILKPIDHEKFLQSLQ
>gi|212639804|ref|YP_002316324.1|/244-311:gi|212639803|ref|YP_002316323.1|/2-113 E={2.8e-23,2.7e-43} [Anoxybacillus_flavithermus_WK1]
RKKEFLANVSHELRTPLSYVKGYSEALLDGV--------IKEEAQQ-----------KKYVRLIHREASRMQRLVRDLLDLAQLEGTATILIVDDEKEMRELLRLYLE-PEGF-TCIEADDGEAGLAEFGRKQIDLILLDIMMPKLDGYRFCMHV-RERS--QVPIIFLTARSDEWDRVYGLQIGADDYIVKPFSPNEVVARVH
>gi|13470631|ref|NP_102200.1|/139-203:gi|13470632|ref|NP_102201.1|/5-117 E={2.8e-14,9.7e-33} [Mesorhizobium_loti]
SVTGLAAMLAHEIKNPLSGIRGAAQLLEL----------SASDED------------RALTRLITDETDRIVSLVDRMEVFSDERPIGNILVADDDAAIRTVLNQALS-RVGH-EVRVTSNASTLWRWVAAGEGDLVITDVVMPDENAFDMLPRI-KKAR-PELPVIVMSAQNTFMTAIRASETGAYEYLPKPFDLTELLNIVN
>gi|148265400|ref|YP_001232106.1|/445-511:gi|148265399|ref|YP_001232105.1|/5-120 E={8.7e-17,1.9e-36} [Geobacter_uraniumreducens_Rf4]
AIGELAAGVAHEINNPMAIIRGNSEILQM---------DIHPEDPS-----------REEVDIIAQQVWRVEKIVANLLRFARRERKGKVYICDDEEEMRRYLRKILH-SHGF-TVETFAGGGALLERLEREEPDILLQDIRMPELDGIEVLKRV-RKLR-PSLPVVIMTGYGTIDSAVEAIKLGAYDYITKPFPKEKILGVMV
>gi|87162243|ref|YP_494681.1|/653-721:gi|87160950|ref|YP_494682.1|/3-114 E={5.2e-12,2.2e-33} [Staphylococcus_aureus_USA300]
THSNFLRSISHDIRTPLTTIMGNLDILVS-------HSKDMSIIEK-----------EQLLVHSFQESQYLYLLVTNILSLTKLQSSSKILIIEDDHAITHLLDVALT-LDYY-NVTTADNATQAHFKIQIDKPDVILLDLGLPDKDGLCLISEI-RQHT--DIPIIVISARQEEQTIIQALDNGANDYMTKPFNVDELRARIR
>gi|90020397|ref|YP_526224.1|/472-537:gi|90020396|ref|YP_526223.1|/7-122 E={0.0066,4.3e-18} [Saccharophagus_degradans_2-40]
AFNKLSAFVMHDLKNLIAQQSLVVSNAEK---------HKDNPAFV-----------EDVINTINNSVTRMNNLLRK-LQHSEPEQAPKLLIVEDDSGLQSQLRWHFD---QY-EVVAATNREEAIAAVRLHEPAIILQDLGLPPDEGFRCIREI-STLS-PTTKIIVMTGNADYENAVRAVAMGAYDFYQKPVNTDTLDLILQ
>gi|148265437|ref|YP_001232143.1|/194-259:gi|148265438|ref|YP_001232144.1|/3-116 E={9.7e-16,1.5e-30} [Geobacter_uraniumreducens_Rf4]
RLGELGALLAHEIRNPLGGIKGFAQLVEE---------SDDAQRS------------AGFASKIVAQASRLEDLVNDLLAFAREEKDANILVVEDDAGFSELLATILK-DDGH-MVTIATDGGEGLRRIRQERFDLVLSDLKMPVKSGLELFRET-RQDA-APPLFIFITAFGKVEEAVAAIKEGAFDFLTKPLDPRSLRDSVK
>gi|53724450|ref|YP_104725.1|/201-270:gi|53724451|ref|YP_104726.1|/4-116 E={1e-05,7.5e-24} [Burkholderia_mallei_ATCC_23344]
ALGVQAATVAHEMGTPLSTIAMLTEELRE------AARTDAGLAR-----------YDADLKVLEEQMSQCTSALARLRSRASERPSKNFLVIDDNEVFAGTLARGLE-RRGY-AVRQAHNKDEALKLAGAEKFEFITVDLHLGNDSGLSLIAPL-CDLQ-PDARILVLTGYASIATAVQAVKDGADNYLAKPANVESILAALQ
>gi|148265594|ref|YP_001232300.1|/176-251:gi|148265593|ref|YP_001232299.1|/10-122 E={2.4e-16,1.7e-40} [Geobacter_uraniumreducens_Rf4]
SIGMLAAGVAHEINNPLTSVAGYAEALLRRF-----RDETGLVEDN------RLKDFKKYLEVIIRESYRCKGIIDSLLSFSRKSEGAKILVIEDDKPLRELLHMELT-RSGY-KVESASDGEEGLDKYRQEVFNVVLLDMRMPGMDGVEVLRQM-RTES--TIPVIVFTGHGTIETAVECIKYGAYDYLTKPVKLDELEMVID
>gi|154706171|ref|YP_001425411.1|/217-275:gi|154706185|ref|YP_001425412.1|/5-116 E={7.3e-12,1.9e-43} [Coxiella_burnetii_Dugway_7E9-12]
NRTQMLAAISHDLRTPITRMKLRAQFLDD----------------------------STTRNALVKDLNEMEVMINETLSFARDDFASHILIVDDDSDIRDLLGKFLR-RHGF-EASLAKDGSEMQAILLKQAVDLVILDIMMPGDDGLTLCRQM-RANS--TIPILMLTAISEEVDRILGLEMGADDYLSKPFNPRELLARVR
>gi|148265645|ref|YP_001232351.1|/272-336:gi|148265646|ref|YP_001232352.1|/4-116 E={6e-11,1.4e-35} [Geobacter_uraniumreducens_Rf4]
TIGKIVAGVAHEVNNPLAAISTSIYNLDG----------KAPQEL------------KRYIEILKKGVHRIEAIVRQLTDFSRVNTLLKLLIIEDDPLFGEAIWEALQ-AAGY-RTRLATSGAEALAAVAEESFDLMLQDIRLPDANGLDILREI-LQRQ-PHSRALVMTGFATVDSAVEAMKIGAFDFLTKPFPMEMLLMKLQ
>gi|90020662|ref|YP_526489.1|/465-530:gi|90020663|ref|YP_526490.1|/3-117 E={3.2e-11,3.8e-28} [Saccharophagus_degradans_2-40]
YLRTLSSKLSHELRTPLAIVRSSLDNLEH---------VKLSKEA------------KVYAERAREGTLRLSSILNSMSAASRVEQARHIVIVEDEEAIAQNYCDALR-RQGY-KVTHYRTRPEATEAFAARLPDLAIIDVGLGEEGGFDLCRDL-RSRA-PELPIIFLTARDSEFDVVSGLRLGADDYLTKDISQVHMLARIT
>gi|148265761|ref|YP_001232467.1|/150-216:gi|148265760|ref|YP_001232466.1|/3-115 E={1.9e-17,1.1e-40} [Geobacter_uraniumreducens_Rf4]
VLGELSAVLAHEIRNPLGSIKGTAEILKD---------SFRPGESN-----------YEFLEILLKETDRLNRVVEDFLGLARPLQVAKILIIDDDTSLRRVLEYNLQ-EEGY-EVVTAADGEAGLALFAECSPALVVTDLKMPGISGFQVLATI-KERS-PATLVIVITAFGAIDTAIEAMKLGAYDYITKPFNRDQLKLVVK
>gi|15838447|ref|NP_299135.1|/122-189:gi|15838446|ref|NP_299134.1|/9-122 E={6.5e-14,8.4e-33} [Xylella_fastidiosa]
ALSAAFKGLAHELRNPLSGLKGAAQLLARRV-------KHRDQEE------------CDLVELIGAEIERLNTLLERLLFSAPARPHPRIWVVDDDRSVRFVLSTALR-DAGY-IVEGFESTCAALQALAASPPDLLFTDVRMPGDDGLILLDKL-KARH-PHLPVIVMSAYTDVASTAGAFRSGAHEFLSKPFDLDDAVALAA
>gi|161830232|ref|YP_001595971.1|/217-275:gi|161829818|ref|YP_001595970.1|/5-116 E={7.1e-12,1.9e-43} [Coxiella_burnetii_RSA_331]
NRTQMLAAISHDLRTPITRMKLRAQFLDD----------------------------STTRNALVKDLNEMEVMINETLSFARDDFASHILIVDDDSDIRDLLGKFLR-RHGF-EASLAKDGSEMQAILLKQAVDLVILDIMMPGDDGLTLCRQM-RANS--TIPILMLTAISEEVDRILGLEMGADDYLSKPFNPRELLARVR
>gi|212640438|ref|YP_002316958.1|/225-293:gi|212640439|ref|YP_002316959.1|/5-119 E={0.19,3.3e-23} [Anoxybacillus_flavithermus_WK1]
MQSIFIAMLNHKLKNDISKLQLFCRRMEQYA-------NEQHDNEL-----------LSNIQNIQEVVQHLQATLSKF--QSKITFRIRVLLIEDDKDWIQIISEELNCYQDIKIIGIAHCSEEALKAINKKDVDVVLMDIFLQDCDGIELTAQL-LEMK-KEIKIIMLTSSDEDTIIFHAYTAGAIDYVVKS-EFHEIIDAIR
>gi|212640657|ref|YP_002317177.1|/376-443:gi|212640658|ref|YP_002317178.1|/5-116 E={8.8e-24,5.1e-41} [Anoxybacillus_flavithermus_WK1]
DRREFVANVSHELRTPLTTMRSYLEALAD---------GAWRDEEIA----------PRFIEVTQNETERMIRLVNDLLQLSKLDSKKKILVVDDEKPIADILQFNLR-KEGY-DVHCAYDGVEALQKVEDIQPDLILLDIMLPQKDGMEVCREI-RKKY--DMPIIMLTAKDSEIDKVLGLELGADDYVTKPFSTRELLARVK
>gi|148266201|ref|YP_001232907.1|/251-322:gi|148266202|ref|YP_001232908.1|/3-115 E={1.7e-05,7.3e-37} [Geobacter_uraniumreducens_Rf4]
KVGQLASGIAHEIRNPLNYISLAIDHLKSEL---LPSCPERGKEL------------ESIADNIKEEVRKANYMVLNFMNYGRPLKLGSILIVDDEKGQREILSAILQ-KQGY-RIVTVPGGREALKELESAEFDLILTDLKMQGMSGMELMEKI-LGEN-NRQCVVMMTAHGTVDSAVEAMKMGAFDYLEKPLEREDLLLTVQ
>gi|87161488|ref|YP_495192.1|/87-144:gi|87160753|ref|YP_495193.1|/1-112 E={0.026,1.1e-28} [Staphylococcus_aureus_USA300]
DVESYFLTWVHQMKTPITAAQLLLER-DE----------------------------PNVVNRVRQEVIQIDNYTSLALSYLKLLNEMKILIVEDDFVIAESLASELK-KWNYGVIV-VEQFDDILSIFNQNQPQLVLLDINLPTLNGFHWCQEI-RKTS--NVPIIFISSRIDNMDQIMAIQMGGDDFIEKPFNLSLTIAKIQ
>gi|148266304|ref|YP_001233010.1|/245-311:gi|148266303|ref|YP_001233009.1|/1-113 E={1.7e-18,3.6e-42} [Geobacter_uraniumreducens_Rf4]
RTRRFSTDVSHELRTPLTILRGETEVGLR---------WCGNPDE-----------FKKILRSNLEEINRMSDIIAHLLELSRAEEGMRILVVEDEKKVLSFIKRGLE-EEQY-EVLTASDGEEGLKMALDMPYDLIILDWMLPKQDGLSVLKEL-RNQK-NATPVLMLTAKDSVEDIVAGLDSGSDDYLTKPFAFAELLARVR
>gi|161830507|ref|YP_001596306.1|/27-94:gi|161830581|ref|YP_001596307.1|/19-132 E={3.4e-24,4.5e-31} [Coxiella_burnetii_RSA_331]
IRSDFVANVSHELRTPLTVIRGYLETLLK--------KEVRDSKS-----------YQKIFQQMYQHSTRMETIIDDLLLLSRLESDIKLLIIEDEIAIRDMVRFSLP--DEF-ELLDAEDTAKAIKQLAAQIPDLILLDWMLPGKSGIEFIEWI-KQKEWQDIPIVLLTAKAEEENKVRGLMSGADDYITKPFSPDELIARIR
>gi|148266374|ref|YP_001233080.1|/279-347:gi|148266375|ref|YP_001233081.1|/5-118 E={6.8e-15,1e-09} [Geobacter_uraniumreducens_Rf4]
ELDAFAYSVSHDLRAPLRAIDGFSAALLEDY------RDKLDDEG------------RKYLRYVQEGSHEMSDLIDGLLKLSRSTRGLRILIIDDSERDALLLVRALC-KEGLERVD---TAEAMERALMAGQWDVAISDCHMPDFTVEGALAIW-QREG-KDQPFIVVSGAIGEEEAVALLKAGAHDFVKKD-NLARLVPAIE
>gi|37519592|ref|NP_922969.1|/271-334:gi|37519591|ref|NP_922968.1|/2-114 E={3e-17,9.1e-30} [Gloeobacter_violaceus]
SQRNFISDAGHELRTPITIVRGHLELLGD------------DPGER-----------AETMAIVYDELDRMNRFVDDLLLLARAERPNRILIAEDETRIAAFLEKGLR-ANGY-TTIVVRNGVEAAQMASCDDFDLMILDLGLPGKAGLVVLEEM-RGRG-ERLPVIILTARDDIADKVAGLESGADDYVTKPFRFEELLARVR
>gi|218533232|ref|YP_002424048.1|/377-457:gi|218533231|ref|YP_002424047.1|/8-133 E={0.0003,2.5e-17} [Methylobacterium_chloromethanicum_CM4]
EIQRYAYIVSHDLRAPLVNVMGFTSELEA----------------VRQELRLIDEDITEALSFIQAAIVKMERLIAAILKLSREGRRVSIVMIEDDEGHARLIERNIR-RAGVNEILPFRDGTSALEFLSGRRHLLILLDLNLPDMTGIDILERI-KANPTKRSPVVVLTTTDDSREIQRCYDLGANVYITKPVNYEGFSNAIR
>gi|161508285|ref|YP_001573944.1|/375-442:gi|161508284|ref|YP_001573943.1|/5-116 E={1.1e-24,9.1e-37} [Staphylococcus_aureus_USA300_TCH1516]
ERREFVANVSHELRTPLTSMNSYIEALEE---------GAWKDEELA----------PQFLSVTREETERMIRLVNDLLQLSKMDNERKVVVVDDEKPIADILEFNLK-KEGY-DVYCAYDGNDAVDLIYEEEPDIVLLDIMLPGRDGMEVCREV-RKKY--EMPIIMLTAKDSEIDKVLGLELGADDYVTKPFSTRELIARVK
>gi|34539895|ref|NP_904374.1|/221-290:gi|34539894|ref|NP_904373.1|/5-122 E={0.031,2e-21} [Porphyromonas_gingivalis_W83]
SWIRLIRVMTHEIMNSIAPITSICDTLLDNL-------QSSADEEMLSTG----------LDTIRSTGVGLLSFVQDYRKFTAVPPPGNIIVVDDNKHVLTALKLLLT--GSFETVTLLPSPKTLLSTIVEVHPDVLLLDMNFSTIEGLYWLDQV-RSRF-PDLPVVLFTAYADIRLAVEALKRGASDFVVKPWNNTELLESLR
>gi|53717483|ref|YP_105424.1|/251-352:gi|53717484|ref|YP_105425.1|/3-116 E={0.0023,7.6e-24} [Burkholderia_mallei_ATCC_23344]
AIGQLAAGIAHEINNPVGFVLSNVNTLGGYLGALRGADLDYLCEDA-----------PALVDESKEGLARVRKIVVDLRDFSRVDSVLPVLVVDDSTLARKLLIKSLPSDWDV-EITQASNGAEALSHYRAGKGAVIFLDLTMPVMDGFQVLEHI-REEG-LDAFVIVVSADIQEGAVDRVKASGAIGFVAKPVSTERIVPILK
>gi|218533351|ref|YP_002424166.1|/452-519:gi|218533352|ref|YP_002424167.1|/22-134 E={1.3e-14,9.2e-29} [Methylobacterium_chloromethanicum_CM4]
SIGEITAGVAHEINNPIAVIQGNLEVAREVL-------GPAGEEV------------RTEFDLIDQQVHRVNMIVTRLLQFARPDEYAQILVVDDEPGMRNFLVRTLA--PRCARVEAVGDTSAAGRLIEASSFDLIILDNILGGRTGLSWLADL-RRDG-LFTEVILITAFADLETAIEAVRAGAADFVLKPFRTKQILNAVV
>gi|53717366|ref|YP_105469.1|/265-331:gi|53717367|ref|YP_105470.1|/8-119 E={0.0013,1e-26} [Burkholderia_mallei_ATCC_23344]
SLGFFAGGIVHDFSNVLTTIDCHAEYASE----------RLASGARA----------DDSIDEIHRAVERGRDLAAQILLAARRGEPPAVLVVEDDEPLRRVLCNYLS-GHGM-AVDGVGTAAAAAESVGRREYEMVLLDLGLPDGDGIDVLLRW-RETQ--RFPLICVTGRSEEADRIMGLEFGADDYVVKPYSLREVLARMR
>gi|46198771|ref|YP_004438.1|/613-679:gi|46198770|ref|YP_004437.1|/2-114 E={4.2e-21,2.3e-32} [Thermus_thermophilus_HB27]
LKDEFLATVSHELKTPLTAVRALAEILAQ---------EEVGEEER-----------RRFTALLAQEAARLSRLVEEILAYTRLEARAEVLIVDDEESILVPLEFLFR-KAGH-RVELARTGEEALSRLAERPYALVVLDLMLPGVDGFQVLEAL-KART-PAPKVLVLTARGREADRAKALALGADAFLAKPFGVQDLMAEAR
>gi|90021500|ref|YP_527327.1|/10-77:gi|90021499|ref|YP_527326.1|/17-134 E={0.038,2.3e-15} [Saccharophagus_degradans_2-40]
DFAMVLASSVHDMKNSVGMLLASLDQLMESA-------PPKDESQ------------SRQYSTLSYEASRINNELVQLLTVYRMQNELSILVADDFSSFRNTVFGMLQ-RLGVQTVDTAGNAESVIDICSRKAFDIILCDYNLGNKTGQHVLEEL-RFKNLPKTVFIMVSAEAARTIVMSAYDCEPNDYLMKPITAGMLQQRID
>gi|77747610|ref|NP_299823.2|/314-380:gi|15839134|ref|NP_299822.1|/32-144 E={1.8e-18,1.4e-40} [Xylella_fastidiosa]
ALGRFSASLAHEIRNPLAAIKHASQLLEE--------SSNLDKAD------------QRLLEIILKQCQRTNGIVESVLGLARRERARSALIVDDERDIRELLVLTLG-RMGL-RIRTAANLAQAYALLESDSFNLCITDMRLPDGSGIELVNKI-VRHY-PRTPVAMITAFGSIELAVEALKEGAFDFVSKPVDLNVLRGMVR
>gi|53717561|ref|YP_105536.1|/233-298:gi|53717560|ref|YP_105537.1|/1-113 E={2.1e-15,9.9e-41} [Burkholderia_mallei_ATCC_23344]
LQRHFIADAAHELRTPIMGLSIQTQLLQR----------TASADER-----------ARILAQIQAGTTRLSHLAEQLLTLARLEPEMRVLLVEDDPLIGSGLEQGLK-QEGF-AVDWAQNADAATLALRTTSYGLLLLDLGLPDKDGLAVLAAL-RRRD-DALPVIVVTARDALPDRIAGLDCGADDYLVKPFALEELLARIR
>gi|37519851|ref|NP_923228.1|/195-262:gi|37519850|ref|NP_923227.1|/2-114 E={4.9e-14,3.8e-33} [Gloeobacter_violaceus]
RLEQFAADASHELRNPLMAIQSNCAVAIK-----YPEQMRPGDRQK--------------FLRIEDAARQLLTLVQELLMLARTGEGVRILLAEDDERIAIPLAEDLT-HQHY-LVDVAADGKAAWHYATSYHYDVLLLDVMLPEIDGFALCRRL-REAG-YEQPILMLTALDRTTDRVAGLDSGADDYLVKPFSLEELGARVR
>gi|15839166|ref|NP_299854.1|/197-256:gi|15839167|ref|NP_299855.1|/6-119 E={0.0053,6.2e-22} [Xylella_fastidiosa]
ALATHAASVAHELNTPLATMTLLADDVAE---------QCQQLEL------------CEDLETLRELLTQCRNRVLTL------AAPAKILLVDDDTLYLRTLQRSLG-RRGV-DTVTATDTVSALTAARSMLPSFALLDLKLGQDSGLALIQEL-RAIR-SDMRILLVTGYASIATAVEAIKRGADEYLPKPANINTILRAIS
>gi|90021594|ref|YP_527421.1|/245-311:gi|90021593|ref|YP_527420.1|/1-113 E={6.9e-16,1.2e-34} [Saccharophagus_degradans_2-40]
RLSHFSADIAHELRTPLTNLATQTQVGLG---------QARTLEE-----------YRELLYSNLEEQERLTKMVNDMLWLAQSENGMRLLVVEDEVKTGDYLQQGLS-EAGF-MVTLARNGLDGHHLAMTETFDLLILDVMLPDVGGWRIVQSI-RESG-CQAPVLFLTARDSVDDRVKGLELGADDYLVKPFAFAELLARVR
>gi|218533539|ref|YP_002424354.1|/231-297:gi|218533540|ref|YP_002424355.1|/2-114 E={9.8e-07,3.3e-25} [Methylobacterium_chloromethanicum_CM4]
EVSSVGDAVAHDLRTPLTRLRARLERTRE---------QANSVAE-----------FREAVDQGLAWIDQTLAMVTAVLRIGEIEHGARLLLIDDAETAREVHGDLCG--RGH-VVGWASTGPEGAACARDEAWDAIILDRMLPGLDGLSVLQDL-RRAG-NRTPALVLSTLGDVDERIRGLRAGGDDYLAKPFVLAELAARIE
>gi|53717169|ref|YP_105595.1|/490-558:gi|53717168|ref|YP_105596.1|/10-133 E={5.4e-12,4.5e-18} [Burkholderia_mallei_ATCC_23344]
DLEQFAYVASHDLQEPLRAVAGPLQLLQRRYQ------GQLDARA------------DEFIGHAVDGATRMQSLIDDLLSYSRVGRLVEILLVEDSPTDVMMTKEALEYYKVLNPLNVVEDGVAAMAYLRREGPGLIILDLNLPRKSGREVLQEL-KLDPLSTIPVVILTTSKSEEDVARSYGLHANCYITKPVDFAKFTDVVH
>gi|37519949|ref|NP_923326.1|/128-196:gi|37519948|ref|NP_923325.1|/5-120 E={2.3e-09,1e-29} [Gloeobacter_violaceus]
AYENFTAALTHDLKTPLQGMAQTLRFFAQGQF------GRLTDAQ------------RQVVQLFERSLGTLLELTDTLLTIYRNERETRVLLIEDDPVFRVGLRVIFE-QSGVELVGEAGEGEIALALCLQMQPDVVLLDLGLPGMGAREIVTSL-KERH-PGIKILALTSHADGPSVQQLLQAGIDGYCVKGIEPEQLLQAIL
>gi|218927292|ref|YP_002345167.1|/238-300:gi|218927293|ref|YP_002345168.1|/2-112 E={6.3e-17,4e-44} [Yersinia_pestis_CO92]
AQQRLISDISHELRTPLTRLQLATALMRR---------RHGEGKE---------------LERIEMEAQRLDSMINDLLVLSRSQHKHKILLVDDDRELTSLLKELLE-MEGF-NVVVAYDGEQALSQLDSS-IDLLLLDIMMPRKNGIETLKEL-RQHH--QTPVIMLTARGSELDRVLGLELGADDYLAKPFNDRELVARIR
>gi|53716915|ref|YP_105696.1|/242-308:gi|53716914|ref|YP_105697.1|/1-112 E={2.2e-18,1.9e-40} [Burkholderia_mallei_ATCC_23344]
RLSQFSSNLAHDMRTPLTNLLAEAQVALS---------KPRTADE-----------YRDVIESSIDEYQRLSRMIEDMLFLARSDNAMRILIVEDEPKTGMYLRKGLT-EAGF-IADWVEDGVTGLHQAETEEYDLIILDVMLPGHDGWTVLERL-RRAH--STPVLFLTARDDVGDRVKGLELGADDYVVKPFDFVELVARVR
>gi|90021837|ref|YP_527664.1|/204-270:gi|90021836|ref|YP_527663.1|/20-133 E={6.7e-10,9.4e-37} [Saccharophagus_degradans_2-40]
SMGKMVSALAHQIRTPLSAAILYAGHLTN---------GSIAQAKK-----------DTFAKKLLGRLQHMERTVRDMMLFVKSELPIKIMVVEDDLDLREAVVDTLD-LAGF-SVVQAASAEQALELLEASPQDLIISDVNMGAMSGHDLLRKV-RTDY-PQIPVVLVTAYASINDSVVAMKEGAVDYLVKPFETQVLIDTVK
>gi|34540511|ref|NP_904990.1|/216-282:gi|34540512|ref|NP_904991.1|/1-113 E={1.6e-12,4.9e-36} [Porphyromonas_gingivalis_W83]
QQKEFISHASHELQTPLAISRNKLEMLLQ--------DPSLNEQQ------------LEQIYKAIQSINHIVQLNKTLLLYSKIENHMKILIIEDEPDLRETIQKFLL-GERY-IVETAATMNEGLDKVLVYDYDCILLDIMLPDGNGLTLLKEL-KKRG-KTENLIIISAKDAIEDKVQGIELGADDYLTKPFHLLELNVRIK
>gi|34540536|ref|NP_905015.1|/235-306:gi|34540537|ref|NP_905016.1|/5-124 E={0.1,1.1e-22} [Porphyromonas_gingivalis_W83]
AYEKLIRLIAHEVNNSTAGIIGVLNAVGDAFD-----DTPHTPEG----------EVSEAIALCRDRCMAMSRFITRFAEVVKLPDPIDILVVDDDVAVCAALRLVLK-RAGY-NPVIANSPDEALSIMRNPDPAVILMDMNFSLREGLELLEKM-QIFT--SCPVILMTAWASIPLAVEGMRLGAFDFIGKPWDNDRLLRTID
>gi|53716766|ref|YP_105783.1|/240-305:gi|53716767|ref|YP_105784.1|/1-113 E={8.3e-15,1.1e-38} [Burkholderia_mallei_ATCC_23344]
ARRRFFADAAHQLKTPLAAAQAGVELALR----------PAERERV-----------SVHLRRVNGAVRQAAKIVQQLLSLSRLESDMRVLLVEDNPILAQSLADALS-SARF-AVDHMADGEAADHVLHTQDYALVILDLGLPKLDGLDVLRRL-RARR-NPVPVLILTAHGSVEDRVRGLDLGADDYLAKPFELTELEARAR
>gi|37520141|ref|NP_923518.1|/134-202:gi|37520140|ref|NP_923517.1|/5-119 E={3.5e-10,5.2e-33} [Gloeobacter_violaceus]
AQSDFVATLTHDLKTPLLGAQQTLQFFGRGQF------GEVSPQQ------------LGVIEMLQKSNHKLLALVDTLLAIYRNSLSVRVLLVEDDPLFRMGLAMVLRHQPQIELVAEAEDGETALALANRHRPQLVLLDIGLPGLDGRQTLVRL-KQEH-PEIRVLVLTSREEAGLVQAMLQAGADGYCLKGIGPDRLLTVIR
>gi|53716965|ref|YP_105799.1|/207-272:gi|53716964|ref|YP_105798.1|/8-119 E={3e-12,3.5e-33} [Burkholderia_mallei_ATCC_23344]
QQREMMHGISHELKTPLARLEFGLALLSS---------PDAPERM------------RERQAALRRDVRELDELVTELLTIGRLEQGYRVLLIEDDDRLAQLIREYLD-SYEF-SVTVVRRGDLAVRAVREHQPALVILDLMLPHLDGMEVYRRI-RAFS--NVPVLILTARSDVYDQVAGLETDADDYVTKPIEPRVLVARAR
>gi|90021942|ref|YP_527769.1|/230-297:gi|90021941|ref|YP_527768.1|/2-114 E={5.1e-08,3.9e-35} [Saccharophagus_degradans_2-40]
RESQFLRNASHELRTPIAIIRNAMDVIEY--------KRKINDNKL-----------DPLLQRIRRAGDSMKSVTEAILWLAVDRYTMLILLVEDNRDLAATVLDYLE-LQGF-DCDYAHRGDHAFQLLQDNTYDAMVLDIMMPGLDGITLCEKI-RAQG-NNAPIIMLTARDTLEDKLSGFEAGADDYLVKPFDLPELAARLK
>gi|161508923|ref|YP_001574582.1|/119-177:gi|161508922|ref|YP_001574581.1|/1-112 E={0.00025,8.6e-24} [Staphylococcus_aureus_USA300_TCH1516]
MHEQTITEFVHDIKTPVTAMKLLIDQEKN----------------------------QERKQALLYEWSRINSMLDTQLYITRLESQMQILLVEDDNTLFQELKKELE-QWDF-NVAGIEDFGKVMDTFESFNPEIVILDVQLPKYDGFYWCRKM-REVS--NVPILFLSSRDNPMDQVMSMELGADDYMQKPFYTNVLIAKLQ
>gi|163849689|ref|YP_001637732.1|/672-740:gi|163849690|ref|YP_001637733.1|/3-115 E={2.2e-17,6.5e-40} [Methylobacterium_extorquens_PA1]
LARALLTSISHDLRTPLASVLGAASTLRD-------LDGALPVEAK-----------AELLTTIIEESERLNRFIVNLLDMTRLEAGPTILVIDDEPPIRKLLRMGLA-TQGY-AILEAPNAATALEVLGRDSPDLVILDLGLPDMRGHDLLRAI-RASH-PGLPVVVLSSRDDEGGKVEALDLGADDYVTKPFGMAELLARLR
>gi|161508969|ref|YP_001574628.1|/122-189:gi|161508970|ref|YP_001574629.1|/2-113 E={7.5e-14,1.4e-34} [Staphylococcus_aureus_USA300_TCH1516]
EKTELIQNLAHDLKTPLASIISYSEGLRD---------GIITKDH----------EIKESYDILIKQANRLSTLFDDMTHIITLNTGTHLLIVDDEQDIVDICQTYFE-YEGY-KVTTTTSGKEAISLLSND-IDIMVLDIMMPEVNGYDIVKEM-KRQK-LDIPFIYLTAKTQEHDTIYALTLGADDYVKKPFSPRELVLRIN
>gi|161831277|ref|YP_001597080.1|/253-318:gi|161830121|ref|YP_001597079.1|/1-115 E={1.2e-14,2.3e-36} [Coxiella_burnetii_RSA_331]
REKRFTADAAHELRTPLAALNTHTQVALR----------AKTPEER-----------KEALLKVLAGVNRGTHVVQQLLTLNRMVPEMRVLLVEDDEFLGDGIRAGLK-QYGH-TIDWVRDGQAAHDVLTHETFDIIILDLGLPKRSGLDVLKTI-REKN-DPTPVVILTARDTVDDRIKGLDAGSDDYMTKPFDLEELCARMR
>gi|163849780|ref|YP_001637823.1|/250-316:gi|163849781|ref|YP_001637824.1|/1-113 E={8.5e-12,5e-35} [Methylobacterium_extorquens_PA1]
GMREVSDNIAHDLKTPLTRLRNRADEALR---------TAETPETL-----------RTAMEGVIEDSDGLIRVFNALLTIARLEAGMRLLIIEDDREAAAYLVKAFR-EAGH-AVDHAGDGLDGYALACEGDYDVLIVDRMLPKLDGLSLVRSL-REQA-IATPVLILSALGQVDDRVKGLRAGGDDYLPKPYAFSELLARTE
>gi|37520383|ref|NP_923760.1|/494-562:gi|37520382|ref|NP_923759.1|/2-118 E={8.8e-14,6.1e-33} [Gloeobacter_violaceus]
LREDFVATLTHDLRTPLLAAVQTLGFTLDGQY------GPLSDGQ------------QQILLAVIESHRELLGLVESLLTIYRYEAGTRILIVEDHALMRIGLRQVLSQTPEYEVAGEAADGEQALALARSLQPDLVLMDLGLPVMSGTEVTRIL-KREY-PAMRVLALTSHDEDESVFGALAAGADGYCLKATAASRLLAAVA
>gi|90022199|ref|YP_528026.1|/309-375:gi|90022200|ref|YP_528027.1|/5-117 E={3.2e-16,1.1e-38} [Saccharophagus_degradans_2-40]
SLGRLTASIAHEVRNPLGAIAHAAQLLKE--------SETIDAGD------------NRLTEIILQHSERVNQIINNTLILSRRKEPPKVLVIDDEPDIRELLTITLS-RMDI-AADTAADVAEAKAQLSKNKYNLCLTDMKLPDGNGIDIVHYI-QQHS-PSLPVALITAHGNMDIAIQAMKAGAFDFLNKPVDLASLRKLVA
>gi|37520430|ref|NP_923807.1|/252-318:gi|37520429|ref|NP_923806.1|/12-124 E={3.8e-22,5.4e-35} [Gloeobacter_violaceus]
SRRELLANISHDLRTPLTAMRLSLEAVLD---------GVVNGEQV-----------GGYLEKMRREAIYLGQLVDQLMLLARSDSGAAILVVEDDPLILETIRRYLE-HAGH-RCHCAADGWEADRLALRHRPDLVVLDWMLPGVDGLALCERW-RKGE-YFAPVLMLTARTEEDHRVRALAGGADDYLDKPFSAKELVARVQ
>gi|170729507|ref|YP_001774940.1|/242-307:gi|170729506|ref|YP_001774939.1|/1-113 E={5.6e-10,6.5e-34} [Xylella_fastidiosa_M12]
TLRAFMGEAAHQMRTPLAALRAQAQLALE----------EGDAFQL-----------RCSLTAIERNASHMSRLLNQLLSDASAIHRMRLLLIEDNADLADAIIRRMR-RHGH-AVDWQSDGLAAAGVLRYQRFDLVVLDIGLPSLDGLQLLSEL-RQRG-DTTPVLILTARDAIEDRVYTLNVGADDYLSKPFDFREFEARCR
>gi|90022276|ref|YP_528103.1|/546-614:gi|90022275|ref|YP_528102.1|/15-140 E={2.7e-11,3.7e-12} [Saccharophagus_degradans_2-40]
ELQSFAYVASHDLQEPVRKIQSFGELLER------EEKANLSENG------------QLYLSRMVSAAERMRSLISSLLELSRVGKEIPILIAEDDDDDRLLMQHVFERVFSLSRMHFVEDGQEVLDYLMGQGPKLIILDLNMPIISGKDVLLAL-KANAYCHIPVVIYSTSDAKADIRWCYTNGAAGYIVKPASIQAMETALM
>gi|163849960|ref|YP_001638003.1|/228-286:gi|163849959|ref|YP_001638002.1|/5-118 E={6.1e-06,2.1e-41} [Methylobacterium_extorquens_PA1]
ERVRILAAISHDLQTPITRMRLRVETGVE------------GPEQ----------------DRILGDLEAIEALVREGIAYARSVHGDHVLIVDDDREIRDLLSNYLR-KNGL-RVTLAADGRQMRAFLDADRVDLVVLDVMMPGDDGLVLCRELRSGRH-KATPVLMLTARSDETDRIVGLEMGADDYLVKPFAARELLARIK
>gi|90022368|ref|YP_528195.1|/258-322:gi|90022369|ref|YP_528196.1|/7-118 E={1.4e-15,4e-36} [Saccharophagus_degradans_2-40]
SRRQWVADISHEMRTPLAVIKAQIESMQD---------GIRQPSQ-------------ANLALLKDKTDSLNALVNDLYELSLSDLGPRVLIVEDEPDLAQLLNEYMQ-AAQY-STTVINNGTDANDWLQANEVDIVLLDLMLPGMSGLDICRDI-RKAS--DVPVIMITAKVEEIDRLIGLELGADDYICKPYSPREVVARTK
>gi|163850037|ref|YP_001638080.1|/209-277:gi|163850038|ref|YP_001638081.1|/38-150 E={9.7e-08,1.8e-23} [Methylobacterium_extorquens_PA1]
QLDGLAAAAAHELGTPLGTIMLVAKELDRQL-------GPTASPAI-----------AEDLSLLRDQVDRCRGILSKLTSMGEENEERSLLIVDDDKPFSTRLARAME-ARGY-EVHVAESVSEGVAAVETKAPAFAVIDMRLGDGNGLDVIARL-KERR-PEARGVILTGYGNIATAVTAVKLGAFDYLAKPADADEIHGTLM
>gi|53716200|ref|YP_106193.1|/153-218:gi|53716201|ref|YP_106192.1|/9-122 E={0.081,7.7e-37} [Burkholderia_mallei_ATCC_23344]
ERVASLRFLAHDLRSPQNSILALTQLHDA------DPDAFAACGG---------------LERIAQLARHALLLGQDYLVASAADDLKQIVVVEDDPVQRTLLVTWLK-AEGY-RVEAFDDGLDARRFLGDSWADLLLLDWDLPGMTGERLLAWV-RGRA-RSVPVIFQTVHSDEEDIVKILDAGADDFLIKPLERQTLLARVR
>gi|34541107|ref|NP_905586.1|/412-479:gi|34541106|ref|NP_905585.1|/2-118 E={0.00076,1.8e-24} [Porphyromonas_gingivalis_W83]
TRNRLLSIISHDIKGPAIAQKMALDTILSSS-------SDCGSMT------------RNMLSSIRNSVATELTLLQNLLDWSNIQIGISIVLVDDHELYRVGLRAAISQMQGLEIVGECSSCEELETFLKEQKPGLIILDIWLPDGNGVNIARKL-KKLY-PAVKIIILSSEVSEKTVNELLAIDVEGYICKTAQINDIGNAIR
>gi|53716381|ref|YP_106230.1|/99-200:gi|53716379|ref|YP_106232.1|/39-152 E={5.8e-08,1.9e-33} [Burkholderia_mallei_ATCC_23344]
SIGQLAAGVAHEINNPIGFVDSNLRTLKTWVRQALARLRAAHAEVDLDYLRI-----GTLIDESIEGASRVRRIVQDLRDFSRAGSEPVVLLVDDEPSVLSALKRVFR-PKHY-RTLCADSGEAALDLLAAGEVDLIVSDMRMPRMSGAELLTRV-GERQ-PDTMRILLTGYSEIDSAVRAIEAGIYRYLTKPWDDHDLLLTVE
>gi|90022523|ref|YP_528350.1|/207-279:gi|90022522|ref|YP_528349.1|/3-113 E={0.0041,1.2e-09} [Saccharophagus_degradans_2-40]
GIGTLAASTVHALGTPLSTMAVVLGEMQHSYK---QGAAKWDASSQ-----------NENVELMLGQIERCKKTLSKLSLLSQQQQDQKLLYIEDDAALAMVTTRALT-ARGF-NVA-YFPAVNAVDVELQE-FTMALLDLKLEEGLSLPFIQQL-LAAN-PTIKIVVLTGYASIATAVQAIKLGATNYLAKPATIDQILLAFE
>gi|161509579|ref|YP_001575238.1|/232-299:gi|161509580|ref|YP_001575239.1|/2-113 E={1.4e-18,3.9e-43} [Staphylococcus_aureus_USA300_TCH1516]
QQRQFVEDASHELRTPLQIIQGHLNLIQR--------WGKKDPAVL-----------EESLNISIEEMNRIIKLVEELLELTKGDVNTQILIVEDEQNLARFLELELT-HENY-NVDTEYDGQDGLDKALSHYYDLIILDLMLPSINGLEICRKI-RQQQ--STPIIIITAKSDTYDKVAGLDYGADDYIVKPFDIEELLARIR
>gi|161509720|ref|YP_001575379.1|/340-407:gi|161509721|ref|YP_001575380.1|/3-114 E={1.4e-21,1.3e-39} [Staphylococcus_aureus_USA300_TCH1516]
MKKDFIANVSHELRTPISLLQGYTESIVD---------GIVTEPD----------EIKESLAIVLDESKRLNRLVNELLNVARMDAENEILIVDDEDRIRRLLKMYLE-RESF-EIHEASNGQEAYELAMENNYACILLDLMLPEMDGIQVATKL-REHK--QTPIIMLTAKGEETNRVEGFESGADDYIVKPFSPREVVLRVK
>gi|11498062|ref|NP_069286.1|/124-189:gi|11498061|ref|NP_069285.1|/11-121 E={0.00019,2.4e-29} [Archaeoglobus_fulgidus]
MLTLITRALRHDVLNALTTAMSYFEISRE---------ICKNCEN------------SNYLEKLGLSIERAVKIIKDLREFEEAVVKRRVMVVEDDSAVLETVQIMLG--DKYEIIP-ATNGEEAVKKYKMFKPDVVLMDVMMPVMDGVEATKEI-KKID-PQAKIIGLTAYA-RKKGKELLDAGALEVVEKPFTRRQLIEVIE
>gi|161509906|ref|YP_001575565.1|/330-397:gi|161509907|ref|YP_001575566.1|/3-115 E={7.8e-23,1.5e-40} [Staphylococcus_aureus_USA300_TCH1516]
LRREFVANVSHELKTPITSIKGFAETLIDGA--------KNDAESL-----------DMFLNIILKESNRIESLVTDLLDLSHIEQHQKVLVVDDEHSIVTLLKYNLE-TAGY-EVVVAFDGDEALEKVESEQPDLIILDVMLPKKDGIDVCKTV-RTNK-NLVPILMLTAKNDEFDRVLGLELGADDYMTKPFSPREVVARVK
>gi|90022853|ref|YP_528680.1|/620-688:gi|90022854|ref|YP_528681.1|/7-132 E={2.6e-16,3.8e-28} [Saccharophagus_degradans_2-40]
EMEQFIYTVSHDLKSPLVTIGGFAKMLSTGLA------NTATDKQ------------KHQLQRIQANVDHMETLLSDLLQLSRLIRQLTILLAEDNIDHAELIVETLK-EFNINDIKHVTNGEQVLDYLQSKPPDLILLDLKMPRLDGKGTLQQI-RQLNYKNTPVVMVSTSSTDADIDECYNLGANSYITKPLQFEEFTRKIR
>gi|37521156|ref|NP_924533.1|/2-59:gi|37521157|ref|NP_924534.1|/3-117 E={0.0023,7.6e-38} [Gloeobacter_violaceus]
DFDR----LAHQLRNPVMVIRTLARLVGKRL-------GPDDPNQ-------------VLLEQIARECRRLDALLED-----KLEVHAHLLLVDDDPGIRLALQAYLE-DEGF-GVTTARNAIEGLELAEKHQPDLVITDIMMPQVDGYRFLQKL-RALPFRYTPVVFLTAKGQTADRIQGYRHGCDAYMPKPGDPEELVAIVR
>gi|124381820|ref|YP_001023875.1|/233-298:gi|124383153|ref|YP_001023876.1|/1-113 E={2.3e-15,1.1e-40} [Burkholderia_mallei_NCTC_10229]
LQRHFIADAAHELRTPIMGLSIQTQLLQR----------TASADER-----------ARILAQIQAGTTRLSHLAEQLLTLARLEPEMRVLLVEDDPLIGSGLEQGLK-QEGF-AVDWAQNADAATLALRTTSYGLLLLDLGLPDKDGLAVLAAL-RRRD-DALPVIVVTARDALPDRIAGLDCGADDYLVKPFALEELLARIR
>gi|90022994|ref|YP_528821.1|/247-308:gi|90022993|ref|YP_528820.1|/1-113 E={0.0039,1.1e-36} [Saccharophagus_degradans_2-40]
KYKNTLGDLAHSLKTPLAIVRSILESQSA-------------LGE------------SQSKQTIDEQVNRMSEIIGHQLRRATNVSTMKLLVIEDEQAIRQQLEDFFK-SQKF-VIESAEDGEEGLYLGSEYDYDLAIVDIGLPKLDGIEVVKTL-RARG-RNFPILILTARGHWQDKVDGLEAGADDYLVKPFHTEELRARAN
>gi|90023014|ref|YP_528841.1|/761-826:gi|90023015|ref|YP_528842.1|/2-110 E={2e-10,3.7e-25} [Saccharophagus_degradans_2-40]
SIGRLAAGVAHEIGNPVTGIACLAQNMKY---------ETDDPEI------------LDTAQQILSQTDRVSRIVHSLVSFSHAGQQSKILIVEDEVIIRTALRKLLT-RNKH-DVKEAGSISEATSKHKLDTFDLIISDLRLPGAPGTDL---I-QLAG--DIPVLIMTSYASLRSAVDSMRMGAVDYIAKPFDHDEMLAAVK
>gi|170730269|ref|YP_001775702.1|/120-187:gi|170730270|ref|YP_001775703.1|/9-122 E={4.9e-14,6.4e-33} [Xylella_fastidiosa_M12]
ALSAAFKGLAHELRNPLSGLKGAAQLLARRV-------KHRDQEE------------CDLVELIGAEIERLNTLLERLLFSAPARPHPRIWVVDDDRSVRFVLSTALR-DAGY-IVEGFESTCAALQALAASPPDLLFTDVRMPGDDGLILLDKL-KARH-PHLPVIVMSAYTDVASTAGAFRSGAHEFLSKPFDLDDAVALAA
>gi|124382718|ref|YP_001023921.1|/207-272:gi|124382030|ref|YP_001023922.1|/8-119 E={3.2e-12,3.8e-33} [Burkholderia_mallei_NCTC_10229]
QQREMMHGISHELKTPLARLEFGLALLSS---------PDAPERM------------RERQAALRRDVRELDELVTELLTIGRLEQGYRVLLIEDDDRLAQLIREYLD-SYEF-SVTVVRRGDLAVRAVREHQPALVILDLMLPHLDGMEVYRRI-RAFS--NVPVLILTARSDVYDQVAGLETDADDYVTKPIEPRVLVARAR
>gi|188591028|ref|YP_001795628.1|/259-324:gi|188591029|ref|YP_001795629.1|/7-118 E={1.5e-13,2.5e-34} [Cupriavidus_taiwanensis]
YVEHYIHTLTHEMKSPLAAIGGAAELLQE----------EMPAADR-----------QRFVANIRTQSGRLETMIRKLLALAEVEQRPRILVVEDEQAIADTILYALR-TDGM-LAEHCTLGGDALACLRAAQADLLILDVGLPDLSGFEVCRTL-RTFS--DAPVIFLTARHEEIDRIVGLEIGADDYVVKPFSPRELAARVR
>gi|188591032|ref|YP_001795632.1|/431-499:gi|188591031|ref|YP_001795631.1|/9-121 E={1.4e-05,5.1e-36} [Cupriavidus_taiwanensis]
ALGQMAAGITHELNQPLAALRTFSDNTRV-----LLARGQLDAAE-------------GNLSAIAGLTERMGKITGQLKLFAGKARPLRVLFVEDEPLVRQATAQSLE-LAGF-RVLALPSAEAAIPHLHGAFAGVVVTDVRLPGASGLDLLQHC-RNAA-PGVPVILVTGHGDITMAVQAMREGAYDFIEKPFGADRLTDTVR
>gi|124381143|ref|YP_001023941.1|/240-305:gi|124382081|ref|YP_001023940.1|/30-142 E={8.9e-15,1.2e-38} [Burkholderia_mallei_NCTC_10229]
ARRRFFADAAHQLKTPLAAAQAGVELALR----------PAERERV-----------SVHLRRVNGAVRQAAKIVQQLLSLSRLESDMRVLLVEDNPILAQSLADALS-SARF-AVDHMADGEAADHVLHTQDYALVILDLGLPKLDGLDVLRRL-RARR-NPVPVLILTAHGSVEDRVRGLDLGADDYLAKPFELTELEARAR
>gi|163850667|ref|YP_001638710.1|/366-431:gi|163850668|ref|YP_001638711.1|/2-113 E={3.3e-18,2.8e-38} [Methylobacterium_extorquens_PA1]
AIESFAADVSHELKNPLTSLRSAVETLPL----------AKTDESR-----------GRLMQIIQHDVKRLDRLISDISDASRLDAEPTIALVDDDRNILTSVSIALE-TEGY-RIQTYTDGASALDGLRHSPPDLAIFDIKMPRMDGMELLRRL-RQKS--DLPVIFLTSKDEEIDELFGLKMGADDFIHKPFSQRLLVERVK
>gi|163850689|ref|YP_001638732.1|/382-450:gi|163850688|ref|YP_001638731.1|/10-122 E={1.7e-11,1e-33} [Methylobacterium_extorquens_PA1]
TLGQMAAGITHELNQPLAAMRGLADNASAFL------RQGREAEA------------AANLTRIVSLVDRLGKITGQLRSFSRRSGTARVVLIDDEEMVRLAMEQALQ-LAGI-AVEAFSSAEAALPAIGRGFSGIVVSDVRLPGRDGLELLADI-RRRD-PELPVVLVTGHGDIAMAVAAMREGAYHFIEKPFVNDAFVEVVR
>gi|124383088|ref|YP_001023999.1|/588-656:gi|124382505|ref|YP_001024000.1|/10-133 E={5.8e-12,4.8e-18} [Burkholderia_mallei_NCTC_10229]
DLEQFAYVASHDLQEPLRAVAGPLQLLQRRYQ------GQLDARA------------DEFIGHAVDGATRMQSLIDDLLSYSRVGRLVEILLVEDSPTDVMMTKEALEYYKVLNPLNVVEDGVAAMAYLRREGPGLIILDLNLPRKSGREVLQEL-KLDPLSTIPVVILTTSKSEEDVARSYGLHANCYITKPVDFAKFTDVVH
>gi|188591285|ref|YP_001795885.1|/282-347:gi|188591286|ref|YP_001795886.1|/1-113 E={4.2e-18,3.2e-39} [Cupriavidus_taiwanensis]
TQKRFIADAAHQMKTPLAGLRMQAELAQR----------EQSPEEL-----------RRSLAQIAGSSERTAHLVTQLLSLARMENLMRILIAEDDDVLADGLTRSLR-HSGY-AVDHVANGLEADSALSTQTFDLLILDLGLPRMSGLEVLKRL-RARG-AMLPVLILTAADSVDERVKGLDLGADDYMAKPFALSELEARVR
>gi|161510291|ref|YP_001575950.1|/653-721:gi|161510292|ref|YP_001575951.1|/3-114 E={5.4e-12,2.3e-33} [Staphylococcus_aureus_USA300_TCH1516]
THSNFLRSISHDIRTPLTTIMGNLDILVS-------HSKDMSIIEK-----------EQLLVHSFQESQYLYLLVTNILSLTKLQSSSKILIIEDDHAITHLLDVALT-LDYY-NVTTADNATQAHFKIQIDKPDVILLDLGLPDKDGLCLISEI-RQHT--DIPIIVISARQEEQTIIQALDNGANDYMTKPFNVDELRARIR
>gi|194288689|ref|YP_002004596.1|/218-276:gi|194288688|ref|YP_002004595.1|/7-119 E={2.4e-12,1.2e-38} [Cupriavidus_taiwanensis]
ERNTMLAGIAHDLKTPLARLRLRAEMLAD----------------------------PKAAAGVTRDVDSMAAIVEQFLSFAQTSESTQILVVDDDPELRDLLREYLT-QQGF-AVSVMHDGDGLQARLERERPALIVLDLMMPKVDGLTALRNL-RARN-DDIPVILLTARSDEIDRIVGLEIGADDYLGKPFSPRELLARIN
>gi|90023344|ref|YP_529171.1|/281-349:gi|90023343|ref|YP_529170.1|/3-115 E={1e-17,9.4e-36} [Saccharophagus_degradans_2-40]
LRKELLSHVSHDLRTPLASLLGYLETWEM-------NKDTLSTEQT-----------ELYISTAKRNAQKISRLVEQLFELAYLDGGKRILLIEDHQDINALIAMNLE-VLDY-HVTRCSDGAEGLHLGTTQTFDLIILDIMLPSMDGLQVCQHL-RAKN-IFTPILMLTAKKSESDRVVGLETGADDYLTKPFSVRELQARVK
>gi|124382741|ref|YP_001024227.1|/242-308:gi|124381657|ref|YP_001024226.1|/1-112 E={2.4e-18,2e-40} [Burkholderia_mallei_NCTC_10229]
RLSQFSSNLAHDMRTPLTNLLAEAQVALS---------KPRTADE-----------YRDVIESSIDEYQRLSRMIEDMLFLARSDNAMRILIVEDEPKTGMYLRKGLT-EAGF-IADWVEDGVTGLHQAETEEYDLIILDVMLPGHDGWTVLERL-RRAH--STPVLFLTARDDVGDRVKGLELGADDYVVKPFDFVELVARVR
>gi|194288792|ref|YP_002004699.1|/421-489:gi|194288791|ref|YP_002004698.1|/5-117 E={1.1e-07,1.7e-41} [Cupriavidus_taiwanensis]
AVGQMSTGIAHELNQPLAALRTISGNTGKFL-------ERGDYATV-----------RANLDTIIGLVERMGRITGALKSFARKPANLTVLVVEDDADVRLGCEQALR-LEGI-ATRGVGSAEAALREAGPGYAGVVVSDIRLPGQDGMALLAQL-RARD-PALPVIMITGHGDVGLAVQAMKQGAYDFLEKPFSPEQLVDATR
>gi|90023443|ref|YP_529270.1|/60-160:gi|90023445|ref|YP_529272.1|/14-127 E={0.41,2e-20} [Saccharophagus_degradans_2-40]
SIGQLSAGVAHEINNPLNAVRCALATCFSQLADITHIVEKNDIEFILTDM-------QEVIEDSLFGLEKITGIVKSLKDFSRPDTDVTLLFVDDELPILKAFKRLVR-GKNW-TVYCAESAQQGIQILSQNNVDIVVSDMRMPNMNGAQFLSYV-RDNH-PQAQRILITGYSDLQSLQSAIEAKISNYISKPWEDEALLDVLQ
>gi|90023479|ref|YP_529306.1|/205-271:gi|90023478|ref|YP_529305.1|/4-118 E={1.6e-20,7.2e-43} [Saccharophagus_degradans_2-40]
MRKDFVANVSHELRTPLTVVRGYIETLSD-------------APSIPPA-------WARALTAMQGQCQRMTALINDLITLTKLETDKTILVVDDEPPIRDMLRVALE-MAEY-AVLEAGDAQQAHSLIVDKKPDLILLDWMLPGTSGIELARRL-KRDETSEIPIIMLTAKGEEDNKVQGLEVGADDYITKPFSPRELVARLK
>gi|37521827|ref|NP_925204.1|/163-235:gi|37521826|ref|NP_925203.1|/60-171 E={9.3e-16,3.2e-25} [Gloeobacter_violaceus]
AHQDNLSVLAHELKTPLNSIIGYANLFLR------TGRTRTDIGDTLPD--------FEHIERVVRNGTRLLHLINDALEFSRSEAGPRVLVVDDQPDNVMFLMLALE-MEGL-EVVAAGGGRECLELVHRQAPQLLVLDVMMPDLDGRQVLARL-RSDPLPHFPVMMLTADRS---PLESYSPRPDRLLHKPVALDELTAAVR
>gi|161510556|ref|YP_001576215.1|/239-304:gi|161510555|ref|YP_001576214.1|/2-113 E={4.6e-10,6e-31} [Staphylococcus_aureus_USA300_TCH1516]
MRQHFVQNVSHEIKTPLTHIHHLLSELQQ--------TSDKTLRQ-------------QYINDIYTITTQLSGLTTELLLLSELDNHVQCLVVDDDPRILNYIASHLQ-TEHI-DAYTQPSGEAALKLLEKQRVDIAVVDIMMDGMDGFQLCNTL-KNDY--DIPVIMLTARDALSDKERAFISGTDDYVTKPFEVKELIFRIR
>gi|194289105|ref|YP_002005012.1|/713-780:gi|194289106|ref|YP_002005013.1|/7-118 E={2.2e-20,1.2e-39} [Cupriavidus_taiwanensis]
LRSSLLAAVSHDLRTPLTSLIGMAETMQRSG-------PALTPPL------------AETVAAMLEQARRMRTMVVNLLDMAKLQSRPTVLLVEDEPHIRRFVRSTLE-SEGC-TVHEAESLKRGLIEAGTRRPDLVILDLGLPDGDGVQLISEM-RTWA--DAPILVLSARSGETDKIGALDAGADDYLTKPFGVGELVARLR
>gi|124382769|ref|YP_001024485.1|/230-295:gi|124382891|ref|YP_001024486.1|/1-113 E={1.6e-11,1.6e-31} [Burkholderia_mallei_NCTC_10229]
AERSFAANSAHELRTPIAAALAQTQRLIA----------EAPAEPL-----------RERARRVEGALHTLSRVSEQLMQLAKAEDGMRVLLVEDDPWLGEAVRAQIE-KDGH-PTDCVASLAHARRHVAVAPYDLILLDLLLPDGRGLDFLREL-RAGG-STVPVIILTALDQVANRIAGLNAGADDYLIKPFDLSELSARVS
>gi|163851249|ref|YP_001639292.1|/298-368:gi|163851248|ref|YP_001639291.1|/3-115 E={1.2e-19,3.9e-31} [Methylobacterium_extorquens_PA1]
SRRRFFADVSHELRTPLTVILGECDLAQR--------SAERAAGRTVDY--------GPVFTTIRKRAQRLKRRVEDLLRVARSESGTRVLIVEDDIDIRGILARGLE-AEGF-SVGVAGRVEDALSAARDEAPEAVVLDITLPDGSGHDVCRSL-REGG-YPGAILFLSARDEVRDRAEGLALGADDYIVKPFVFDELLARLQ
>gi|124381226|ref|YP_001024529.1|/338-404:gi|124382415|ref|YP_001024528.1|/8-119 E={0.0014,1.1e-26} [Burkholderia_mallei_NCTC_10229]
SLGFFAGGIVHDFSNVLTTIDCHAEYASE----------RLASGARA----------DDSIDEIHRAVERGRDLAAQILLAARRGEPPAVLVVEDDEPLRRVLCNYLS-GHGM-AVDGVGTAAAAAESVGRREYEMVLLDLGLPDGDGIDVLLRW-RETQ--RFPLICVTGRSEEADRIMGLEFGADDYVVKPYSLREVLARMR
>gi|124381278|ref|YP_001024603.1|/178-279:gi|124381910|ref|YP_001024602.1|/3-116 E={0.0025,8.2e-24} [Burkholderia_mallei_NCTC_10229]
AIGQLAAGIAHEINNPVGFVLSNVNTLGGYLGALRGADLDYLCEDA-----------PALVDESKEGLARVRKIVVDLRDFSRVDSVLPVLVVDDSTLARKLLIKSLPSDWDV-EITQASNGAEALSHYRAGKGAVIFLDLTMPVMDGFQVLEHI-REEG-LDAFVIVVSADIQEGAVDRVKASGAIGFVAKPVSTERIVPILK
>gi|194289412|ref|YP_002005319.1|/775-845:gi|194289411|ref|YP_002005318.1|/13-125 E={1.1e-07,1.2e-40} [Cupriavidus_taiwanensis]
TMGEMASSLAHELNQPLAAINNYCMGAVARL-----HSGRSTPEDLIPV-----------LEKTSAQAVRAGTIISRIRGFVKRSQPETVFIVDDDEAMRDSLTWLLE-GNGY-QVRSFTSAEQFLAAYDASQVSCLILDVRMPGMSGPELQERM-LAEQ-IDIPIVFITGHGDVPMAVSTMKRGAIDFIEKPFDESELRALVE
>gi|134096806|ref|YP_001102467.1|/204-262:gi|134096807|ref|YP_001102468.1|/2-110 E={1.4e-10,4.8e-37} [Saccharopolyspora_erythraea_NRRL_2338]
AEQRVTADIAHDLRTPVAGLVTAAELLPP----------------------------SRGTELVRDRVAVLRTLVEDVLEVARLDAD---LLVEDDAVLREATQLALE-RYGY-DVRTAVDGLAGWEEFQADAPQVAVLDVMLPNLDGIELCRRI-RG--CSHVPVLMLSARTDPLDVVQGLEAGADDYVVKPFDTSVLVARIR
>gi|161510829|ref|YP_001576488.1|/87-144:gi|161510830|ref|YP_001576489.1|/1-112 E={0.027,1.2e-28} [Staphylococcus_aureus_USA300_TCH1516]
DVESYFLTWVHQMKTPITAAQLLLER-DE----------------------------PNVVNRVRQEVIQIDNYTSLALSYLKLLNEMKILIVEDDFVIAESLASELK-KWNYGVIV-VEQFDDILSIFNQNQPQLVLLDINLPTLNGFHWCQEI-RKTS--NVPIIFISSRIDNMDQIMAIQMGGDDFIEKPFNLSLTIAKIQ
>gi|194289458|ref|YP_002005365.1|/230-295:gi|194289457|ref|YP_002005364.1|/1-113 E={2.1e-13,1.8e-33} [Cupriavidus_taiwanensis]
HERRLTADAAHEMRTPLAALKAQWEIAER---------SPDRDER------------ALARANVAAGIDRIGRLVSQLLTLSRLEDAMRLLIVEDDPMLGDGLRRGLQ-LLDY-AVDWFRNGTDADHALGLAHYDAVVLDLGLPGEDGMTLLARW-RARG-SRIPVIVLTARDAVDSRIGGLDAGADDYLVKPVALDELAARLR
>gi|194289492|ref|YP_002005399.1|/236-295:gi|194289493|ref|YP_002005400.1|/6-118 E={6e-11,8e-46} [Cupriavidus_taiwanensis]
DRVVMLAGISHDLRTPLTRLRLETEM------------SPMDTPT---------------RDAMIADIEQMDAIIGQFLNYARPPLEHKILVVDDDPRLRDLLRRYLG-EQGF-TVLVAENATAMNKLWLRERFDLLVLDLMMPGEDGLSICRRL-RGAN-DQTPIIMLTAKGEDVDRIVGLEMGADDYLPKPFNPRELIARIH
>gi|134096880|ref|YP_001102541.1|/278-342:gi|134096881|ref|YP_001102542.1|/1-108 E={1e-14,5.3e-29} [Saccharopolyspora_erythraea_NRRL_2338]
QQQRFVADVAHDLRTPTASLVAAADSLEH-----------PDPESR-----------SRAVALVSTQARRLARLVDDLLEISRFDSG-----MEDDNALAEALALALG-GLGH-DVRVAASGEQALGLMDDAATDVVLLDVMLPGIDGFEVCRRI-RAAS--TVPLILLTARGDPVDVVVGLEHGADDYVVKPTEPRVLDARMK
>gi|170731172|ref|YP_001776605.1|/314-380:gi|170731171|ref|YP_001776604.1|/28-140 E={1.8e-18,1.8e-41} [Xylella_fastidiosa_M12]
ALGRFSASLAHEIRNPLAAIKHASQLLEE--------SSNLDKGD------------QRLLGIILKQCQRTNGIVESVLGLARRERARSALIVDDERDIRELLVLTLG-RMGL-RIRTAANLAQAYALLESDSFNLCITDMRLPDGSGIELVKKI-VRHY-PRTPVAMITAFGSIELAVEALKEGAFDFVSKPVDLNVLRGMVR
>gi|163851536|ref|YP_001639579.1|/500-557:gi|163851539|ref|YP_001639582.1|/6-117 E={0.0031,2.1e-35} [Methylobacterium_extorquens_PA1]
SLGQLVAGVAHEINTPLGIALTTATLVRD-------------ETRA----------FQDLVAAGTLSRSRLTHFVDRV------GEGPHIAVVDDEADARAMVGDYLR-LHGF-DVALCEGGRALRAHLQIRTPDLIVLDLNMPEEDGLSIVRDL-KARS--PIPIIMLTATASAIDRVVGLELGADDYLPKPCELRELVARVR
>gi|46199441|ref|YP_005108.1|/246-312:gi|46199440|ref|YP_005107.1|/7-118 E={9.4e-24,8.6e-37} [Thermus_thermophilus_HB27]
AQTRFLQDASHELRTPITAILGHVGYLLR--------RTPLTEAQ------------RESLEVVKREAERMGKLVSDLLDLSQSGTWPLILIVEDEKDIARFIELELQ-AEGY-RTEVAHDGITGLSKFREVSPNLVILDLMLPVMDGIEVAKRI-RKTS--NVPILILTAKDRVEDKVAGLDAGADDYLVKPFSIEELLARVR
>gi|170731201|ref|YP_001776634.1|/197-256:gi|170731202|ref|YP_001776635.1|/6-119 E={0.0041,2.6e-22} [Xylella_fastidiosa_M12]
ALATHAASVAHELNTPLATMTLLADDVAE---------QCQQLEL------------CEDLETLRELLTQCRNRVLTL------AAPAKILLVDDDTLYLRTLQRSLG-RRGV-DTVTATDAVSALTAARSALPSFALLDLKLGQDSGLALIQEL-RAIR-SDMRILLVTGYASIATAVEAIKRGADEYLPKPANINTILRAIS
>gi|27467039|ref|NP_763676.1|/144-203:gi|27467038|ref|NP_763675.1|/3-112 E={0.00095,1.3e-33} [Staphylococcus_epidermidis_ATCC_12228]
FKRK-LEILEHDIKTPLTVLQGHIELLRK---------INRSNLSQ-----------EEIHFKINKEADIALQSIDRI------NNQYNIMIVDDEEKIVSFIEESLY-LEGF-NTIVAYNGRDVLKQIDDK-IDLIILDIKMPYIDGFEVAQSL-KESN---IPIIFLTAKDNLDTRLKCFSLGAKDYLPKPFYMEELIIRIK
>gi|157736306|ref|YP_001488989.1|/503-573:gi|157736305|ref|YP_001488988.1|/1-112 E={0.19,2.1e-22} [Arcobacter_butzleri_RM4018]
EMGDMIAAIAHQWNEPLVELSALVQDIETSYL-----LNELKDNDV-----------KNFVNDSMIQIKYMSKTLSDFRNFLKPSTKMKILLLEDNQKLNETITKRLK-MKNY-TVISFTDGAEAYEKITEG-FSCFILDINVPNVDGINILKKI-REFY-EIVPVIIISASVELDIIKQSYDFGCNDYLKKPFFIDELEIKIE
>gi|194289977|ref|YP_002005884.1|/168-233:gi|194289976|ref|YP_002005883.1|/11-123 E={1.6e-17,8e-33} [Cupriavidus_taiwanensis]
ANKELIRNLAHEIKNPLGGIRGAAQLLEF----------ELPERSL-----------REYTQVIIKESDRLQTLVDRLLEPHRHPHIKPIWIVDDDQSIRWVLEKALA-RESL-LSRSFTNVRDALAALEEDQPQVLISDIRMPGGSGLDLLQAI-KARH-PGLPVIVMTAYSDLDSAVAAFQGGAFEYLAKPFDVDKAVELIR
>gi|157736332|ref|YP_001489015.1|/182-240:gi|157736331|ref|YP_001489014.1|/1-113 E={5.4e-08,1.1e-22} [Arcobacter_butzleri_RM4018]
KLNNFIKDTTHELNTPISAIMMSSEN------------ENLSSKQ---------------IERIRYSANRLSEIYKD-LTYIFLENIMKILLLEDDLILNEIIEEYLI-SQEH-EVITAFSGNEAQDYLYSQTFDLLILDVNVPFVSGFELLKEL-RTQN-IKTPTIFITSLNMVEDMQKGFDSGCDDYLKKPFELKELDLRIN
>gi|157736364|ref|YP_001489047.1|/252-319:gi|157736363|ref|YP_001489046.1|/5-118 E={2.7e-15,3.3e-29} [Arcobacter_butzleri_RM4018]
QKDEIISAISHEFKNPIAIISGYSETILN--------DKDMPEAMK-----------SKFLNKIYSNANKMSHIIDKLRLTLKLEEGKLILIIEDEEDILELLEYTLQ-KEGYETIGFLSIDKNVKKVLDEEQIDLILMDRNLPNIEGTTFINEI-KKEG-YVNPVIYLTAKDKDEDILEGFESYADDYITKPFNVKELCARVK
>gi|157736373|ref|YP_001489056.1|/513-583:gi|157736372|ref|YP_001489055.1|/7-119 E={0.0035,4.2e-27} [Arcobacter_butzleri_RM4018]
SMGEMIGNIAHQWRQPLSQLSGLFFDIKSAYD-----YKELDTKYL-----------QNRVEEANDLLEYMSKTIDDFRNFFSPNSQYTILYIEDDDGVRNINSRFLN-RMFN-ELYEAKDGEEGYALYKKYHPDIILTDIKMPKLDGISLTKKI-RQKD-KTTKIIISTAFSEKEYLIDAIELNIEKYIIKPLTSRNLMPALT
>gi|194290022|ref|YP_002005929.1|/244-309:gi|194290021|ref|YP_002005928.1|/1-113 E={3.5e-14,3.8e-39} [Cupriavidus_taiwanensis]
ARKRFFADAAHQLKTPLAIIQAQSELALR----------ERDGERV-----------REHMRQLHGTVRHASRGVQQLLSLSRLEPDMRILLAEDNVMLASSLSQALD-QAGF-TVDCMHDGHSADTLLSTQDYALLILDLGLPGMDGLEVLRRL-RQRR-NPLPVLILTAHGSVEDRVRGLDLGADDYLAKPFDLSELEARAR
>gi|124381146|ref|YP_001025312.1|/86-154:gi|124382631|ref|YP_001025313.1|/11-125 E={2.3e-07,2.5e-34} [Burkholderia_mallei_NCTC_10229]
ALGQMAAGITHELNQPLAAIMTLSSNAVRMAA------LGRSADL------------TRNLELVNDLAGRMGKIVAHMKGFARHESVEAVYVIEDDAAVRLGCSQALA-LEGI-GVREFEDAESALAALKRDPPAAIVSDVRLPGMGGLALLDSM-KAHPHADIPVILMTGHGDVAMAVGAMRCGAYDFIEKPFHSDRLVDTVR
>gi|194290066|ref|YP_002005973.1|/206-272:gi|194290067|ref|YP_002005974.1|/3-117 E={1.4e-24,8e-34} [Cupriavidus_taiwanensis]
MRRDFVANVSHELKTPLTVMTGFLETVRD---------LPVSEEDR-----------RRYIDMMLAQSVRMQSIVEDLLALAKLESDSSILVVEDEPAIAELIAVNLQ-HAGHYPIR-AYNAEQALSLMDVL-PDLVLLDWMLPGKSGANFAKEL-RANDTRQIPIIMLTARGEEQDKVMGLEAGADDYVTKPFSPKELLARIK
>gi|163852005|ref|YP_001640048.1|/265-323:gi|163852006|ref|YP_001640049.1|/18-129 E={1.5e-07,1.2e-36} [Methylobacterium_extorquens_PA1]
QRTAMLNGVSHDLRTIITRFKLSLALVEQ----------------------------TPEVEDLQRDVDEMSRMLEGYLAFARGDSAPHILLVDDDRRVRELLSRFLS-EQGF-RVTAAANAAEARLRGQCFVFDALVLDVMMPGESGFDYARAV-RETS--RVPILMLTARSNPNDRVTGLEIGADDYLPKPFEPRELILRLN
>gi|37522707|ref|NP_926084.1|/350-417:gi|37522708|ref|NP_926085.1|/3-115 E={5e-16,6.8e-41} [Gloeobacter_violaceus]
LQTDIVAGVSHDLKTPLAGIIASAQLIAS---------GRASGVQ----------ETKQFSGYILAEARRLTAVVEKVLTMAKLESRNPILVVEDDETLAQVLRKTLE-SEGY-TVTLARDGRAALELGREPGLQLIILDLMLPRMSGLEVCQRL-RSEN-VVTPIIMLTARGLDTDKVFGLRLGADDYLSKPFNIDELLARIE
>gi|27467346|ref|NP_763983.1|/119-177:gi|27467345|ref|NP_763982.1|/1-112 E={0.0024,9.3e-26} [Staphylococcus_epidermidis_ATCC_12228]
NHEQTITEFVHDIKTPVTAMKLLIDQEND----------------------------DQRKRALLFEWSRINEMLDKQLYLTRLETHMQILLVEDDNTLFQELKKELE-QWDF-NVVGVEDFSHVMETFETFNPEIVILDVQLPKYDGFYWCRKM-RQQS--NVPILFLSSRDNPMDQVMSMELGADDYMQKPFYTNVLIAKLQ
>gi|182680823|ref|YP_001828983.1|/242-307:gi|182680822|ref|YP_001828982.1|/1-113 E={5.8e-10,6.7e-34} [Xylella_fastidiosa_M23]
TLRAFMGEAAHQMRTPLAALRAQAQLALE----------EGDAFQL-----------RCSLTAIERNASHMSRLLNQLLSDASAIHRMRLLLIEDNADLADAIIRRMR-RHGH-AVDWQSDGLAAAGVLRYQRFDLVVLDIGLPSLDGLQLLSEL-RQRG-DTTPVLILTARDAIEDRVYTLNVGADDYLSKPFDFREFEARCR
>gi|157736635|ref|YP_001489318.1|/204-270:gi|157736636|ref|YP_001489319.1|/1-113 E={4e-11,4.5e-33} [Arcobacter_butzleri_RM4018]
FKKELFIGIAHELKTPLAVMKLKNEVLLK---------KKREIQQ-----------YEEALKLTIKEIDDMNIMISSILDIGRTEGAMRILIIEDEITLNRTLQEGLT-DFGY-QVDTAENYKDAEYFIDIRNYDLVLTDWMLPDGDGIELCKIV-KNRS-SRTAVVIISARDDKESEIEALKSGADDFIKKPFDFDILLARIE
>gi|134097368|ref|YP_001103029.1|/250-322:gi|134097367|ref|YP_001103028.1|/1-113 E={1.1e-16,6.2e-48} [Saccharopolyspora_erythraea_NRRL_2338]
RQRRLVADAGHELRTPLTSLRTNLELLMASAE---PGAPALSAEDR-----------EEMFADVRAQITELSSLVGDLVELAREDTPMRILVVDDDRAVRESLRRSLQ-FNGY-QVELAADGQQALDWLAAQRPDAMVLDVMMPRVDGLEVARRL-RSTG-DDLPILVLTARDAVSDRVAGLDAGADDYLPKPFALEELLARLR
>gi|27467396|ref|NP_764033.1|/92-159:gi|27467397|ref|NP_764034.1|/2-113 E={2.3e-13,8.7e-32} [Staphylococcus_epidermidis_ATCC_12228]
EKTEIIQNLAHDLKTPLAGIRSYSEGLRD---------GVISDPQ----------EVHEAYEILIKQANRLSILFDDITHVINLNTGTHLLIVDDEKDIVDICQTYFE-YEGY-QVTTTTCGKEALKLLSSD-IDIMILDIMMPEVSGYDIVKKM-KDMQ-LDIPFIYLTAKTQEHDTIYALTLGADDYIKKPFSPRELVLRTN
>gi|157736694|ref|YP_001489377.1|/236-302:gi|157736695|ref|YP_001489378.1|/4-116 E={5.2e-17,2e-37} [Arcobacter_butzleri_RM4018]
RMSQFSSDASHELKTPLTIIKGEMEVTLR---------KDRTINE-----------YKEALKTSLEEISGIEQTINDLLFLAKNEQEMKILIIEDDLKIINFLKKGLE-EECY-IVDFSTNGDEGLYLASINTYDLILLDIMLPVKNGIEVCKSL-RSSN-IQTPIIMLTAKDSIEDKIKGLDIGANDYLAKPFSFAELLARIR
>gi|157736769|ref|YP_001489452.1|/312-374:gi|157736768|ref|YP_001489451.1|/1-112 E={6.4e-06,4.3e-22} [Arcobacter_butzleri_RM4018]
SQKSFIKNSVHEINTPLSIIRTNIDLLKM----------KIPN--------------NNYITNIESGSKTIQYIYDDLSYLIKKDRVMKILLLEDELLLNNAISEYLR-NIGH-MVESFQDGQDVLDNIDSS-FDLLILDINVPTVDGFGVLAYL-NSKK-IHIPTIFISALVDIEDITKAYNLGCREYIKKPFHLGELGIKIN
>gi|24214048|ref|NP_711529.1|/238-306:gi|24214047|ref|NP_711528.1|/12-138 E={5e-16,9.6e-19} [Leptospira_interrogans_serovar_Lai]
DLEAFSYSVSHDLRSPIRGILGFSKILLE----------DHGAELREDS--------RRIVNIIIRNSENMGKLIDDLLEYSRLGRRIEILYAEDNPQDSELTLRSLK-KHKLDQVKHVRDGEEALEYLKTRVPSLILLDLKMPKVDGIEVLRRV-RNEETKMLPVVILTSSAEEKDIIESYKLGVNSYVVKPFEFDKFGEVAS
>gi|157736882|ref|YP_001489565.1|/394-462:gi|157736881|ref|YP_001489564.1|/11-123 E={0.38,9.2e-26} [Arcobacter_butzleri_RM4018]
SLGELVGNVTHQWREPLAAIQTNMKASLL---------LEPNLNK------------NKLLDLLEQNNSIIQYLSSTIDVFYRILENKTVLFIEDDNIIKNQISEVLS--MLFDEVFTSDNGKDGLELYKLHSPDLIISDIKMPIMDGLSLAEKI-RNDD-YNTPIILLTNFNEKEYLLNAANLSVDGYILKPFEFNNFITTIK
>gi|134097594|ref|YP_001103255.1|/231-296:gi|134097593|ref|YP_001103254.1|/1-110 E={3e-17,2.7e-33} [Saccharopolyspora_erythraea_NRRL_2338]
WLRRFTGDAAHELRNPVSAIRVQAEVAVV----------HPDPEQA-----------QEALQEIADETKRLSDLVDGLLALARAERG---MVVDDEPGVRSALRRGLS-AEGM-DVTVASDGVEALRLAGTGAFDVVVLDIMLPGLSGYRVLERL-RADD-VATPVLLLSAKDGEVDQADGLDLGADGYLVKPFSFLVLVAQVR
>gi|157737151|ref|YP_001489834.1|/171-232:gi|157737150|ref|YP_001489833.1|/2-114 E={0.00043,2.3e-29} [Arcobacter_butzleri_RM4018]
YLDEFLKDAMHELKTPIGVARINIDILSI---------RLKNDKN---------------ILRIKSALKNMTVIYED-LEYYMQQNAIKILLLEDDYLYKISIKEFLE-ELDF-IVDDFDNGEDALNAIFDKKYDLLLLDIRVPKMDGFELVKYV-REAF-IDTPIIILTSLTDIKNLSKGYELGCNDYIRKPFDMIELKHRIE
>gi|124381600|ref|YP_001025722.1|/130-231:gi|124381492|ref|YP_001025720.1|/39-152 E={6.2e-08,2.1e-33} [Burkholderia_mallei_NCTC_10229]
SIGQLAAGVAHEINNPIGFVDSNLRTLKTWVRQALARLRAAHAEVDLDYLRI-----GTLIDESIEGASRVRRIVQDLRDFSRAGSEPVVLLVDDEPSVLSALKRVFR-PKHY-RTLCADSGEAALDLLAAGEVDLIVSDMRMPRMSGAELLTRV-GERQ-PDTMRILLTGYSEIDSAVRAIEAGIYRYLTKPWDDHDLLLTVE
>gi|124381894|ref|YP_001025770.1|/114-179:gi|124382392|ref|YP_001025771.1|/28-141 E={0.086,8.2e-37} [Burkholderia_mallei_NCTC_10229]
ERVASLRFLAHDLRSPQNSILALTQLHDA------DPDAFAACGG---------------LERIAQLARHALLLGQDYLVASAADDLKQIVVVEDDPVQRTLLVTWLK-AEGY-RVEAFDDGLDARRFLGDSWADLLLLDWDLPGMTGERLLAWV-RGRA-RSVPVIFQTVHSDEEDIVKILDAGADDFLIKPLERQTLLARVR
>gi|157737282|ref|YP_001489965.1|/403-474:gi|157737283|ref|YP_001489966.1|/7-119 E={0.04,1.7e-16} [Arcobacter_butzleri_RM4018]
TMGNNIANMIHQWKNPIAQIGSQIALLESIY--------KLDKKN-------FDEAIEQTLPQMKDSILFLNHVMNDIYNFYKNPSSFSILFVEDDLEIQKNMSKILS--LLCNKVYVASNGLEAYEIFTNNVIHIIITDYEMPFINGYDLVLKI-REIS-QNIPIIILSNYTDKEKLLKCIPLNLTSYLEKPIIYEKLLETLQ
>gi|194290679|ref|YP_002006586.1|/221-289:gi|194290677|ref|YP_002006584.1|/12-126 E={6.6e-08,9.2e-10} [Cupriavidus_taiwanensis]
AIGTLAAGLLHEVNNPVNFCLMAIEVAME-------EPQAKESESL-----------TECLVDAKQGMQRIQHIVSDLKTFAYRKPGPAILFVDDEATAVKYFQRAIG-ALAP-VVT-GGSVEEGKTLLDAHALAVLVSDQRMPGEYGNELLRYA-RERY-PHIVRILTTAYSELDQTVEAVNQGIHRYIKKPWDITALRMELK
>gi|37523131|ref|NP_926508.1|/998-1066:gi|37523132|ref|NP_926509.1|/2-116 E={7.8e-13,2.2e-27} [Gloeobacter_violaceus]
LKSRLIAMTSHEFRTPLSTIILSTQLLSSDS-------PHQSAQKR-----------LKQQQRIERAIEQMTDLLDGILSIGQAEIDTDILVIEDDALVRESVLEVLE-AQGFRAIG-AQNGQVGLRLAEEHLPDLILCDILMPGLDGYAVLAAL-SDNPTQGIPFVFLTARVAKLNWRQAMAMGADDYLPKPFTAEELLETVA
>gi|163852477|ref|YP_001640520.1|/387-455:gi|163852478|ref|YP_001640521.1|/10-122 E={3.7e-09,1.1e-37} [Methylobacterium_extorquens_PA1]
ALGQFAASMAHEINQPLAAIRSYADNTAILV-------RRGRVEDA-----------AENVSAIGRLTERIGTLTRQLKGFARRASGERIVFIDDEEDVRRANRQSLE-LDGF-QVETFEAGEPALAAIRAEPPGVVVTDVRLPGLDGRALLERI-QAED-PDLPVILITGHGDISMAVAAMRSGAYDFLAKPYPAEALMGSVR
>gi|157737330|ref|YP_001490013.1|/73-132:gi|157737329|ref|YP_001490012.1|/2-114 E={0.0013,1.5e-28} [Arcobacter_butzleri_RM4018]
KLELSIKETIHELNIPVSTIKMNVQLLQK---------SIKDEKS------------LNRLQRIEQANNNLLKLYENM------EYEYKILVLEDDELFASTLEDFLI-EEKF-VIDIAKDGEECLSLNYENNYDLYIFDIKVPKISGLELLASL-RNSE-DNTPTIFLTSYKDKDTLQEAFVKGCDDYLKKPVDLDELLLRIK
>gi|157737355|ref|YP_001490038.1|/187-251:gi|157737354|ref|YP_001490037.1|/3-115 E={5.4e-10,8.6e-23} [Arcobacter_butzleri_RM4018]
LLDRFIKDTTHELNTPVTAIITNIETIDK---------SLLDDKT------------LRKINRIEIGAKTISNIYED-LTFVTLNNQSKILLLEDDCNLSETVSEYLL-DEGF-DVTCVYDGDEAIASIYEHNYDLLLLDVNVPNKNGFDVLKEV-RVQN-DTVPAIFITSLNSVDSLEEGFSSGCDDYIRKPFALKELLIRIQ
>gi|157737363|ref|YP_001490046.1|/236-306:gi|157737364|ref|YP_001490047.1|/8-120 E={0.026,2e-30} [Arcobacter_butzleri_RM4018]
QMGEMIENIAHQWRQPLAQINSSIILIDA-----ILEKHNFKDTLV-----------ENKLTEIESLTSYMSKTISDFKNFFNPNKKYKILFVEDENAIRENYITYLK--MFFNEVHEASDGEEAYKFYELHKPDILIVDINIPKINGLELLKKI-RQND-MTTKAIIMTAHSDNSFLFEAVTLKLTKYLVKPVNRKDLKDALE
>gi|157737482|ref|YP_001490165.1|/137-205:gi|157737483|ref|YP_001490166.1|/4-115 E={0.0068,1.4e-33} [Arcobacter_butzleri_RM4018]
SLGQMLANIAHQWRQPLTELNLCLFNLKKAF-------EKQNKKE-----------FEKLYNDNKNTIFLMSQTIEDFTNFFKPQKNLKVLIVEDEIKLANLIKASIK-ELFF-KVNIAKDGIEGLKKFQSFKPDIIISDITMPNLDGLEMCQRI-REES--NIPIVILSAYSQKEKLLKAIDLGINKYFIKPFDIEEFLEYLK
>gi|157737534|ref|YP_001490217.1|/119-186:gi|157737533|ref|YP_001490216.1|/4-115 E={3.4e-13,8.9e-24} [Arcobacter_butzleri_RM4018]
LKESLLHIISHDLRTPLSTIHGTINLILSN--------DKLDSKSL-----------YPLLEDINYASISMKRLITNLLDSTRLSNKNLIQIIEDDKSVKKLLEIAFK-EFEFEFIS-SENKKNALLMFLSHNPNLLVVDLGLPDGDGKDLIKQI-REIS--KVPIIVLTARHDEKEIIAALDVGADDYITKPFSVNELLARIR
>gi|157737602|ref|YP_001490285.1|/265-335:gi|157737600|ref|YP_001490283.1|/1-116 E={0.0021,2.7e-19} [Arcobacter_butzleri_RM4018]
AMGEMIGNIAHQWRQPLNIISIAATNAKL------KKEMNLLTDEIL----------LDSLKLISNTTEHLSNTIDVFTDFLKEDKEMKVLVTDDSKMARKMVVRSLEEIKDL-EIFEAQNGQEAIDLYKEISPKIVFLDLTMPIMDGFEALKKI-KEID-ENAKVVIISADIQKLSMDRVRELGAFNFIKKPIDALKMQQILE
>gi|27468017|ref|NP_764654.1|/233-300:gi|27468018|ref|NP_764655.1|/2-113 E={7.3e-18,2.4e-39} [Staphylococcus_epidermidis_ATCC_12228]
QQRQFVEDASHELRTPLQIIQGHLNLIQR--------WGKKDPAVL-----------EESLNISIEEVNRITKLVEELLLLTKDRVNTNILIVEDEQNLARFIELELT-HENY-TVDIENDGKVGLDKALSKPYDLYILDLMLPNINGLEICRQI-RQKT--TTPIIIITAKSETYDKVAGLDYGADDYIVKPFDIEELLARIR
>gi|27468093|ref|NP_764730.1|/360-427:gi|27468094|ref|NP_764731.1|/3-114 E={1.4e-21,1.8e-40} [Staphylococcus_epidermidis_ATCC_12228]
MKKDFIANVSHELRTPISLLQGYTESIVD---------GIVTEPD----------EIRDSLAIVLDESKRLNRLVNELLNVARMDAENEILIVDDEDRIRRLLKLYLE-RESF-EIHEARDGKEAYELALENNYACILLDLMLPEMDGIEVASKL-REHK--DTPIIMLTAKGEETNRVEGFESGADDYIVKPFSPREVVLRVK
>gi|157737743|ref|YP_001490427.1|/288-358:gi|157737744|ref|YP_001490428.1|/12-124 E={0.0027,7.7e-16} [Arcobacter_butzleri_RM4018]
SLGEMLNNIAHQWRQPLGSITMIIQSFQTKM-----HLGKLTLDFV-----------DDKVNDALFLANNMSNTLDDFKNFFSPNKTINILYLEDDESLLKHTTDVLE-DFVN-NIYAVKTSVEAYEVLLKHKIDVIICDILLKDENGINFLKYI-KSKN-IFIPTILTTAHTDTHYLLEAIKLKVENYIIKPINLKELLKSLY
>gi|116053634|ref|YP_793961.1|/375-443:gi|116053633|ref|YP_793960.1|/9-121 E={2.5e-18,1.3e-45} [Pseudomonas_aeruginosa_UCBPP-PA14]
VRSEFVLRASHELRTPVTGMQMAFSLLRE--------RLDFPAESRE----------ADLIQTVDEEMSRLVLLINDLLNFSRYQTGGRILLVDDESAILRTFRYCLE-DEGY-SVATASSAPQAEALLQRQVFDLCFLDLRLGEDNGLDVLAQM-RVQA-PWMRVVIVTAHSAVDTAVDAMQAGAVDYLVKPCSPDQLRLAAA
>gi|182681626|ref|YP_001829786.1|/120-187:gi|182681627|ref|YP_001829787.1|/9-122 E={5.1e-14,6.6e-33} [Xylella_fastidiosa_M23]
ALSAAFKGLAHELRNPLSGLKGAAQLLARRV-------KHRDQEE------------CDLVELIGAEIERLNTLLERLLFSAPARPHPRIWVVDDDRSVRFVLSTALR-DAGY-IVEGFESTCAALQALAASPPDLLFTDVRMPGDDGLILLDKL-KARH-PHLPVIVMSAYTDVASTAGAFRSGAHEFLSKPFDLDDAVALAA
>gi|157737817|ref|YP_001490501.1|/154-224:gi|157737816|ref|YP_001490500.1|/12-124 E={0.047,3.7e-26} [Arcobacter_butzleri_RM4018]
RIGSMISMIAHQWRQALSQLSGILMELET-----TTRFKKVDNNYI-----------LNAIDKSDKMIEFMSNTIDDFRNFYKPDKKISILCVEDEDGIRQTIVNTLN--YYFKDVYEATNGNEGFELYEYYKPKIVITDIQMRDGNGLELVKQI-REND-TETMIIMLTAYSNEEYLMELINLNINYYILKPLNLKKLFEALE
>gi|148268172|ref|YP_001247115.1|/330-397:gi|148268173|ref|YP_001247116.1|/3-115 E={7.9e-23,1.5e-40} [Staphylococcus_aureus_JH9]
LRREFVANVSHELKTPITSIKGFAETLIDGA--------KNDAESL-----------DMFLNIILKESNRIESLVTDLLDLSHIEQHQKVLVVDDEHSIVTLLKYNLE-TAGY-EVVVAFDGDEALEKVESEQPDLIILDVMLPKKDGIDVCKTV-RTNK-NLVPILMLTAKNDEFDRVLGLELGADDYMTKPFSPREVVARVK
>gi|27468286|ref|NP_764923.1|/343-410:gi|27468287|ref|NP_764924.1|/3-115 E={8.2e-25,5.2e-42} [Staphylococcus_epidermidis_ATCC_12228]
LRREFVANVSHELKTPITSIKGFAETLIE---------GAKNDEQSL----------DMFLNIILKESNRIESLVTDLLDLSHIEQQQKILVVDDEQSIVTLLKYNLE-TAGY-IVEVAYDGEEALKKVETEQPELIVLDVMLPKKDGIEVCKTI-RSDK-NLVPILMLTAKDDEFDRVLGLELGADDYMTKPFSPREVVARVK
>gi|194291222|ref|YP_002007129.1|/568-640:gi|194291221|ref|YP_002007128.1|/2-115 E={2.2e-10,2.1e-36} [Cupriavidus_taiwanensis]
AWGEVARRLAHEIKNPLTPIQLSAERLQMKL---SPKLEGTDADVL-----------KRGAATIVNQVAAMKRMVDDFRDYARTPPAATILVVDDEMGIRELLSEILS-DEGH-VVELAENAQQARDYRAAGTPDLVLLDIWMPDTDGVTLLKEW-SAQGQLTMPVIMMSGHATIDTAVEATKIGALNFLEKPIALQKLLSAVE
>gi|194291254|ref|YP_002007161.1|/248-324:gi|194291255|ref|YP_002007162.1|/1-113 E={6.4e-14,3.2e-38} [Cupriavidus_taiwanensis]
SQAQFIADAAHQLRTPLAILKTQAEYAQRQLN---AADPAANPEAARAAA-------GEAVGGIVTQLEQAARLTNQLLALARVRQHMRILLVEDEVELARWVARALE-QGGF-VIEHVADGLQAEARLQAEEYDAVLLDLRLPGKDGLAVLKSM-RGRD-DRTPVLILTAQDTLDERVRGLNLGADDYLPKPFAIAELEARLL
>gi|157737993|ref|YP_001490677.1|/219-289:gi|157737994|ref|YP_001490678.1|/9-121 E={0.00086,2.6e-23} [Arcobacter_butzleri_RM4018]
KSGEMIANITHQFRQPLNNISYILINLKKRFE-----SEKLDKIF-----------FDKKVNQANEQVSFLSKTIDDFKEFYLQEKEIKVLYVEDDDIARENGIEYLE--NFFDTIYEASNAITALQLYEKYKPQIIITDIQMPKLNGLEFVKRV-RQID-KKCQIIVITAFCDKDYLLQAIELQLVKYLVKPVNEKDFEEALL
>gi|163852920|ref|YP_001640963.1|/286-357:gi|163852919|ref|YP_001640962.1|/4-116 E={1e-10,1.4e-34} [Methylobacterium_extorquens_PA1]
AMGEMATTLAHELNQPLGAITNYTNGCRRLL-------AHPDPETIARA--------QEVLDKAAEQALRARQIIARLREFVARGETALVHVIDDDPAMRDSVAFLLD-TAGF-DVRLYEAGTALLARLTRPLRGCILTDIRMPDLDGLALFRSL-RSAG-HTLPIVMMTGHGDVPLAVEAMKLGACDFIEKPFDGEALLRALQ
>gi|37523667|ref|NP_927044.1|/237-300:gi|37523666|ref|NP_927043.1|/7-126 E={0.013,1.6e-23} [Gloeobacter_violaceus]
LLEQVVQRTGHQLRNPLALIGLYAENLCL----------GLEEGST-----------REQAQIIRETVKELNANLTEL--VYCGQGALPILLVDDELRFRQGLRTLLSFTTTFEIVGEAATVDQALTLIHSQRPALVLLDLELAQGDGVELLTRL-RGSA-FAGKVLVLSAHQEDDWVFRAMQSGASGYVFKTHLAAQLCAAIT
>gi|124385592|ref|YP_001026424.1|/570-635:gi|124384755|ref|YP_001026426.1|/1-115 E={0.00068,1.3e-26} [Burkholderia_mallei_NCTC_10229]
QREEALHLLSHDMRSPQSSILALVEIERQ---------RAESEHT------------RGLLARIERYAQRALMLADEFVQLARAESQMRIAVLDDDQAQTDFVSQTLT-AAGH-TCYAFKEGKALKKRLQRETFDLLVLDWNVPDMSGEEVLKWV-RANQEHRLPIIFMTSRDDEAGITQILNAGADDYVVKPVSGPILRARIG
>gi|170724459|ref|YP_001758485.1|/467-534:gi|170724458|ref|YP_001758484.1|/15-127 E={1.4e-09,1e-31} [Shewanella_woodyi_ATCC_51908]
ALGELTAGIAHEINNPTAVILGNMELLKFEL--------GQNADCV-----------EEEIELVIQQVGRISTIIRSLLQYSRPGEFVSVLIVDDEPGMRSFLKKALSKKFAL--VETASSVEDAEQLRSRCHFDLLIVDIRLPGRSGIEWHEAL-NDQE-RRSDIIFMTGYADMDVAIKALRAGASDFIMKPFHLEQMMKAVD
>gi|157738300|ref|YP_001490984.1|/210-268:gi|157738301|ref|YP_001490985.1|/2-109 E={6.9e-10,9.7e-24} [Arcobacter_butzleri_RM4018]
SKDLFMRNMMHELKTPITKAMFIAETLED----------------------------DKTRENLQRAFKRMDDIIKELATVEKLTSK-----IEDDLELAQIITDYLK-SFDI-EITNTDSPYNGLSMLNVHKYQLIILDLTLPEIDGLELIPKI-REKS--NIPIIISSARDDILDKVMGLERGADDYLPKPYNPRELQARIK
>gi|187934998|ref|YP_001887259.1|/282-349:gi|187932476|ref|YP_001887260.1|/5-116 E={2e-16,2.6e-41} [Clostridium_botulinum_B_Eklund_17B]
TKTDLITNVSHDLRTPLTSIMGYIGLVKE--------DRYKNKEEM-----------NEYLNIAYNKAQKLNILIEDLFEYTKLNNNKTILIVDDEKEIRDLVEIYLK-SEGY-ATVKACNGEEALNIIREQNIDLVILDVMMPKLNGIDTCLKI-REER--EMPIIMLSAKSEGIDKILGLNMGADDYITKPFNPLELVARVK
>gi|124386279|ref|YP_001026566.1|/218-284:gi|124383508|ref|YP_001026567.1|/3-117 E={2.1e-25,1.4e-30} [Burkholderia_mallei_NCTC_10229]
MRRDFVANVSHELKTPLTVLSGFLETMRE---------LPLSDDER-----------ARYLELMEQQASRMRHIVTDLLVLAKLEGESNILVIEDEPAISELISVNLQ-HAGHCPIR-AYNAEQAQSLIDVL-PDLVLLDWMLPGKSGIAFARDL-RNNETKHIPIIMLTARGDEQDKVLGLEIGADDYVTKPFSPKELMARIK
>gi|134098397|ref|YP_001104058.1|/155-222:gi|134098396|ref|YP_001104057.1|/11-123 E={1.7e-17,5.6e-36} [Saccharopolyspora_erythraea_NRRL_2338]
SQRRFVANASHELRTPLSVVRTELEVTLS--------DPDADEQEL-----------RRMADVVREATARAERLVEALLLLARTEGVVRILVVEDEQPLADAIARGLR-REGM-AVDIAYDGESGQEKASITRYDVIVLDRDLPGMSGDELCRSV-VTSG-QLTRVIMLTASGTVADRVEGLSLGADDYLAKPFAFAELTARVR
>gi|157738520|ref|YP_001491204.1|/201-259:gi|157738519|ref|YP_001491203.1|/3-115 E={0.0004,5.7e-33} [Arcobacter_butzleri_RM4018]
TREELLRDIGHELRTPIAKGKFAIEKIDD----------------------------FSQKELLKKIFSDLESLTNELIELEKLNLAKRVLLIEDDKDMQKLIVEYLK-EYDF-DCVAFDQPKDVLEHFKIDNYSIIILDLMLPEMDGFDLFKKL-KQIK--DIPIVISSARGDIGNKIHGFELGADDYLAKPYEPRELVLRIE
>gi|163853175|ref|YP_001641218.1|/260-318:gi|163853174|ref|YP_001641217.1|/9-120 E={3.4e-13,8.3e-37} [Methylobacterium_extorquens_PA1]
DRTQMLAAISHDLRTPITRLRLRAEFIED----------------------------ERAREMTLRDLDQMNGLVESALSYVRDGQGPHILVVEDDREISALVARYLR-ANEC-RVSVAGDGREMDRVLADARVDLIVLDLMLPGEDGLSLCRRL-RAAS--QVPILMLTAKSEEIDRIVGLEIGADDYLGKPFNPRELLARIR
>gi|124385722|ref|YP_001026770.1|/638-709:gi|124384159|ref|YP_001026769.1|/8-119 E={1.3e-17,9.1e-37} [Burkholderia_mallei_NCTC_10229]
LRNSLLSAISHDLRTPLTAIVGLSSMLAN-----ARGATREGSPARE----------DELVDAIHDEALRMTGIVTNLLDMARLQAGVTVVLIEDEKQIRRFVRSALE-EEGI-AVFDAETGRQGLIEAATRKPDLAIVDLGLPDGDGLDVIREL-RGWS--EMPVIVLSARTHEEEKVAALDAGADDYLTKPFGVSELLARIR
>gi|182682289|ref|YP_001830449.1|/267-324:gi|182682290|ref|YP_001830450.1|/1-113 E={5.3e-05,4.7e-34} [Xylella_fastidiosa_M23]
RQRNTLADLAHSLKTPLAVLRTQLDSGASE---------------------------NELREELDVQLRRMNNLVSY--QLARAASSMRILLVEDEAPLRETLAARLK-REGF-AVDAAQDGEEGIYMGREVPFDVGIIDLGLPKMSGMDLVKAL-RDEG-KKFPVLILTARSSWQSKVEGLKQGADDYLVKPFHVEELLARVN
>gi|27468860|ref|NP_765497.1|/239-304:gi|27468859|ref|NP_765496.1|/2-113 E={8.3e-08,6.2e-31} [Staphylococcus_epidermidis_ATCC_12228]
MRQHFVQNVSHEIKTPLTHLQRLLTQLEL----------TQNEEEK-----------QLCINEMFEITNQVSELTKELLLLSELDNAINCLIVDDDKKLLQYVSSHLE-RESI-QTHTFTSGEASLDFLENKNVDIAIVDIMMSGMDGFELCQTL-KDDY--HIPVIMLTARDALSDKERAFLSGTDDYVTKPFEVKELLFRIK
>gi|170724519|ref|YP_001758545.1|/231-291:gi|170724520|ref|YP_001758546.1|/6-118 E={2e-12,6.9e-42} [Shewanella_woodyi_ATCC_51908]
DRALLMAGISHDLRTPLTRIRLASEMMVE--------------ED------------EYLKDGIVHDIEDMDAIINQFIAYIRQDQESKILVVDDDMRLRALLERYLM-EQGY-QVRSAANAEQMDRLLERENFHLLVLDLMLPGEDGLSICRRL-RQNG-SPIPIVMLTAKGDEVDRIIGLELGADDYLPKPFNPRELLARIK
>gi|163853511|ref|YP_001641554.1|/240-299:gi|163853512|ref|YP_001641555.1|/1-113 E={0.0013,2.7e-34} [Methylobacterium_extorquens_PA1]
ARTG-AGDMAHGLKTPLAVLDALARRTEA-------------ADP-------------ALAAEIAEQAHAMGRQVERTLARARAASGMRILVVEDEPRIAADISEGLE-RAGY-VAEIVGDGEAAWFRAETETYDAMVLDLGLPRLDGLGVLRRL-RGAD-VALPVLILTARDGWRERVEGIDAGADDYLVKPFRMEELVARLR
>gi|182682539|ref|YP_001830699.1|/236-302:gi|182682538|ref|YP_001830698.1|/1-114 E={2.5e-20,2.6e-36} [Xylella_fastidiosa_M23]
RDREFNADVSHELRTPLAVIRGATELLLT--------KPEMDPKI------------QQRIRRIQRAEQQCSDLIGALLLLSRNERGMRILVIEDNSDIAANLGDYLE-ERGH-AVDFAADGVTGLHLAVVHEFDAIVLDLNLPGMDGIEVCRKL-RNEARKQTPVLMLTARDSLDNKLTGFDSGADDYLIKPFALQEVEVRLN
>gi|182682548|ref|YP_001830708.1|/333-399:gi|182682547|ref|YP_001830707.1|/28-140 E={5.2e-19,1.8e-41} [Xylella_fastidiosa_M23]
ALGRFSASLAHEIRNPLAAIKHASQLLEE--------SSNLDKGD------------QRLLDIILKQCQRTNGIVESVLGLARRERARSALIVDDERDIRELLVLTLG-RMGL-RIRTAANLAQAYALLESDSFNLCITDMRLPDGSGIELVKKI-VRHY-PRTPVAMITAFGSIELAVEALKEGAFDFVSKPVDLNVLRGMVR
>gi|182682575|ref|YP_001830735.1|/197-256:gi|182682576|ref|YP_001830736.1|/6-119 E={0.0042,2.7e-22} [Xylella_fastidiosa_M23]
ALATHAASVAHELNTPLATMTLLADDVAE---------QCQQLEL------------CEDLETLRELLTQCRNRVLTL------AAPAKILLVDDDTLYLRTLQRSLG-RRGV-DTVTATDAVSALTAARSALPSFALLDLKLGQDSGLALIQEL-RAIR-SDMRILLVTGYASIATAVEAIKRGADEYLPKPANINTILRAIS
>gi|27469112|ref|NP_765749.1|/89-146:gi|27469113|ref|NP_765750.1|/1-112 E={0.041,1.4e-27} [Staphylococcus_epidermidis_ATCC_12228]
DVESYFLTWVHQIKTPITASQLLLERNEENV-----------------------------VNRVRQEIVHIDNYTSLALSYLKLLNEMKIFIVEDDLVIAESLANELS-KWNY-EVHVVDNFEKIMEDFRRVEPQLVLLDINLPTLNGFHWCQEM-RKVS--HVPIMFISSRTDNMDQILAIQMGGDDFIEKPFNLSLTVAKIQ
>gi|124384225|ref|YP_001027374.1|/45-115:gi|124384689|ref|YP_001027375.1|/5-117 E={4.2,7.9e-33} [Burkholderia_mallei_NCTC_10229]
RAEQELRAAHDELASKLAALRSFSDNTRV--------LLDRGEQAAA----------RENLEAIAALTERMGKITNQLKLFVGRAKPLQVIYIEDDELVRRASVQSLQ-LAGF-DVVGFGSVEAAEKAIVGDATGVIVSDIRLPGASGLELLAQC-RERT-PDVPVVLVTGHGDISMAVQAMRDGAYDFIEKPFAAERLTETVR
>gi|188592230|ref|YP_001796828.1|/1493-1563:gi|188592229|ref|YP_001796827.1|/17-129 E={4.5e-06,9.3e-29} [Cupriavidus_taiwanensis]
VMGSLAASIAHEVNQPLTAIVATVDASLRWLN------RPRPEVA----------EALDGFTHIRQNALRAADIIRALRALARQAPAATVLVVDDDAALRRALGSLFR-SVGL-KVALYASAAELLAAPFPDTPCCLLLDVRLRGPSGLDLQARL-GQLG-VHIPIIFMTGYGDIAMTVAAMKAGAEDFMPKPFRDQDLLDAVA
>gi|124384736|ref|YP_001027600.1|/233-298:gi|124383773|ref|YP_001027599.1|/1-113 E={1.1e-15,1.5e-36} [Burkholderia_mallei_NCTC_10229]
AQRKFIADAAHQLRTPLTAIKLHAEQAAV----------ARDPQQA-----------LTAVRELRSAADRAVRLSNQLLSLARAEPGMRLLLIEDDRPIARGIQSSLE-QAGF-TVDMVHDGIFAEQALAQNRHELVILDLGLPGIDGMTLLSRF-RQTN-RHTPVIVLTARDELNDRVQGLNSGADDYMLKPFEPAELEARIR
>gi|28198189|ref|NP_778503.1|/242-307:gi|28198188|ref|NP_778502.1|/1-113 E={5.5e-10,6.3e-34} [Xylella_fastidiosa_Temecula1]
TLRAFMGEAAHQMRTPLAALRAQAQLALE----------EGDAFQL-----------RCSLTAIERNASHMSRLLNQLLSDASAIHRMRLLLIEDNADLADAIIRRMR-RHGH-AVDWQSDGLAAAGVLRYQRFDLVVLDIGLPSLDGLQLLSEL-RQRG-DTTPVLILTARDAIEDRVYTLNVGADDYLSKPFDFREFEARCR
>gi|37527766|ref|NP_931111.1|/203-270:gi|37527767|ref|NP_931112.1|/3-117 E={4.7e-23,3.9e-38} [Photorhabdus_luminescens]
ARRDFFANVSHEMRTPLTVLQGYLEVMQDQA-------AEDSSLN------------KKALNTMQEQTRRLDGLVKQLLQLSKIEVARRILVVEDEAPIREMVCFVLE-KNGYQPVE-AEDYDSALACLSEPYPDLVLLDWMLPGGSGLQIIKQM-KRNNIRDIPVMMLTARGEEEDRVRGLEVGADDYITKPFSPKELVARVK
>gi|46200152|ref|YP_005819.1|/99-159:gi|46200151|ref|YP_005818.1|/2-113 E={5.1e-07,2.9e-33} [Thermus_thermophilus_HB27]
EAEEAGALLAHEFRTPLAGMAVLLRALAP-----------KDPRE------------AQVLDLLKKEVARLTRLVESL---AHLRPGATLLLVEDEPSLRLGLRLALE-GAGH-RVLEAATAQEAWPLLREA--ELVVLDWMLPDEPGVRLLDRM-RQ-GYESLPVLMLTARAGVRDRVEGLSRGADDYLVKPFAVEELLARLE
>gi|124385730|ref|YP_001027829.1|/238-304:gi|124386101|ref|YP_001027828.1|/1-113 E={9.3e-13,1.8e-40} [Burkholderia_mallei_NCTC_10229]
TQRRFIADAAHQLRTPIAVIDTQIQCARQ---------RENGDAAL-----------AALLASMQRSSRRMADVTDKLLLLAHAEAAMKLLLVEDNAELAHWIVDLLR-GEGF-GVDSAPDGESADTVLKAQRYDALLLDMRLPGMSGKELLARL-RRRG-DNVPVLMLTAHGSVDDKVDCFSAGADDYVVKPFESRELVARIR
>gi|134099375|ref|YP_001105036.1|/237-301:gi|134099376|ref|YP_001105037.1|/1-111 E={3.2e-13,2.1e-34} [Saccharopolyspora_erythraea_NRRL_2338]
RQRSFVSDASHQLRNPLSALLLRQQALEM----------DLPPEL------------REDWASAQEEGRRLHRVLDELLALATAEQSMLLLIVEDDDHVASALAAVLG-RHGF-DTERARTGAQALEALSHD-PDLVLLDLGLPDTDGFDLCRRM-RQRY--DRPILVVTARTDTRARIHGLNLGADDYVVKPYDVGELIARIH
>gi|57866222|ref|YP_187909.1|/119-177:gi|57866221|ref|YP_187908.1|/1-112 E={0.0025,9.6e-26} [Staphylococcus_epidermidis_RP62A]
NHEQTITEFVHDIKTPVTAMKLLIDQEND----------------------------DQRKRALLFEWSRINEMLDKQLYLTRLETHMQILLVEDDNTLFQELKKELE-QWDF-NVVGVEDFSHVMETFETFNPEIVILDVQLPKYDGFYWCRKM-RQQS--NVPILFLSSRDNPMDQVMSMELGADDYMQKPFYTNVLIAKLQ
>gi|57866316|ref|YP_187960.1|/92-159:gi|57866317|ref|YP_187961.1|/2-113 E={2.3e-13,9e-32} [Staphylococcus_epidermidis_RP62A]
EKTEIIQNLAHDLKTPLAGIRSYSEGLRD---------GVISDPQ----------EVHEAYEILIKQANRLSILFDDITHVINLNTGTHLLIVDDEKDIVDICQTYFE-YEGY-QVTTTTCGKEALKLLSSD-IDIMILDIMMPEVSGYDIVKKM-KDMQ-LDIPFIYLTAKTQEHDTIYALTLGADDYIKKPFSPRELVLRTN
>gi|194291902|ref|YP_002007809.1|/246-301:gi|194291903|ref|YP_002007810.1|/1-113 E={0.0017,9.1e-37} [Cupriavidus_taiwanensis]
RSRRQAADLAHAVKTPLAVLANEAAALPG-----------------------------TAAQAVSGQVEAMRRQVDR--HLARARAAMRILLVEDEATLAAQVRASLA-DAGY-AVDTAADGLDAWHLGAEEPYDAVILDLGLPRLDGLSVLRRW-RAAQ-VNAPVLILTARDSWTEKVEGIDAGADDYLSKPFRMEELLARIR
>gi|124384699|ref|YP_001028140.1|/201-270:gi|124385171|ref|YP_001028139.1|/4-116 E={1.1e-05,8.3e-24} [Burkholderia_mallei_NCTC_10229]
ALGVQAATVAHEMGTPLSTIAMLTEELRE------AARTDAGLAR-----------YDADLKVLEEQMSQCTSALARLRSRASERPSKNFLVIDDNEVFAGTLARGLE-RRGY-AVRQAHNKDEALKLAGAEKFEFITVDLHLGNDSGLSLIAPL-CDLQ-PDARILVLTGYASIATAVQAVKDGADNYLAKPANVESILAALQ
>gi|194292018|ref|YP_002007925.1|/230-288:gi|194292019|ref|YP_002007926.1|/5-118 E={2.8e-06,4.4e-42} [Cupriavidus_taiwanensis]
ERVQILAAISHDLQTPITRMRLRVDLMEA----------------------------SPTQQKLYQDLREMEHLVREGVAYARTLQGDHILIVDDDREIRELVAAYLE-RSGM-RVSLAANGREMRAALDKGSVDLVVLDLMLPGEDGLALCRDLRAGER-RNLPVLMLTARNEEADRILGLEMGADDYLVKPFAARELLARIR
>gi|124384965|ref|YP_001028244.1|/540-612:gi|124383732|ref|YP_001028245.1|/2-115 E={4.1e-10,2e-37} [Burkholderia_mallei_NCTC_10229]
AWGEVARRLAHEIKNPLTPIQLSAERLQMKL------SDKLSQPD-ADVL-------KRGATTIVNQVAAMKRMVDDFRDYARTPPAATILVVDDEMGIRELLSEILS-DEGH-VVDVAENAQAARDYRLRQAPDLVLLDIWMPDTDGVTLLKEW-ASQGQLTMPVIMMSGHATIDTAVEATKIGALDFLEKPITLQKLLKSVE
>gi|125974350|ref|YP_001038260.1|/243-307:gi|125974351|ref|YP_001038261.1|/6-117 E={4.7e-11,1.3e-38} [Clostridium_thermocellum_ATCC_27405]
LRKKMSADMAHELRTPLATLQSHMEAMIDGI-------WETDADR---------------LKSCYEEIIRINKMVGDLEKLAKYESEKKILVVDDEKKIVEVVKSYLE-HSGY-EVYEAFTGKEALYVFEKVPLSLIVLDLMLPDLSGEEICKII-RKKS--RVPIIMLTAKAEEEDILKGLNIGADDYITKPFSPKQLVARVT
>gi|124383665|ref|YP_001028349.1|/326-382:gi|124385090|ref|YP_001028350.1|/42-155 E={0.0027,3.7e-31} [Burkholderia_mallei_NCTC_10229]
SIGQLAAGVAHEINNPIGFVNANLNTLRSWV--------------------------QGLLDVIAVQEALTGTLAAD----ARAPLAPVILIVDDEPSILSALKRLLR-TARY-QVVTAESGAAALDVLAVGEVDLIISDMRMPCMTGAEFLARA-QTLH-PDTMRILLTGYSEIDAVVSAIEGGVYRYLNKPWDDHDLLLTVR
>gi|124385718|ref|YP_001028367.1|/271-336:gi|124384287|ref|YP_001028366.1|/4-116 E={2.2e-16,5.1e-41} [Burkholderia_mallei_NCTC_10229]
LQKRFIADAAHQMKTPLAGLRTQAEFALR---------HEVNADV------------AHSLEQIATSSEQAARLVTQLLALARAENRMRILIAEDDSILADGLTRSLR-QSGY-AVDHVRNGVEADTALSMQTFDLLILDLGLPRMSGLEVLRRL-RARN-SNLPVLILTAADSVDERVKGLDLGADDYMAKPFALNELEARVR
>gi|194292201|ref|YP_002008108.1|/246-312:gi|194292202|ref|YP_002008109.1|/1-112 E={5.5e-15,2.5e-42} [Cupriavidus_taiwanensis]
RLSEFSADLAHDFRTPISNLIGQTQVTLA--------QSRKTAEY------------EALLESNLEEYERLARMIENMLFLARADHAMRILIVEDEPKAGDYLHKGLT-ESGF-VVDLARDGADGLAHAREHPYDLIVLDVMLPGLDGWEVLREL-RRER--DTPVLFLTARDELSDRLKGLELGADDYMVKPFAFAELVLRIR
>gi|206560047|ref|YP_002230811.1|/231-296:gi|206560046|ref|YP_002230810.1|/1-113 E={3.9e-13,1.6e-33} [Burkholderia_cenocepacia_J2315]
TERRFIGDAAHELRIPLAALSAQAEVALR---------ADSPADK------------DAALRRLATGVERSARLSAQLLELARLDAGMHILLVEDDVMLADAVRAGLA-QNGW-RADWSADVPAARLALVGHDYDAVLLDLQLPGASGFTLLAAM-RANY-DATPVLIVTARDQLSDRIRGLDAGADDYLVKPFQLDELYARLR
>gi|124384204|ref|YP_001028397.1|/213-278:gi|124383485|ref|YP_001028396.1|/1-113 E={1.3e-14,2.8e-41} [Burkholderia_mallei_NCTC_10229]
TQKAFVADAAHELRTPLAAVQIQAQLVAR----------AQDDVSR-----------REAIVDLQSGVTRATRLAEQLLALARAEPGMRILLVEDDRMIAEGVRKALK-ADGC-AVDWVQDGDAALTALGGEAYDLLLLDLGLPKRDGIDVLRTL-RARG-LALPVLILTARDAVADRVKGLDAGADDYLVKPFDLDELAARMR
>gi|189350937|ref|YP_001946565.1|/588-658:gi|189350938|ref|YP_001946566.1|/10-126 E={3.9e-10,2.9e-35} [Burkholderia_multivorans_ATCC_17616_Tohoku]
TMGEMASSIAHELNQPLAAINNYCSGTLA-----LVKSGRGTPEML-----------QPALEKTAQQALRAGMIVKRIREFVKRSEPETVFVVDDDEAVRDSLRWLLE-ANGY-RVQCFSSAEQFLDAYQAGQIACLILDVRMSGMSGLELQERL-IADN-AALPIIFVTGHGDVPMAVSTMKKGAMDFIEKPFDEAELRKLVE
>gi|134099883|ref|YP_001105544.1|/118-185:gi|134099882|ref|YP_001105543.1|/9-120 E={1.7e-20,2.9e-46} [Saccharopolyspora_erythraea_NRRL_2338]
SRRELVAWISHDLRTPLAGIRAMAEALSDGV-------VAGPEEV------------CEYAGRIHGEAQRLAGMVDDLFELSRINAGARVLVVDDDTSVRDVVRRYLQ-RAGY-AVELAGDGETALRLHAERKPDLVVLDLMLPGVGGLEVCRRL-RERG--EVPVVMLTALGEESDRVVGLEQGADDYVVKPFSPRELVLRVA
>gi|33861263|ref|NP_892824.1|/160-224:gi|33861262|ref|NP_892823.1|/12-127 E={8.1e-17,8.4e-38} [Prochlorococcus_marinus_MED4]
RQTQLINDVSHELKTPLTSLILIGERLES----------TVSKKD------------KYLIKRLKKESKRLKKMVEETLELSKLNNSSKILLIEDDKSIRLTVTESLI-SEGF-EVSNFKDGSSALDFILGEGFDLILLDLMLPGLNGLELCRKI-RNEE-LYTPILILSAKGNESDRVLGLEVGADDYLTKPFGISELIARCR
>gi|28198918|ref|NP_779232.1|/122-189:gi|28198919|ref|NP_779233.1|/9-122 E={4.8e-14,6.2e-33} [Xylella_fastidiosa_Temecula1]
ALSAAFKGLAHELRNPLSGLKGAAQLLARRV-------KHRDQEE------------CDLVELIGAEIERLNTLLERLLFSAPARPHPRIWVVDDDRSVRFVLSTALR-DAGY-IVEGFESTCAALQALAASPPDLLFTDVRMPGDDGLILLDKL-KARH-PHLPVIVMSAYTDVASTAGAFRSGAHEFLSKPFDLDDAVALAA
>gi|194292456|ref|YP_002008363.1|/454-521:gi|194292457|ref|YP_002008364.1|/31-143 E={8.4e-13,5.5e-32} [Cupriavidus_taiwanensis]
LAGQLTAGVAHEINNPIAVIQGNLDVARD-------ILGPAADPV------------RHELRLIDEQVRRIYLLTNRLLQFVRPEAYRTVLVVDDEAGMRSFLSRALEGKVDA--VLTADSAEAGAAVLEQRHVDLILLDVALPGASGVEWLKAL-RAAG-NPADVILMTAFADMETAIEALRSGAADFIVKPFRVDQMLNAIR
>gi|57866896|ref|YP_188566.1|/233-300:gi|57866897|ref|YP_188567.1|/2-113 E={7.5e-18,3.3e-40} [Staphylococcus_epidermidis_RP62A]
QQRQFVEDASHELRTPLQIIQGHLNLIQR--------WGKKDPAVL-----------EESLNISIEEVNRITKLVEELLLLTKDRVNTNILIVEDEQNLARFIELELT-HENY-TVDIENDGKAGLDKALSKPYDLYILDLMLPNINGLEICRQI-RQKT--TTPIIIITAKSETYDKVAGLDYGADDYIVKPFDIEELLARIR
>gi|194292541|ref|YP_002008448.1|/252-315:gi|194292542|ref|YP_002008449.1|/10-121 E={1.4e-11,2.8e-32} [Cupriavidus_taiwanensis]
WREQLLRNIAHELRSPLGRLRLSLELARR---------RDATLALQ--------------FDRIERETGRLDALVERTLQLARLHAMARVLLIDDDLELAQMLREYLE-PDHC-TVTLAHTREQGETLLARNDYDVALLDLMLPDGNGLDLLRLH-RARS--QRPVIMFTAHGDEADRVLGLELGADDYLSKPFSPRELRARMH
>gi|57866958|ref|YP_188631.1|/361-428:gi|57866959|ref|YP_188632.1|/3-114 E={1.5e-21,1.9e-40} [Staphylococcus_epidermidis_RP62A]
MKKDFIANVSHELRTPISLLQGYTESIVD---------GIVTEPD----------EIRDSLAIVLDESKRLNRLVNELLNVARMDAENEILIVDDEDRIRRLLKLYLE-RESF-EIHEARDGKEAYELALENNYACILLDLMLPEMDGIEVASKL-REHK--DTPIIMLTAKGEETNRVEGFESGADDYIVKPFSPREVVLRVK
>gi|220919852|ref|YP_002495155.1|/209-270:gi|220919853|ref|YP_002495156.1|/3-114 E={1.1e-11,1.4e-37} [Methylobacterium_nodulans_ORS_2060]
AQRTLLANASHELRSPLARLRMAVDLWSA-------------RPE------------GSARAEIVRNLAELGALVDEILLSSRLEHAERLLIIDDDRRLAAMVSEYLS-AEGY-AVASRFTAREGHDALRRERFDAVILDVMLPDCDGFELCRQI-RTHS--GVPILMLTAKGDDTDRIIGLEIGADDYLPKPFNPRELLARIR
>gi|194292694|ref|YP_002008601.1|/244-310:gi|194292693|ref|YP_002008600.1|/1-113 E={1e-17,2.7e-36} [Cupriavidus_taiwanensis]
RLSEFSSDLAHELRTPITNLMTQTQVVLS---------QPRDAAR-----------YRDVLASNVEELQRLSRMVSDMLYLAKTEHGMKLLVVEDESKTGEYLRQGLT-EAGF-VVDLVHNGLDGQHMAMTEPYDLIILDVMLPDVDGWRIVQALRAGQN--PVPVLFLTARDSVADRVKGLELGADDYLVKPFAFSELLARVR
>gi|194292695|ref|YP_002008602.1|/573-646:gi|194292697|ref|YP_002008604.1|/1-114 E={0.00015,4.3e-37} [Cupriavidus_taiwanensis]
QREQMLRFLSHDMRSPQASILALIELQER---RASAGDGAPDSGV---------------LARIAAHARRTLALADDFISVARAESKMRIASVEDDPDQAELIRQILG-EAGF-ECESFANGADLLRALRERAYDLLLVDWQLPGTSGYELVSWVRQKSG-NMPPILFVTSRTAESDIVDGLTVGADDYMLKPIRAGELVARVR
>gi|57867173|ref|YP_188828.1|/343-410:gi|57867182|ref|YP_188829.1|/3-115 E={8.5e-25,5.3e-42} [Staphylococcus_epidermidis_RP62A]
LRREFVANVSHELKTPITSIKGFAETLIE---------GAKNDEQSL----------DMFLNIILKESNRIESLVTDLLDLSHIEQQQKILVVDDEQSIVTLLKYNLE-TAGY-IVEVAYDGEEALKKVETEQPELIVLDVMLPKKDGIEVCKTI-RSDK-NLVPILMLTAKDDEFDRVLGLELGADDYMTKPFSPREVVARVK
>gi|194292782|ref|YP_002008689.1|/231-293:gi|194292783|ref|YP_002008690.1|/5-117 E={0.00063,1.2e-36} [Cupriavidus_taiwanensis]
TRALMLAGISHDIRTPLTKLRLAMAMSIPRG-------AD-----------------DAFVASAEGYLDHIETILQQFMDYAGSGETNRIVVLDDEAELRNMLQRFLT-GHGF-RVRAVADGKQLDKYLQREPHDLLVLDLMMEPEDGLTICKRL-RAEG-HTLPILMLTAKGDPMDRVAGLETGADDYLAKPFVPDELVARIR
>gi|124384433|ref|YP_001028968.1|/219-277:gi|124384760|ref|YP_001028967.1|/3-115 E={4e-14,4.8e-40} [Burkholderia_mallei_NCTC_10229]
DRAVMLAGVAHDLRTPLARMRLRAEMMDD----------------------------ARLRDGVVRDVDSMTHIVDQFLVFAHGDADTQILIVDDDQELRDLLRDYLV-RQGI-EVSVLHDAASLEKRLERERPDLIVLDLMMPGVDGLTVLRQL-RAAG-DDIPVIMLTARADDVDRIVGLELGADDYLGKPFNPRELLARAQ
>gi|124384382|ref|YP_001029010.1|/152-220:gi|124383630|ref|YP_001029011.1|/2-114 E={2.1e-16,9.9e-34} [Burkholderia_mallei_NCTC_10229]
VNKQLIRNLAHEIKNPLGGIRGAAQLLEFEL-------GERERDEL-----------REYTQVIIKESDRLQTLVDRLLEPHRHPHIKPIWIVDDDQSIRWVLEKALA-RESF-ATRSFANVRDALAALDQETPQVLVSDIRMPGGSGLELLQAM-HDRL-PGLPVIIMTAFSDLDSAVAAFQGGAFEYLAKPFDVDKAVELIR
>gi|124383735|ref|YP_001029029.1|/636-706:gi|124386548|ref|YP_001029028.1|/10-126 E={1.9e-10,1.7e-35} [Burkholderia_mallei_NCTC_10229]
TMGEMASSIAHELNQPLAAINNYCSGTLA-----LVKSGRASPETL-----------APALEKTAQQALRAGMIVKRIREFVKRSEPETVFVVDDDEAVRDSLRWLLE-ANGY-RVQCFSSAEQFLDAYQAGQIACLILDVRMSGMSGLELQERL-IAEN-AALPIIFVTGHGDVPMAVSTMKKGAMDFIEKPFDEAELRKLVE
>gi|220920111|ref|YP_002495412.1|/240-305:gi|220920110|ref|YP_002495411.1|/1-113 E={2.4e-08,6.5e-34} [Methylobacterium_nodulans_ORS_2060]
IMRRFIADAAHQIRTPLAALGAQVDLLSA----------EGDEARR-----------REQVIRVQERTAELGRLTNQLLNHAMVIHRMRILLVEDTQDVGEAIVARLR-TLGH-AVDWERDGAMGDAVLEVQPYDLVILDVNLPGLDGFAILKRMRARRG--RTPVLVLTARSEVDDRVGALDLGADDYLVKPFDFRELEARVR
>gi|194293014|ref|YP_002008921.1|/220-285:gi|194293015|ref|YP_002008922.1|/1-118 E={1.9e-16,5.5e-36} [Cupriavidus_taiwanensis]
TQRAFVADAAHALRTPLTALQLQAQLVER---------ADDGAAR------------DEAIAKLRQGLERLTHLVTQLLTLARQEPGMRVLLVEDDAMIGESVKLALR-QEGF-AVDWVRDGDAGLAAATTAAYDLILLDLGLPRRPGLEVLRAL-RARG-VPTPVLILTARDAVADRVAGLNAGADDYLVKPFDLQELAARMH
>gi|28199553|ref|NP_779867.1|/267-324:gi|28199554|ref|NP_779868.1|/1-113 E={5e-05,4.5e-34} [Xylella_fastidiosa_Temecula1]
RQRNTLADLAHSLKTPLAVLRTQLDSGASE---------------------------NELREELDVQLRRMNNLVSY--QLARAASSMRILLVEDEAPLRETLAARLK-REGF-AVDAAQDGEEGIYMGREVPFDVGIIDLGLPKMSGMDLVKAL-RDEG-KKFPVLILTARSSWQSKVEGLKQGADDYLVKPFHVEELLARVN
>gi|150397446|ref|YP_001327913.1|/269-327:gi|150397445|ref|YP_001327912.1|/12-123 E={9.9e-09,1.8e-37} [Sinorhizobium_medicae_WSM419]
QRTAMLTGVSHDLRTILTRFKLQLALVGN----------------------------NPDLESLNQDVEDMQNMLEGYLAFARGEAEAHLLVVDDDRRIRDLLNRYLV-EQGF-RVTTAADADEARRKLIGIDFDLLVVDVMMPGESGIALTQSL-RQIK--SVPIIMLTALAEANSRIEGLEAGADDYLPKPFEPRELVLRIN
>gi|124385835|ref|YP_001029260.1|/227-286:gi|124384064|ref|YP_001029261.1|/10-122 E={1e-09,3.7e-43} [Burkholderia_mallei_NCTC_10229]
DRALMLAGISHDLRTPLARLRLETEMSPSD---------------------------QATKDAMVDDIEQMDRIIAAFIDYARPAQRSKILVVDDDPRLRDLLRRYLG-EQGF-NVYVAENATAMNKLWVRERFDLLVLDLMLPGEDGLSICRRL-RGSN-DRTPIIMLTAKGEDVDRIVGLEMGADDYLPKPFNPRELVARIH
>gi|134100623|ref|YP_001106284.1|/236-300:gi|134100624|ref|YP_001106285.1|/2-108 E={4.5e-10,4e-26} [Saccharopolyspora_erythraea_NRRL_2338]
RQRRMVADASHQLRNPMAALRLRVDALER----------RIQPEAM-----------AGYWSTV-EEVERLEALLDRLLVLSTADDS---LLVEDDDGVADALVDVLT-AHGH-RPTRVSRGADALTRHREH--DLVLLDLGLPDVDGLEVLRKL-RRVA--ELPVIVLTARGEERSVVRGLRSGADDYLVKPVRMAELLARID
>gi|126446070|ref|YP_001077292.1|/74-142:gi|126447915|ref|YP_001077293.1|/11-125 E={2.5e-07,2.8e-34} [Burkholderia_mallei_NCTC_10247]
ALGQMAAGITHELNQPLAAIMTLSSNAVRMAA------LGRSADL------------TRNLELVNDLAGRMGKIVAHMKGFARHESVEAVYVIEDDAAVRLGCSQALA-LEGI-GVREFEDAESALAALKRDPPAAIVSDVRLPGMGGLALLDSM-KAHPHADIPVILMTGHGDVAMAVGAMRCGAYDFIEKPFHSDRLVDTVR
>gi|28199787|ref|NP_780101.1|/236-302:gi|28199786|ref|NP_780100.1|/1-114 E={2.4e-20,2.4e-36} [Xylella_fastidiosa_Temecula1]
RDREFNADVSHELRTPLAVIRGATELLLT--------KPEMDPKI------------QQRIRRIQRAEQQCSDLIGALLLLSRNERGMRILVIEDNSDIAANLGDYLE-ERGH-AVDFAADGVTGLHLAVVHEFDAIVLDLNLPGMDGIEVCRKL-RNEARKQTPVLMLTARDSLDNKLTGFDSGADDYLIKPFALQEVEVRLN
>gi|28199796|ref|NP_780110.1|/314-380:gi|28199795|ref|NP_780109.1|/5-117 E={4.9e-19,1.7e-41} [Xylella_fastidiosa_Temecula1]
ALGRFSASLAHEIRNPLAAIKHASQLLEE--------SSNLDKGD------------QRLLDIILKQCQRTNGIVESVLGLARRERARSALIVDDERDIRELLVLTLG-RMGL-RIRTAANLAQAYALLESDSFNLCITDMRLPDGSGIELVKKI-VRHY-PRTPVAMITAFGSIELAVEALKEGAFDFVSKPVDLNVLRGMVR
>gi|57865390|ref|YP_189512.1|/239-304:gi|57865389|ref|YP_189511.1|/2-113 E={2.8e-07,6.4e-31} [Staphylococcus_epidermidis_RP62A]
MRQHFVQNVSHEVKTPLTHLQRLLTQLEL----------TQNEEEK-----------QLCINEMFEITNQVSELTKELLLLSELDNAINCLIVDDDKKLLQYVSSHLE-RESI-QTHTFTSGEASLDFLENKNVDIAIVDIMMSGMDGFELCQTL-KDDY--HIPVIMLTARDALSDKERAFLSGTDDYVTKPFEVKELLFRIK
>gi|28199824|ref|NP_780138.1|/197-256:gi|28199825|ref|NP_780139.1|/6-119 E={0.0039,2.5e-22} [Xylella_fastidiosa_Temecula1]
ALATHAASVAHELNTPLATMTLLADDVAE---------QCQQLEL------------CEDLETLRELLTQCRNRVLTL------AAPAKILLVDDDTLYLRTLQRSLG-RRGV-DTVTATDAVSALTAARSALPSFALLDLKLGQDSGLALIQEL-RAIR-SDMRILLVTGYASIATAVEAIKRGADEYLPKPANINTILRAIS
>gi|28199835|ref|NP_780149.1|/214-278:gi|28199836|ref|NP_780150.1|/3-117 E={4.9e-23,1e-31} [Xylella_fastidiosa_Temecula1]
VKRDFVANVSHELRTPLTVVHGYLDMLDP---------DDFPDAA-------------PMLDEMRKQSQRMTQLVEDLLTLSRLESQKRVLIVDDEVAIRDMVAFALR-KGEFESLQ-ASDAREAQAVIADCVPDLILLDWMLPGTSGLELTRRW-RKASTREIPIIMLTARSEENDRVGGLEAGVDDYMVKPFSARELLARIR
>gi|123440429|ref|YP_001004423.1|/129-194:gi|123440428|ref|YP_001004422.1|/4-116 E={2.2e-16,7.1e-42} [Yersinia_enterocolitica_8081]
AARDLVRGLAHEIKNPLGGLRGAAQLLSK----------ALPDPAL-----------LEYTKVIIEQADRLRNLVDRLLGPQRPGQHGIVWIVDDDSSIRWVLERALT-GAGL-NCATFDTGNQVLDALATQTPDVLLSDIRMPGMDGLALLKQI-KQRH-PMLPVIIMTAHSDLDAAVSAYQQGAFDYLPKPFDIDEAVALVE
>gi|57865584|ref|YP_189761.1|/92-149:gi|57865585|ref|YP_189762.1|/1-112 E={0.042,1.4e-27} [Staphylococcus_epidermidis_RP62A]
DVESYFLTWVHQIKTPITASQLLLERNEENV-----------------------------VNRVRQEIVHIDNYTSLALSYLKLLNEMKIFIVEDDLVIAESLANELS-KWNY-EVHVVDNFEKIMEDFRRVEPQLVLLDINLPTLNGFHWCQEM-RKVS--HVPIMFISSRTDNMDQILAIQMGGDDFIEKPFNLSLTVAKIQ
>gi|123440485|ref|YP_001004479.1|/238-300:gi|123440486|ref|YP_001004480.1|/2-112 E={6.5e-17,7.3e-43} [Yersinia_enterocolitica_8081]
AQQRLISDISHELRTPLTRLQLATALMRR---------RHGEGKE---------------LERIEMEAQRLDSMINDLLVLSRSQHKHKILLVDDDRELTSLLKELLE-MEGF-NVVVAHDGEQALNLLDSS-IDLLLLDIMMPRKNGIETLKEL-RQHH--QTPVIMLTARGSDLDRVLGLELGADDYLAKPFNDRELVARIR
>gi|220920848|ref|YP_002496149.1|/231-289:gi|220920847|ref|YP_002496148.1|/5-118 E={0.00016,1e-39} [Methylobacterium_nodulans_ORS_2060]
ERVRILAAISHDLQTPITRMKLRAEMADD-------------SSE---------------RELLLRDLGAIEALVREGIAYARSVHGDHVLIVDDDREIRELVSGYLK-KNGL-RVTVAADGRQMRSFLDADRVDIIVLDIMLPGDDGLVLCRELRAGKH-KTTPIVLLTARSDETDRIVGLEMGADDYLVKPFAARELLARIK
>gi|126445836|ref|YP_001077802.1|/130-231:gi|126447822|ref|YP_001077800.1|/39-152 E={6.8e-08,2.3e-33} [Burkholderia_mallei_NCTC_10247]
SIGQLAAGVAHEINNPIGFVDSNLRTLKTWVRQALARLRAAHAEVDLDYLRI-----GTLIDESIEGASRVRRIVQDLRDFSRAGSEPVVLLVDDEPSVLSALKRVFR-PKHY-RTLCADSGEAALDLLAAGEVDLIVSDMRMPRMSGAELLTRV-GERQ-PDTMRILLTGYSEIDSAVRAIEAGIYRYLTKPWDDHDLLLTVE
>gi|194733917|ref|YP_002117226.1|/145-205:gi|194734993|ref|YP_002117227.1|/1-113 E={7.1e-12,6.4e-43} [Salmonella_enterica_serovar_Schwarzengrund_CVM19633]
NERLFTADVAHELRTPLSGVRLHLELLSK---------TH-----------------NVDVAPLIARLDQMMDSVSQLLQLARVGQSMKILIVEDDTLLLQGLILAAQ-TEGY-ACDGVSTARAAEHSLESGHYSLMVLDLGLPDEDGLHFLTRI-RQKK-YTLPVLILTARDTLNDRITGLDVGADDYLVKPFALEELHARIR
>gi|126447783|ref|YP_001077854.1|/114-179:gi|126447148|ref|YP_001077855.1|/28-141 E={0.094,9e-37} [Burkholderia_mallei_NCTC_10247]
ERVASLRFLAHDLRSPQNSILALTQLHDA------DPDAFAACGG---------------LERIAQLARHALLLGQDYLVASAADDLKQIVVVEDDPVQRTLLVTWLK-AEGY-RVEAFDDGLDARRFLGDSWADLLLLDWDLPGMTGERLLAWV-RGRA-RSVPVIFQTVHSDEEDIVKILDAGADDFLIKPLERQTLLARVR
>gi|86605501|ref|YP_474264.1|/31-94:gi|86605502|ref|YP_474265.1|/16-130 E={3.7e-06,2.5e-43} [Cyanobacteria_bacterium_Yellowstone_A-Prime]
LSAQQLSTLLHEMRNPLTALSTLAKLLQK----------RLPPDDR-----------NHWIGLIEQECKHLQDLLAEL---ERLDGIARILLVDDEPGLREAVQAYLE-DSGFEVIP-AANAQQALQLLSTTQPQLIISDIMMPGMDGYQFLAQV-RKLDYSHLPVVFLTAKGMTADRIQGYRAGVDAYLPKPFDPEELVAIVS
>gi|134101322|ref|YP_001106983.1|/219-285:gi|134101321|ref|YP_001106982.1|/3-114 E={4e-17,8.3e-35} [Saccharopolyspora_erythraea_NRRL_2338]
RTRRFVADAAHELRTPTAGVRAAAEALLH---------AEADPETR-----------ERMTALLIGEARRTGRLVEDLLSLARIDAGARVLVVEDSAPIREAVAAGLR-TAGH-TVELRPDGRGVEEVVRTFRPDVVVLDLMLPGRDGFAVLETL-RS-G-ADLGVVILTARDSVPDRLRGLRSGADDYVVKPFDTAELVARVE
>gi|57865938|ref|YP_190032.1|/650-718:gi|57865946|ref|YP_190033.1|/3-114 E={6.9e-18,4.3e-34} [Staphylococcus_epidermidis_RP62A]
TRSNFLHSISHDIRTPLTSIMGNLDMLKY-------HNEHLNDQQQ-----------AELLTASYGEAQYLHTLVTNILSLTKLESSTTLLVVEDDEAILHLIDVALT-MNYY-KVVTAKTGKEADFRLRTEQPDIILLDLGLPDIDGLSLIQQF-RDFV--DTPIIVISARTEEQTIVEVLDRGANDYMTKPFNIDELRARIR
>gi|57865895|ref|YP_190074.1|/377-444:gi|57865896|ref|YP_190075.1|/3-114 E={3.4e-24,8.5e-37} [Staphylococcus_epidermidis_RP62A]
ERREFVANVSHELRTPLTSMNSYIEALEE---------GAWQDKELA----------PSFLSVTREETERMIRLVNDLLQLSKMDNERKVVVVDDEKPIADILEFNLK-KEGY-DVYCAYDGNDAVDLIYEEEPDIVLLDIMLPGRDGMEVCREV-RKKY--EMPIIMLTAKDSEIDKVLGLELGADDYVTKPFSTRELIARVK
>gi|123440801|ref|YP_001004792.1|/136-196:gi|123440802|ref|YP_001004793.1|/1-113 E={2e-11,3.1e-33} [Yersinia_enterocolitica_8081]
QERLFTADAAHELRTPLAGIRLHLELMEQ---------QGITESK-----------------SLISRIDLLMLTIEQLLMLSRAGQNMKLLIVEDDELLQRGIAMALT-SGGY-ACDCAGTAAQAHSLLLSSQYSMVILDLGLPDQDGAVLLRQW-RRQH-ITLPVLILTARDALEDRVDGLDAGADDYLIKPFALAELLARVR
>gi|70725019|ref|YP_251933.1|/374-441:gi|70725018|ref|YP_251932.1|/3-114 E={1.7e-22,2.8e-36} [Staphylococcus_haemolyticus]
ERREFVANVSHELRTPLTSMNSYIEALEEGV-------WKDDNLA------------PSFLSVTREETERMIRLVNDLLQLSKMDNERKVVVVDDEKPIADILEFNLK-KEGY-DVYCAYDGNDAVDLIYEEEPDIVLLDIMLPGRDGMEVCREV-RKKF--EMPIIMLTAKDSEIDKVLGLELGADDYVTKPFSTRELIARVK
>gi|70725033|ref|YP_251947.1|/650-718:gi|70725032|ref|YP_251946.1|/3-114 E={7.4e-18,7.6e-35} [Staphylococcus_haemolyticus]
TRSNFLHSISHDIRTPLTSIMGNLDMLKY-------HNEHLNDQQQ-----------AELLTASYGEAQYLHTLVTNILSLTKLESSTTLLVVEDDEAILHLIDVALT-MNYY-KVVTAKTGKEADFRLRTEQPDIILLDLGLPDIDGLSLIQQF-RDFV--DTPIIVISARTEEQTIVEALDRGANDYMTKPFNIDELRARIR
>gi|33863076|ref|NP_894636.1|/229-288:gi|33863077|ref|NP_894637.1|/5-117 E={0.00012,6.3e-33} [Prochlorococcus_marinus_MIT9313]
ERATMLAGIAHDLRAPITRLSFRLSL------------PSLSAKD---------------REQCSRDLESLERITGQFLLFAGGGDSSMIWVVDDDPELRQMVGTYLI-DQGY-DVRCLSDVKQLEARLEFQRPDLVVLDLMLPGDDGLSALRRL-RDAG-DDLPVVMLTARGEAVDRIIGLEQGADDYLGKPFLPRELSARIE
>gi|220921374|ref|YP_002496675.1|/234-292:gi|220921375|ref|YP_002496676.1|/18-129 E={2.2e-09,5.5e-39} [Methylobacterium_nodulans_ORS_2060]
DRTHMLAAISHDLRTPITRLRLRAEFLED----------------------------EALRAQFLRDLDQMNALVEAALSFVRDGRTPHILLVEDDREISQLVARYLR-GNEL-RVSVAGDSREMDRLLADSRVDLIVLDLMLPGEDGLSICRRL-RAQS--TMPILMLTAKSEEIDRIVGLELGADDYLAKPFNPRELLARIR
>gi|126445789|ref|YP_001078365.1|/242-308:gi|126445741|ref|YP_001078366.1|/1-112 E={2.6e-18,2.2e-40} [Burkholderia_mallei_NCTC_10247]
RLSQFSSNLAHDMRTPLTNLLAEAQVALS---------KPRTADE-----------YRDVIESSIDEYQRLSRMIEDMLFLARSDNAMRILIVEDEPKTGMYLRKGLT-EAGF-IADWVEDGVTGLHQAETEEYDLIILDVMLPGHDGWTVLERL-RRAH--STPVLFLTARDDVGDRVKGLELGADDYVVKPFDFVELVARVR
>gi|70725336|ref|YP_252250.1|/140-197:gi|70725338|ref|YP_252252.1|/4-86 E={0.1,0.00012} [Staphylococcus_haemolyticus]
QEQNYINQLAHDINTPLTALNLELYQLGFQY--------QINDND---------------IELSYEKINYISNLIKAL------PNKFHILLVEDDETIAKNLKQILQ-QKGA-QVTLDRTGDSVFNVL--NDVHIIIMDIMLPNNDGLSITDEI-RSIS--TIPII---------------------------YQQELISILK
>gi|70725406|ref|YP_252320.1|/89-146:gi|70725405|ref|YP_252319.1|/1-112 E={0.064,2.7e-26} [Staphylococcus_haemolyticus]
NVENYFLTWVHQMKTPITASKLLLERNEDNV-----------------------------VNRVRQEIIQIDNYTSLALSYLKLMNQMKVFIVEDDFVIAESLEQELS-KWNY-EVIVAKQFDNIIDVFNANQPQLVLLDINLPTFNGYHWCQEI-RKTS--NVPIMFISSRTDNMDQIMAIQMGGDDFIEKPFNLSLTVTKIQ
>gi|206560502|ref|YP_002231266.1|/238-306:gi|206560503|ref|YP_002231267.1|/1-113 E={0.00051,1.9e-28} [Burkholderia_cenocepacia_J2315]
EVRHACDGIAHDLRTPLARVHTMLARLAD------QPVCAHDPAS------------AALLASARDETDRLLERFRAMLRISEIGTLMRVLTVEDDAVTANEIVGELT-ARGF-EVDWIDNGREGMMRAMSASYDAITLDRMLPGADGLAILTAM-RTVG-IDTPVLMLSALGDVDERIRGLRAGGDDYLTKPFDSGELSARIE
>gi|123441382|ref|YP_001005369.1|/257-325:gi|123441384|ref|YP_001005371.1|/7-119 E={7.6e-18,2.5e-44} [Yersinia_enterocolitica_8081]
QRHEFLRHISHELKTPLASMREGTELLADEVA------GPLTQDQ------------KEVVAILDNSSRHLQLLIEQLLDYNRKLADANLLLVDDDPSLLKLLGMRLT-SEGF-NVTTAESGQEALRLLMRDKIDLVISDLRMDEMDGMALFAEI-QKHQ-PGMPVIILTAHGSIPDAVAATQQGVFSFLTKPVDRDALYKAID
>gi|126447644|ref|YP_001078619.1|/588-656:gi|126445658|ref|YP_001078618.1|/10-133 E={6.3e-12,5.3e-18} [Burkholderia_mallei_NCTC_10247]
DLEQFAYVASHDLQEPLRAVAGPLQLLQRRYQ------GQLDARA------------DEFIGHAVDGATRMQSLIDDLLSYSRVGRLVEILLVEDSPTDVMMTKEALEYYKVLNPLNVVEDGVAAMAYLRREGPGLIILDLNLPRKSGREVLQEL-KLDPLSTIPVVILTTSKSEEDVARSYGLHANCYITKPVDFAKFTDVVH
>gi|88602633|ref|YP_502811.1|/519-584:gi|88602635|ref|YP_502813.1|/2-115 E={0.64,9e-23} [Methanospirillum_hungatei_JF-1]
KIRLLTGLTRHDILNQLTSMQLCHDLARE---------SENVEEC------------MTFVDRASAIGKRIEATIGFTREYEAFGIAISILLVDDDPALLEACRLYLEDTGEY-AVDTSLSATEALIRLQQKSYDAIIADYEMPDMNALQFLSIF-RRCD-PFTPFIVFTGRGREDVVIQALEGGADYYLQKGEDPKTQFEALR
>gi|123441448|ref|YP_001005435.1|/234-298:gi|123441447|ref|YP_001005434.1|/12-123 E={5.9e-16,1.1e-32} [Yersinia_enterocolitica_8081]
MRRDFMADVSHELRTPLAVLRGELEALQDGV-------RAPTPES---------------LISLQAEVGILTKLVNDLHQLSLSDRGGTVLIVEDEPKLGQLLVDYLQ-AAGY-STQWLTNGAEVVAAVRQSPPAIILLDLMLPGSDGISICREI-RRFS--DVPIMMVTAKTEEIDRLLGLEIGADDYICKPYSPREVVARVK
>gi|70725600|ref|YP_252514.1|/278-340:gi|70725601|ref|YP_252515.1|/3-114 E={3.2e-09,3.3e-22} [Staphylococcus_haemolyticus]
YKSKWISQISHDLKSPLTTIYGYSKLIQA-------------DEQS-----------QSYVQLISEKATFMSDLIDSLNQTFDMETNGEVLIIEDDKDINELMKLSLS-TKGIQHIKSVDNIEDAKYELLNFNFQVILLDLNLKSEDGYQLLKYI-DLND---TAVIVVTAKTTHLDVYKGFEQGAVDYIKKPFDPMELYYRVS
>gi|126447126|ref|YP_001078684.1|/240-305:gi|126446503|ref|YP_001078685.1|/30-142 E={9.7e-15,1.3e-38} [Burkholderia_mallei_NCTC_10247]
ARRRFFADAAHQLKTPLAAAQAGVELALR----------PAERERV-----------SVHLRRVNGAVRQAAKIVQQLLSLSRLESDMRVLLVEDNPILAQSLADALS-SARF-AVDHMADGEAADHVLHTQDYALVILDLGLPKLDGLDVLRRL-RARR-NPVPVLILTAHGSVEDRVRGLDLGADDYLAKPFELTELEARAR
>gi|126447466|ref|YP_001078702.1|/207-272:gi|126447802|ref|YP_001078701.1|/8-119 E={3.5e-12,4.1e-33} [Burkholderia_mallei_NCTC_10247]
QQREMMHGISHELKTPLARLEFGLALLSS---------PDAPERM------------RERQAALRRDVRELDELVTELLTIGRLEQGYRVLLIEDDDRLAQLIREYLD-SYEF-SVTVVRRGDLAVRAVREHQPALVILDLMLPHLDGMEVYRRI-RAFS--NVPVLILTARSDVYDQVAGLETDADDYVTKPIEPRVLVARAR
>gi|123441541|ref|YP_001005527.1|/232-295:gi|123441540|ref|YP_001005526.1|/1-112 E={1.9e-14,1.1e-31} [Yersinia_enterocolitica_8081]
AREQLLHDVSHELRSPLARLQLAIGLARQ------------NPDNV-----------ENSLQRIEHESERLDKMIGELLALSRAENHMKILLVDDDVELGSMLREYLS-GEGF-TAELVLTGKEGIDGALSGNYTALILDIMLPDMSGIDVLRQV-RKKS--RLPIIMLTAKGDNIDRVIGLEMGADDYMPKPCYPRELVARLR
>gi|126445924|ref|YP_001078754.1|/233-298:gi|126447427|ref|YP_001078753.1|/1-113 E={2.5e-15,1.2e-40} [Burkholderia_mallei_NCTC_10247]
LQRHFIADAAHELRTPIMGLSIQTQLLQR----------TASADER-----------ARILAQIQAGTTRLSHLAEQLLTLARLEPEMRVLLVEDDPLIGSGLEQGLK-QEGF-AVDWAQNADAATLALRTTSYGLLLLDLGLPDKDGLAVLAAL-RRRD-DALPVIVVTARDALPDRIAGLDCGADDYLVKPFALEELLARIR
>gi|119963450|ref|YP_946507.1|/322-378:gi|119963015|ref|YP_946508.1|/1-105 E={1.6,1.3e-19} [Arthrobacter_aurescens_TC1]
TVTDTLRAQAHEFANQLHVISGLIQIGEY----------------------------DSVVQFVNGATVDRTRLNDDV--TSRIEDP----------MVAKVHAGFIQRTPGFGVVGVAHTGAQALVETQRLQPDLVLLDIHLPDINGLELMHQL-RDVA-PDLDVLVISAAREVETVRKALRGGIVHYLIKPFSQSDLQERLE
>gi|119960733|ref|YP_946530.1|/235-300:gi|119962486|ref|YP_946531.1|/1-110 E={8.3e-10,2.3e-29} [Arthrobacter_aurescens_TC1]
SQRRLIADTSHQLRNPVGALRLRIDLLQL---------ALRSEPG------------KEAAAGVVAELERVEEMLEGVLKLATAEHRMHVLIVEDDDAMASALSAAVA-SAGHKHTR-VSRGEDALLAHRQH--EVILLDLGLPDLDGLDVLRKL-RQVT--QIPILILTARDDERSVVLGLRSGADDYLVKPVKLVELLARIE
>gi|126447070|ref|YP_001078806.1|/230-295:gi|126447886|ref|YP_001078807.1|/1-113 E={1.8e-11,1.8e-31} [Burkholderia_mallei_NCTC_10247]
AERSFAANSAHELRTPIAAALAQTQRLIA----------EAPAEPL-----------RERARRVEGALHTLSRVSEQLMQLAKAEDGMRVLLVEDDPWLGEAVRAQIE-KDGH-PTDCVASLAHARRHVAVAPYDLILLDLLLPDGRGLDFLREL-RAGG-STVPVIILTALDQVANRIAGLNAGADDYLIKPFDLSELSARVS
>gi|126446436|ref|YP_001078853.1|/337-403:gi|126447328|ref|YP_001078852.1|/8-119 E={0.0015,1.2e-26} [Burkholderia_mallei_NCTC_10247]
SLGFFAGGIVHDFSNVLTTIDCHAEYASE----------RLASGARA----------DDSIDEIHRAVERGRDLAAQILLAARRGEPPAVLVVEDDEPLRRVLCNYLS-GHGM-AVDGVGTAAAAAESVGRREYEMVLLDLGLPDGDGIDVLLRW-RETQ--RFPLICVTGRSEEADRIMGLEFGADDYVVKPYSLREVLARMR
>gi|119962003|ref|YP_946601.1|/273-339:gi|119962132|ref|YP_946602.1|/22-134 E={6.2e-26,4.8e-35} [Arthrobacter_aurescens_TC1]
KVRQFVADASHELRTPLTAIRGYTELLRM--------TENFTEDG------------RKSLARVQSQSERMTTLVEDLLLLARLDEGIRALVVDDEPSLAELMSMGLR-MAGW-SVAVAGDGPGAVKLAKDFRPDVLVLDVMLPGFDGVEVLNRI-RTFA-PEVPALFLTAKDAVQDRIVGLAAGGDDYVTKPFSMEEVLLRLH
>gi|119961879|ref|YP_946688.1|/130-196:gi|119963579|ref|YP_946689.1|/1-107 E={6.5e-21,4.5e-31} [Arthrobacter_aurescens_TC1]
IRNDFVANVSHELKTPVGAISLLAEALEA---------SPDDEEAV-----------RRFAKRMHKESGRLAALVQDIIELSRLQGA-----MEDEESFSDPLSYLLG-KEGF-DVEVVDNGSDALVEFDRNGADLVLLDLQLPGTPGTEVCRQL-RQRS--SVPVIMLTAKDSEIDKVVGLELGADDYVTKPYSSRELVARVR
>gi|161620539|ref|YP_001594425.1|/264-322:gi|161620540|ref|YP_001594426.1|/5-112 E={7.7e-09,3.5e-33} [Brucella_canis_ATCC_23365]
EREQLAAALAHDLRTPLTRMKLRMELLDD----------------------------DALRQSLSRDLNDIEAISRSVIDFATSELAAHILIVDDDKDIRE----FLK-RRGM-HVSIACNGDEMLDVLSRTPIDLVILDVMLPGKSGIEICQDV-RRTS--RVPIIMLTAIADAADKILGLEIGADDYIAKPFDPRELLARIR
>gi|209543447|ref|YP_002275676.1|/249-307:gi|209543446|ref|YP_002275675.1|/5-116 E={0.00041,3.7e-44} [Gluconacetobacter_diazotrophicus_PAl_5]
DRTLLLTAIGHDLRTPITRLKLRSEFIDD----------------------------DELRAKFLMDLDELESMVAATLSFGRDTSRPHILIVDDDREIRDLLARFLE-RNQF-RVTTARDGRETRKAWLAGHYQIVVLDLMLPGESGLELARWL-RGQA--NVPIIMLTAMGEETDRIIGLELGADDYVPKPFNPRELLARIR
>gi|134102216|ref|YP_001107877.1|/315-365:gi|134102215|ref|YP_001107876.1|/2-116 E={5.5,2e-28} [Saccharopolyspora_erythraea_NRRL_2338]
TLRDHTE---------LQALSGELDTLHGFS--------------------------ESLRSQAHESANRLHAVVSLI-ELGRAEEAIRVLVVEDDPLVGEAHAAYVDRVEGFEVAGRVRTGQDALRFLEKTGVDLVLLDLGLPDIDGLQVARAL-RTAG-NGPDVIAVTSARDLKVVRASIASGVVQYLLKPFTFAAMREKLE
>gi|209543503|ref|YP_002275732.1|/242-308:gi|209543504|ref|YP_002275733.1|/8-120 E={5.1e-08,3e-27} [Gluconacetobacter_diazotrophicus_PAl_5]
SLQQVSNDIAHDMRRPLSRLRQRLEAASV---------ADHTPDA-----------FRATIEDAVEDLDSALEIFSSLLRLSQIEAAVRLLLVEDDPHTAAYVRDGLA-RDGI-GVTWVANGTDGLSAALGRHWDVIVLDRMLPGLDGMAILKRV-REVG-IRIPVLFLTTMDGVNSRVGGLRGGADDYLVKPFAVRELAARVA
>gi|123441921|ref|YP_001005904.1|/353-418:gi|123441920|ref|YP_001005903.1|/1-87 E={0.00072,4.3e-09} [Yersinia_enterocolitica_8081]
ILGEMASGFAHELNQPLSAIQHYADGCAIRLQ------REQADHPL-----------LPILGQISQQAQRGADTIANL----RLWAG--------------------M-KVWH-------EGDCFLAQADVYQPGVVLLDIRMPLLDGTAVYARM-RQLN-STLAVIFLTAHGEVPQAVEQMKLGAVDFLQKPVATAPLIAALQ
>gi|70726234|ref|YP_253148.1|/341-408:gi|70726233|ref|YP_253147.1|/3-115 E={7.8e-23,2e-40} [Staphylococcus_haemolyticus]
LRREFVANVSHELKTPITSIKGFAETLIE---------GAKNDEESL----------DMFLNIILKESNRIESLVMDLLDLSHIEQQQKVLVVDDEQSIVTLLKYNLE-TAGY-IVEVAYDGEEALEKVNEIQPELVVLDVMLPKKDGIEVCKTI-RSDK-NLVPILMLTAKDDEFDRVLGLELGADDYMTKPFSPREVVARVK
>gi|123442020|ref|YP_001006003.1|/264-328:gi|123442021|ref|YP_001006004.1|/1-113 E={3e-05,1.9e-32} [Yersinia_enterocolitica_8081]
KYRTTLSDLTHSLKTPLAVLQTTLRSLRT---------GKQTTIE-------------EVEPIMLEQISRISQQIGYYLHRASMRSEMRVLVVEDNALLRHHLTVQMR-EMGH-QVDAAEDAKEADYFLQEHAPDIAIIDLGLPGEDGLSLIRRW-RSHQ-TNLPILVLTARESWQDKVAVLEAGADDYVTKPFHLEEVIARIQ
>gi|134102523|ref|YP_001108184.1|/617-685:gi|134102522|ref|YP_001108183.1|/2-113 E={5.7e-16,1.2e-37} [Saccharopolyspora_erythraea_NRRL_2338]
LRTALLSAVGHDLRTPLASIKASVSSLRA-------PDLRLSEEDT-----------TELLTGVEESADRLTALVDNLLDSSRLATGTRVLVVDDEPQLLRALRINLT-ARGY-EVLTAVDGKAALRAAGDGKPDAVVLDLGLPDMDGSEVIAGL-RGWT--TVPIIVLSARTDSTDKVHALDAGADDYVTKPFGMDELLARLR
>gi|134102531|ref|YP_001108192.1|/244-311:gi|134102532|ref|YP_001108193.1|/15-127 E={3.8e-22,1.2e-38} [Saccharopolyspora_erythraea_NRRL_2338]
RMRRFVADASHELRTPLTSIRGFAELYRR-------SDTHREEDV------------RRIMSRIEGEAVRMGAMVEDLLLLARLDREARVLVVDDEPNILELLTAALR-LSGF-EVRGAATGADALRAASEFGPDIVVLDVMLPDQDGFSVARRL-REGG-DLVPVLFLTARDAVEDRIAGLTAGGDDYVTKPFSLDEVVLRLR
>gi|220922306|ref|YP_002497608.1|/274-339:gi|220922307|ref|YP_002497609.1|/2-116 E={1.9e-13,1.6e-31} [Methylobacterium_nodulans_ORS_2060]
AVGRMASGVAHEIRNPLAAMRLKAENALA---------SRDPIRS------------RAALTVVLEQIDRMDRLLRDLLSLIQPRPPATVLIVDDEPALREGLAETIA-DLGH-EPVLAASGREALARLAANPIAAVLLDLRMPGLDGIAVLKRI-RDRP-RAPPAVVLTAYASAENTIEAMRLGAFDHLTKPVGREELRALLG
>gi|70726426|ref|YP_253340.1|/359-426:gi|70726425|ref|YP_253339.1|/3-114 E={1.1e-21,7.3e-39} [Staphylococcus_haemolyticus]
MKKDFIANVSHELRTPISLLQGYTESIVD---------GIVTEPE----------EIRDSLSIVLDETKRLNRLVNELLNVARMDAENEILIVDDEDRIRRLLKLYLK-RESF-TIHEASNGKEAYNLAIENDYACILLDLMLPEMDGIEVASKL-REHK--DTPIIMLTAKGEETNRVEGFESGADDYIVKPFSPREVVLRVK
>gi|70726492|ref|YP_253406.1|/233-300:gi|70726491|ref|YP_253405.1|/2-113 E={3.6e-17,2.7e-39} [Staphylococcus_haemolyticus]
QQRQFVEDASHELRTPLQIIQGHLNLIQR--------WGKKDPAVL-----------EESLNISLEEMNRITKLVEELLLLTKDKVNTNILIVEDEQNLARFLELELT-HDNY-SVDIEYEGQAGLDKALSNNYDLIILDLMLPNINGLEICRRV-RQEQ--STPIIIITAKSDTYDKVTGLDYGADDYIVKPFEIEELFARIR
>gi|126450458|ref|YP_001079601.1|/271-336:gi|126449442|ref|YP_001079600.1|/1-113 E={2.3e-16,5.3e-41} [Burkholderia_mallei_NCTC_10247]
LQKRFIADAAHQMKTPLAGLRTQAEFALR---------HEVNADV------------AHSLEQIATSSEQAARLVTQLLALARAENRMRILIAEDDSILADGLTRSLR-QSGY-AVDHVRNGVEADTALSMQTFDLLILDLGLPRMSGLEVLRRL-RARN-SNLPVLILTAADSVDERVKGLDLGADDYMAKPFALNELEARVR
>gi|126449613|ref|YP_001079632.1|/213-278:gi|126448259|ref|YP_001079631.1|/1-113 E={1.4e-14,2.9e-41} [Burkholderia_mallei_NCTC_10247]
TQKAFVADAAHELRTPLAAVQIQAQLVAR----------AQDDVSR-----------REAIVDLQSGVTRATRLAEQLLALARAEPGMRILLVEDDRMIAEGVRKALK-ADGC-AVDWVQDGDAALTALGGEAYDLLLLDLGLPKRDGIDVLRTL-RARG-LALPVLILTARDAVADRVKGLDAGADDYLVKPFDLDELAARMR
>gi|119964150|ref|YP_947343.1|/159-223:gi|119961724|ref|YP_947342.1|/32-143 E={7.2e-20,2.1e-38} [Arthrobacter_aurescens_TC1]
ARRELVSWISHDLRTPLASMRAMTEALED---------GMASDVQ-------------GYYRKIIGQTEQMTAMVNDLLELSKIQAGRRILLVEDEQTIADVVRDYLL-KAGF-QVDMAGDGFTALELAASRQPDLVILDRMLPGLDGVEVCRRL-RQTM--SVPVIMVTALGTEDDRILGLEMGADDYVTKPFSPRELVLRVK
>gi|209544093|ref|YP_002276322.1|/137-207:gi|209544092|ref|YP_002276321.1|/12-124 E={0.00043,1.2e-27} [Gluconacetobacter_diazotrophicus_PAl_5]
TLGHLALSIAHEVNQPLSAMTTLAFSGGRWLD-----RTRPDLDEA-----------LSCFRQIEANGRRAADIVGHVRELTRKAPVPHVVVVDDDAGVRASLDSLFR-SAGF-TVTLFADPHAFLKAGVPQGPCCLVLDVKLGRIDGLDFHEAI-VDAG-LRIPTIIMTGHGDIPMAVRGMRTGAIDFLAKPFGDQAMLSAVS
>gi|209544122|ref|YP_002276351.1|/360-425:gi|209544121|ref|YP_002276350.1|/6-117 E={1.4e-18,7.5e-39} [Gluconacetobacter_diazotrophicus_PAl_5]
AIERFAADVSHEIKNPLSSIRSAIETLVR---------IEDLNRQ------------RRLLSIINDDVRRLDRLITDISDASRVDAEHTIALVDDDRNILTSVQMTLE-AEGF-NVRTYTDGESALHGLMTRPVDLAVLDIKMPRMDGMELLQRL-RTRS--HLPVIFLSSKDEEVDQLMGLRLGADDYITKPFSQRLLLERIR
>gi|119960794|ref|YP_947430.1|/338-394:gi|119963731|ref|YP_947429.1|/4-123 E={2.6,3.8e-22} [Arthrobacter_aurescens_TC1]
TLSDALRAQTHEHANRLHMIVSLLELGRT----------------------------PQALDFATKDLELSQQLTDDM--VASVDEPIRVLVVEDEPIASDAHSVYVGRLDGFTLVGTAPDGQSALRILGEFAVDLVLLDMNLPDLHGLDVARRM-RSAG-VFADIIAITAVRELTIVRSAVSIGVVQYLIKPFTYATFADKLS
>gi|195978128|ref|YP_002123372.1|/110-166:gi|195978127|ref|YP_002123371.1|/5-115 E={0.0084,5.8e-21} [Streptococcus_equi_zooepidemicus_MGCS10565]
NTEALIKMWSHQMKLPLAAMSLMIQT--N----------------------------HTDIKDYQIQVLRLEHYLNNLLSYLKFNQHGKIYIVEDDAAVLTPLKEHLS--QNY-QVLTVSNFRDIKQEVIDYKPDLILMDITLPFFNGFYWTTEI-RKTS--TMPIIFISSSNDEMDTVMALNMGGDDFISKPFSLTILDAKIA
>gi|209544238|ref|YP_002276467.1|/244-302:gi|209544237|ref|YP_002276466.1|/19-140 E={1.3e-07,6.3e-39} [Gluconacetobacter_diazotrophicus_PAl_5]
DRTEALAAVSHDLRTPLARLRLRAGFLDD----------------------------PEVQGAIESDVAEMEAMVGGVLAYLSGENDARILVVEDDPGMRTLLVRVLQ-GDGY-RVRGVQDGREMWSALATSPADLIVLDVMLPGTNGLDLCRSL-RRGG-VPIPVIMVSARGEELDRVVGLELGADDYVAKPFGQKELLARVR
>gi|209544300|ref|YP_002276529.1|/246-312:gi|209544301|ref|YP_002276530.1|/1-114 E={2.3e-07,2.8e-38} [Gluconacetobacter_diazotrophicus_PAl_5]
GVRQVSNSIAHDLRTPITRARTQLEDAAE---------HASGEGEL-----------RAAIDRAVGHLDNVTAVFEALLRIAQIEAGMHILVVEDDPTVRNFVAKGLR-EAGH-LVEPVDNGKDGLFLAVSENFDLIILDRMLPGIDGLRLLETI-RAQN-NSTPVLLLSALADVDDRVQGLKAGGDDYVTKPFAFSELLARVE
>gi|220922719|ref|YP_002498021.1|/242-309:gi|220922718|ref|YP_002498020.1|/1-113 E={8.8e-17,8.3e-38} [Methylobacterium_nodulans_ORS_2060]
AMRRFTADASHQMRTPLAVLRTHLDLARRYG-------VAASSEG------------RAALDDIEGAAERLEHLLSQLIALARADEAMRVLVVEDDAALARGLVAALR-LAGL-AVDHEADGAEAARLALSEPYSLIVLDVGLPGLSGFEVLRRI-RAAK-SAVPVMILTARDAVTDRVRGLDLGADDYLLKPFAPAEFEARVR
>gi|209544351|ref|YP_002276580.1|/236-301:gi|209544352|ref|YP_002276581.1|/1-123 E={5e-16,1.8e-27} [Gluconacetobacter_diazotrophicus_PAl_5]
SERAFAANAAHELRNPIGALLGQAQMLREQL-------HEPEAPAR--------------AAAMIAQIRRLGRMTEKLLQLSRASSGMRILIIEDEAPLGSAVQERLR-RARH-AADWFTTLGDARAALAAASYDVLLLDLGLPDGSGRDLLREI-RRNG-HGMAILITTAQDQISDRIAGLSDGADDYIVKPYDFDELLARLD
>gi|134102923|ref|YP_001108584.1|/201-265:gi|134102924|ref|YP_001108585.1|/15-127 E={0.0016,1.4e-38} [Saccharopolyspora_erythraea_NRRL_2338]
RERELVGDVSHQLRSRLTALHLRLEALTQ----------TEDADV------------AEEASAALEQAERLSAVLDDLLAAATAARASVVLLAEDDPAIAVPLSRALQ-REGY-SVEVIGDGPAALRAASSGGVDLLVLDLGLPEMDGLEVCRRL-RAQG-RGLPVLMLTARTDEVDFVVGLDAGADDYVAKPFRLAELMARIR
>gi|126448978|ref|YP_001079945.1|/638-709:gi|126451092|ref|YP_001079946.1|/8-119 E={1.3e-17,9.5e-37} [Burkholderia_mallei_NCTC_10247]
LRNSLLSAISHDLRTPLTAIVGLSSMLAN-----ARGATREGSPARE----------DELVDAIHDEALRMTGIVTNLLDMARLQAGVTVVLIEDEKQIRRFVRSALE-EEGI-AVFDAETGRQGLIEAATRKPDLAIVDLGLPDGDGLDVIREL-RGWS--EMPVIVLSARTHEEEKVAALDAGADDYLTKPFGVSELLARIR
>gi|209544462|ref|YP_002276691.1|/172-235:gi|209544461|ref|YP_002276690.1|/10-122 E={6.5e-15,1.5e-13} [Gluconacetobacter_diazotrophicus_PAl_5]
LREQFIAVLGHDLRNPLMSIESGTRMLLRY------------PERA-----------AELVPHIQKSTARMGALINDLMDFARGRLGPRIVIAEDEVLTRLAVATELR-DNGF-EVREASNAEEALTVLTTTHIDALFTDIDMPGMNGLELALRA-RQSR-PRLGVLVTSGKHMISDDFVLTR---SRFVPKPYDISEIPRILN
>gi|134103034|ref|YP_001108695.1|/222-280:gi|134103035|ref|YP_001108696.1|/2-111 E={4.2e-10,1.8e-20} [Saccharopolyspora_erythraea_NRRL_2338]
AEREMAADLSHRLRTPLTALRLNAEALGD----------------------------GPAAEQTRVAVDRLEREVDAVITSVRRSADAVVLVVEDDPVVRTAMIRDLS-AREW-VVRSVGTALASLREVAENPPDV--LDLGLPDLDGGETLKMI-RGIS--DVPTIVATARDDEREIVRLLRAGADDYVVKPFSSEHLNARIE
>gi|126449196|ref|YP_001080149.1|/206-272:gi|126451028|ref|YP_001080148.1|/3-117 E={2.2e-25,1.5e-30} [Burkholderia_mallei_NCTC_10247]
MRRDFVANVSHELKTPLTVLSGFLETMRE---------LPLSDDER-----------ARYLELMEQQASRMRHIVTDLLVLAKLEGESNILVIEDEPAISELISVNLQ-HAGHCPIR-AYNAEQAQSLIDVL-PDLVLLDWMLPGKSGIAFARDL-RNNETKHIPIIMLTARGDEQDKVLGLEIGADDYVTKPFSPKELMARIK
>gi|70727233|ref|YP_254149.1|/119-177:gi|70727234|ref|YP_254150.1|/1-112 E={0.00082,2.5e-25} [Staphylococcus_haemolyticus]
STEQSLTEFVHDIKTPVTAMKLLIDQEEE----------------------------GKRKKSLLYEWARINELLDKQLYLTRLESKMQVLLVEDDQTLFQELKKELE-HWDF-FVTGIDDFSAVMDIYEETNPEIVIMDVQLPKYDGFYWCRKI-RQVS--NVPILFLSSRDNPMDQVMSMELGADDYMQKPFHTNVLIAKLQ
>gi|209544731|ref|YP_002276960.1|/201-272:gi|209544730|ref|YP_002276959.1|/24-141 E={0.00044,5.9e-25} [Gluconacetobacter_diazotrophicus_PAl_5]
ALREILQVLSHEIMNSLTPVSSLAESAQE----MAAGDAAAMPEA------------AQALATILRRVQGLDRFVQGYRHLARLPAVACILFVDDDADIRQATALLLR-RRGF-AVVGAADPGEALSVLAATAVSVVLLDLNYTRGEGLECLRAL-LAHD-PGLPVVVVTGHSGVAIAVAAMRAGAADFVMKPWKNDRLVATIE
>gi|220923034|ref|YP_002498336.1|/232-297:gi|220923033|ref|YP_002498335.1|/1-113 E={6.2e-11,1.7e-25} [Methylobacterium_nodulans_ORS_2060]
AERSFTANSAHELRTPIAAALAQTQRLCA----------ELQDQER-----------LERARAIEGALRRLSRLSEKLLQLAKAEGGMRILLIEDDLVLGEAVRDHLL-SDGH-SADWMKTVADAAAAITAAVYDLVLLDLMLPDGRGIDFLQHR-RSLG-DVTPVIILTARDQISDRIAGLNAGADDYLIKPFDLFELTARIS
>gi|209544813|ref|YP_002277042.1|/158-225:gi|209544812|ref|YP_002277041.1|/18-132 E={7.6e-20,7.2e-41} [Gluconacetobacter_diazotrophicus_PAl_5]
MRTDFVAYASHELRTPLAALTGFIETLRG-------PAADDPPAQ------------QRFLGVMAGQAARMQRLLDRLLMLSRVQMSSYILVVEDDEALLMMLRYNLE-KLGY-EVGVAEDGEQALARVAVRRPDLMVLDWMLPGLSGLDVCRRL-RDQETRTLPIIMLTARAGEADHIRGLDIGADDYVTKPCSIEALQARIR
>gi|220923122|ref|YP_002498424.1|/438-505:gi|220923121|ref|YP_002498423.1|/22-134 E={6.3e-12,1.8e-30} [Methylobacterium_nodulans_ORS_2060]
SIGEITAGVAHEINNPIAVIQGNLEVAREAL-------GSAANEV------------KTEFDLIDQQVHRVNMIVTRLLQFARPEEYAHILVVDDEPGMRNFLVRTLA--PRCARVEAVGDVADAGRLLDSNHFDLIILDNILGGRTGLAWLAEL-RRDG-LFTEVILITAFADLETAIEALRAGAADFVLKPFRTKQILNAVA
>gi|126450126|ref|YP_001080304.1|/570-635:gi|126449676|ref|YP_001080302.1|/9-123 E={0.00071,1.4e-26} [Burkholderia_mallei_NCTC_10247]
[truncated: 2,595,976 more chars]
