# Supplementary material for: Coevolutionary analyses require phylogenetically deep alignments and better null models to accurately detect inter-protein contacts within and between species
Source: BMC Bioinformatics. 2015 Aug 25;16:268. doi: 10.1186/s12859-015-0677-y (PMC4549020; doi:10.1186/s12859-015-0677-y)
Supplement: Additional file 4 — Sequence identifiers for the 60 subsampled alignments from the HisKA-RR master alignment. (CSV 5611 kb) [file 12859_2015_677_MOESM4_ESM.csv]

original_id	N	Replicate
gi|116690892|ref|YP_836515.1|/420-488:gi|116690891|ref|YP_836514.1|/5-117	1000	0
gi|57650563|ref|YP_186576.1|/330-397:gi|57650564|ref|YP_186577.1|/3-115	1000	0
gi|158313450|ref|YP_001505958.1|/249-315:gi|158313449|ref|YP_001505957.1|/15-127	1000	0
gi|116691539|ref|YP_837072.1|/247-305:gi|116691538|ref|YP_837071.1|/2-114	1000	0
gi|116691779|ref|YP_837312.1|/242-308:gi|116691778|ref|YP_837311.1|/2-113	1000	0
gi|206895640|ref|YP_002246915.1|/140-205:gi|206896488|ref|YP_002246916.1|/6-117	1000	0
gi|150393213|ref|YP_001315888.1|/122-189:gi|150393214|ref|YP_001315889.1|/2-113	1000	0
gi|158334638|ref|YP_001515810.1|/265-333:gi|158334639|ref|YP_001515811.1|/6-120	1000	0
gi|37524128|ref|NP_927472.1|/228-294:gi|37524129|ref|NP_927473.1|/3-119	1000	0
gi|194366763|ref|YP_002029373.1|/213-279:gi|194366764|ref|YP_002029374.1|/1-114	1000	0
gi|38232908|ref|NP_938675.1|/34-98:gi|38232907|ref|NP_938674.1|/4-118	1000	0
gi|148267165|ref|YP_001246108.1|/122-189:gi|148267166|ref|YP_001246109.1|/2-113	1000	0
gi|75909574|ref|YP_323870.1|/192-256:gi|75909575|ref|YP_323871.1|/19-138	1000	0
gi|158317888|ref|YP_001510396.1|/148-214:gi|158317887|ref|YP_001510395.1|/4-115	1000	0
gi|158318232|ref|YP_001510740.1|/328-395:gi|158318231|ref|YP_001510739.1|/6-118	1000	0
gi|158318322|ref|YP_001510830.1|/256-323:gi|158318323|ref|YP_001510831.1|/5-117	1000	0
gi|156978350|ref|YP_001440609.1|/375-442:gi|156978349|ref|YP_001440608.1|/5-116	1000	0
gi|158318679|ref|YP_001511187.1|/169-235:gi|158318678|ref|YP_001511186.1|/1-113	1000	0
gi|21241530|ref|NP_641112.1|/652-720:gi|21241531|ref|NP_641113.1|/11-122	1000	0
gi|206562097|ref|YP_002232860.1|/253-322:gi|206562098|ref|YP_002232861.1|/14-125	1000	0
gi|62389764|ref|YP_225166.1|/246-318:gi|62389763|ref|YP_225165.1|/24-136	1000	0
gi|86156931|ref|YP_463716.1|/203-271:gi|86156932|ref|YP_463717.1|/2-114	1000	0
gi|156979810|ref|YP_001442069.1|/364-431:gi|156979811|ref|YP_001442070.1|/3-114	1000	0
gi|156980009|ref|YP_001442268.1|/330-397:gi|156980010|ref|YP_001442269.1|/3-115	1000	0
gi|206562575|ref|YP_002233338.1|/242-308:gi|206562574|ref|YP_002233337.1|/1-112	1000	0
gi|19704595|ref|NP_604157.1|/214-281:gi|19704596|ref|NP_604158.1|/11-122	1000	0
gi|86157319|ref|YP_464104.1|/666-733:gi|86157318|ref|YP_464103.1|/6-117	1000	0
gi|156980394|ref|YP_001442653.1|/653-721:gi|156980395|ref|YP_001442654.1|/3-114	1000	0
gi|33599367|ref|NP_886927.1|/237-303:gi|33599368|ref|NP_886928.1|/2-115	1000	0
gi|86158433|ref|YP_465218.1|/359-432:gi|86158431|ref|YP_465216.1|/6-118	1000	0
gi|156980939|ref|YP_001443198.1|/87-144:gi|156980940|ref|YP_001443199.1|/1-112	1000	0
gi|21243975|ref|NP_643557.1|/176-242:gi|21243976|ref|NP_643558.1|/1-114	1000	0
gi|62391501|ref|YP_226903.1|/147-211:gi|62391500|ref|YP_226902.1|/14-125	1000	0
gi|189220110|ref|YP_001940750.1|/153-229:gi|189220109|ref|YP_001940749.1|/8-119	1000	0
gi|206564291|ref|YP_002235054.1|/231-289:gi|206564292|ref|YP_002235055.1|/5-118	1000	0
gi|124265270|ref|YP_001019274.1|/248-318:gi|124265269|ref|YP_001019273.1|/1-113	1000	0
gi|19551524|ref|NP_599526.1|/258-322:gi|19551523|ref|NP_599525.1|/2-114	1000	0
gi|21244693|ref|NP_644275.1|/241-306:gi|21244692|ref|NP_644274.1|/1-113	1000	0
gi|56420813|ref|YP_148131.1|/368-435:gi|56420814|ref|YP_148132.1|/8-119	1000	0
gi|19551982|ref|NP_599984.1|/252-319:gi|19551981|ref|NP_599983.1|/3-114	1000	0
gi|124266107|ref|YP_001020111.1|/125-192:gi|124266108|ref|YP_001020112.1|/18-130	1000	0
gi|197295428|ref|YP_002153969.1|/262-328:gi|197295429|ref|YP_002153970.1|/1-112	1000	0
gi|138893960|ref|YP_001124413.1|/244-312:gi|138893961|ref|YP_001124414.1|/1-114	1000	0
gi|220917598|ref|YP_002492902.1|/227-292:gi|220917599|ref|YP_002492903.1|/2-112	1000	0
gi|32476758|ref|NP_869752.1|/275-339:gi|32476757|ref|NP_869751.1|/5-121	1000	0
gi|91775008|ref|YP_544764.1|/215-276:gi|91775009|ref|YP_544765.1|/8-120	1000	0
gi|170734974|ref|YP_001774088.1|/446-510:gi|170734973|ref|YP_001774087.1|/20-134	1000	0
gi|15925724|ref|NP_373257.1|/375-442:gi|15925723|ref|NP_373256.1|/5-116	1000	0
gi|220919484|ref|YP_002494788.1|/137-201:gi|220919485|ref|YP_002494789.1|/2-119	1000	0
gi|156972518|ref|YP_001443425.1|/249-311:gi|156972517|ref|YP_001443424.1|/2-112	1000	0
gi|15926382|ref|NP_373915.1|/122-189:gi|15926383|ref|NP_373916.1|/2-113	1000	0
gi|170738501|ref|YP_001767156.1|/226-291:gi|170738500|ref|YP_001767155.1|/1-113	1000	0
gi|170738650|ref|YP_001767305.1|/624-704:gi|170738649|ref|YP_001767304.1|/2-129	1000	0
gi|153003555|ref|YP_001377880.1|/154-225:gi|153003556|ref|YP_001377881.1|/4-116	1000	0
gi|15926994|ref|NP_374527.1|/232-299:gi|15926996|ref|NP_374529.1|/2-113	1000	0
gi|153003884|ref|YP_001378209.1|/218-283:gi|153003885|ref|YP_001378210.1|/2-112	1000	0
gi|33601057|ref|NP_888617.1|/226-291:gi|33601058|ref|NP_888618.1|/1-113	1000	0
gi|197118542|ref|YP_002138969.1|/194-259:gi|197118541|ref|YP_002138968.1|/3-116	1000	0
gi|170737287|ref|YP_001778547.1|/394-462:gi|170737286|ref|YP_001778546.1|/5-117	1000	0
gi|153005067|ref|YP_001379392.1|/207-271:gi|153005066|ref|YP_001379391.1|/11-123	1000	0
gi|153005239|ref|YP_001379564.1|/203-271:gi|153005240|ref|YP_001379565.1|/2-114	1000	0
gi|68536353|ref|YP_251058.1|/647-715:gi|68536354|ref|YP_251059.1|/4-115	1000	0
gi|218556677|ref|YP_002389591.1|/339-395:gi|218556676|ref|YP_002389590.1|/2-118	1000	0
gi|68536517|ref|YP_251222.1|/143-207:gi|68536518|ref|YP_251223.1|/13-124	1000	0
gi|197120207|ref|YP_002140634.1|/114-181:gi|197120206|ref|YP_002140633.1|/2-117	1000	0
gi|197120398|ref|YP_002140825.1|/320-411:gi|197120397|ref|YP_002140824.1|/9-123	1000	0
gi|84623751|ref|YP_451123.1|/197-260:gi|84623750|ref|YP_451122.1|/10-119	1000	0
gi|170738270|ref|YP_001779530.1|/133-189:gi|170738271|ref|YP_001779531.1|/5-118	1000	0
gi|153006472|ref|YP_001380797.1|/191-259:gi|153006471|ref|YP_001380796.1|/4-117	1000	0
gi|84624541|ref|YP_451913.1|/447-513:gi|84624539|ref|YP_451911.1|/23-135	1000	0
gi|189424715|ref|YP_001951892.1|/316-382:gi|189424716|ref|YP_001951893.1|/3-115	1000	0
gi|189425062|ref|YP_001952239.1|/868-933:gi|189425063|ref|YP_001952240.1|/23-139	1000	0
gi|115351236|ref|YP_773075.1|/206-272:gi|115351235|ref|YP_773074.1|/3-117	1000	0
gi|197120858|ref|YP_002132809.1|/78-145:gi|197120859|ref|YP_002132810.1|/3-115	1000	0
gi|148657835|ref|YP_001278040.1|/238-302:gi|148657836|ref|YP_001278041.1|/3-117	1000	0
gi|197121392|ref|YP_002133343.1|/392-458:gi|197121391|ref|YP_002133342.1|/7-119	1000	0
gi|148657916|ref|YP_001278121.1|/152-217:gi|148657917|ref|YP_001278122.1|/4-115	1000	0
gi|78221721|ref|YP_383468.1|/123-211:gi|78221722|ref|YP_383469.1|/9-129	1000	0
gi|78221921|ref|YP_383668.1|/437-503:gi|78221922|ref|YP_383669.1|/5-117	1000	0
gi|78222246|ref|YP_383993.1|/245-311:gi|78222245|ref|YP_383992.1|/1-113	1000	0
gi|121603067|ref|YP_980396.1|/182-243:gi|121603068|ref|YP_980397.1|/3-118	1000	0
gi|197122041|ref|YP_002133992.1|/238-303:gi|197122042|ref|YP_002133993.1|/2-112	1000	0
gi|151220841|ref|YP_001331663.1|/119-177:gi|151220840|ref|YP_001331662.1|/1-112	1000	0
gi|148658529|ref|YP_001278734.1|/1911-1979:gi|148658528|ref|YP_001278733.1|/4-119	1000	0
gi|78223353|ref|YP_385100.1|/377-443:gi|78223352|ref|YP_385099.1|/2-114	1000	0
gi|188533154|ref|YP_001906951.1|/249-317:gi|188533156|ref|YP_001906953.1|/6-118	1000	0
gi|29655288|ref|NP_820980.1|/217-275:gi|29655289|ref|NP_820981.1|/5-116	1000	0
gi|197123302|ref|YP_002135253.1|/838-911:gi|197123300|ref|YP_002135251.1|/4-115	1000	0
gi|121604442|ref|YP_981771.1|/232-297:gi|121604441|ref|YP_981770.1|/1-113	1000	0
gi|188575540|ref|YP_001912469.1|/202-268:gi|188575539|ref|YP_001912468.1|/1-114	1000	0
gi|121605442|ref|YP_982771.1|/247-306:gi|121605441|ref|YP_982770.1|/11-123	1000	0
gi|30265078|ref|NP_847455.1|/258-324:gi|30265077|ref|NP_847454.1|/2-113	1000	0
gi|218528424|ref|YP_002419240.1|/250-316:gi|218528425|ref|YP_002419241.1|/1-113	1000	0
gi|212213465|ref|YP_002304401.1|/217-275:gi|212213466|ref|YP_002304402.1|/5-116	1000	0
gi|115360484|ref|YP_777621.1|/149-207:gi|115360485|ref|YP_777622.1|/9-121	1000	0
gi|212218190|ref|YP_002304977.1|/27-94:gi|212218191|ref|YP_002304978.1|/19-132	1000	0
gi|82751280|ref|YP_417021.1|/330-397:gi|82751281|ref|YP_417022.1|/3-115	1000	0
gi|212218645|ref|YP_002305432.1|/253-318:gi|212218644|ref|YP_002305431.1|/10-124	1000	0
gi|218530116|ref|YP_002420932.1|/298-368:gi|218530115|ref|YP_002420931.1|/3-115	1000	0
gi|148263292|ref|YP_001229998.1|/416-482:gi|148263293|ref|YP_001229999.1|/11-122	1000	0
gi|218531744|ref|YP_002422560.1|/289-360:gi|218531743|ref|YP_002422559.1|/4-116	1000	0
gi|218532369|ref|YP_002423185.1|/240-299:gi|218532370|ref|YP_002423186.1|/1-113	1000	0
gi|154707337|ref|YP_001425050.1|/27-94:gi|154705969|ref|YP_001425049.1|/19-132	1000	0
gi|161830232|ref|YP_001595971.1|/217-275:gi|161829818|ref|YP_001595970.1|/5-116	1000	0
gi|161508969|ref|YP_001574628.1|/122-189:gi|161508970|ref|YP_001574629.1|/2-113	1000	0
gi|90022276|ref|YP_528103.1|/546-614:gi|90022275|ref|YP_528102.1|/15-140	1000	0
gi|90022368|ref|YP_528195.1|/258-322:gi|90022369|ref|YP_528196.1|/7-118	1000	0
gi|37521156|ref|NP_924533.1|/2-59:gi|37521157|ref|NP_924534.1|/3-117	1000	0
gi|90023014|ref|YP_528841.1|/761-826:gi|90023015|ref|YP_528842.1|/2-110	1000	0
gi|188591028|ref|YP_001795628.1|/259-324:gi|188591029|ref|YP_001795629.1|/7-118	1000	0
gi|124382741|ref|YP_001024227.1|/242-308:gi|124381657|ref|YP_001024226.1|/1-112	1000	0
gi|194289105|ref|YP_002005012.1|/713-780:gi|194289106|ref|YP_002005013.1|/7-118	1000	0
gi|134096880|ref|YP_001102541.1|/278-342:gi|134096881|ref|YP_001102542.1|/1-108	1000	0
gi|27467039|ref|NP_763676.1|/144-203:gi|27467038|ref|NP_763675.1|/3-112	1000	0
gi|163852005|ref|YP_001640048.1|/265-323:gi|163852006|ref|YP_001640049.1|/18-129	1000	0
gi|134097368|ref|YP_001103029.1|/250-322:gi|134097367|ref|YP_001103028.1|/1-113	1000	0
gi|157737151|ref|YP_001489834.1|/171-232:gi|157737150|ref|YP_001489833.1|/2-114	1000	0
gi|194290679|ref|YP_002006586.1|/221-289:gi|194290677|ref|YP_002006584.1|/12-126	1000	0
gi|157737355|ref|YP_001490038.1|/187-251:gi|157737354|ref|YP_001490037.1|/3-115	1000	0
gi|157737602|ref|YP_001490285.1|/265-335:gi|157737600|ref|YP_001490283.1|/1-116	1000	0
gi|148268172|ref|YP_001247115.1|/330-397:gi|148268173|ref|YP_001247116.1|/3-115	1000	0
gi|134098397|ref|YP_001104058.1|/155-222:gi|134098396|ref|YP_001104057.1|/11-123	1000	0
gi|27468860|ref|NP_765497.1|/239-304:gi|27468859|ref|NP_765496.1|/2-113	1000	0
gi|134099375|ref|YP_001105036.1|/237-301:gi|134099376|ref|YP_001105037.1|/1-111	1000	0
gi|124385718|ref|YP_001028367.1|/271-336:gi|124384287|ref|YP_001028366.1|/4-116	1000	0
gi|124384204|ref|YP_001028397.1|/213-278:gi|124383485|ref|YP_001028396.1|/1-113	1000	0
gi|189350937|ref|YP_001946565.1|/588-658:gi|189350938|ref|YP_001946566.1|/10-126	1000	0
gi|194292782|ref|YP_002008689.1|/231-293:gi|194292783|ref|YP_002008690.1|/5-117	1000	0
gi|150397446|ref|YP_001327913.1|/269-327:gi|150397445|ref|YP_001327912.1|/12-123	1000	0
gi|70725033|ref|YP_251947.1|/650-718:gi|70725032|ref|YP_251946.1|/3-114	1000	0
gi|33863076|ref|NP_894636.1|/229-288:gi|33863077|ref|NP_894637.1|/5-117	1000	0
gi|126447644|ref|YP_001078619.1|/588-656:gi|126445658|ref|YP_001078618.1|/10-133	1000	0
gi|126446436|ref|YP_001078853.1|/337-403:gi|126447328|ref|YP_001078852.1|/8-119	1000	0
gi|119962003|ref|YP_946601.1|/273-339:gi|119962132|ref|YP_946602.1|/22-134	1000	0
gi|161620539|ref|YP_001594425.1|/264-322:gi|161620540|ref|YP_001594426.1|/5-112	1000	0
gi|209544238|ref|YP_002276467.1|/244-302:gi|209544237|ref|YP_002276466.1|/19-140	1000	0
gi|123444181|ref|YP_001008151.1|/233-293:gi|123444180|ref|YP_001008150.1|/5-117	1000	0
gi|73663370|ref|YP_302151.1|/132-190:gi|73663371|ref|YP_302152.1|/1-112	1000	0
gi|220925822|ref|YP_002501124.1|/298-364:gi|220925821|ref|YP_002501123.1|/2-114	1000	0
gi|121597261|ref|YP_990084.1|/588-656:gi|121596463|ref|YP_990083.1|/10-133	1000	0
gi|83814396|ref|YP_446720.1|/109-174:gi|83816521|ref|YP_446721.1|/26-138	1000	0
gi|220911624|ref|YP_002486933.1|/151-217:gi|220911625|ref|YP_002486934.1|/2-113	1000	0
gi|220912297|ref|YP_002487606.1|/337-393:gi|220912296|ref|YP_002487605.1|/4-123	1000	0
gi|220912471|ref|YP_002487780.1|/619-687:gi|220912472|ref|YP_002487781.1|/2-113	1000	0
gi|162421085|ref|YP_001607463.1|/237-301:gi|162420800|ref|YP_001607462.1|/12-123	1000	0
gi|190572847|ref|YP_001970692.1|/213-279:gi|190572846|ref|YP_001970691.1|/20-133	1000	0
gi|220913613|ref|YP_002488922.1|/285-349:gi|220913614|ref|YP_002488923.1|/2-114	1000	0
gi|172036793|ref|YP_001803294.1|/909-971:gi|172036792|ref|YP_001803293.1|/3-116	1000	0
gi|159037392|ref|YP_001536645.1|/213-273:gi|159037393|ref|YP_001536646.1|/2-113	1000	0
gi|188580304|ref|YP_001923749.1|/270-326:gi|188580305|ref|YP_001923750.1|/1-113	1000	0
gi|121601085|ref|YP_992788.1|/570-635:gi|121599295|ref|YP_992786.1|/9-123	1000	0
gi|190573765|ref|YP_001971610.1|/196-261:gi|190573764|ref|YP_001971609.1|/8-117	1000	0
gi|114326849|ref|YP_744006.1|/672-740:gi|114326850|ref|YP_744007.1|/4-116	1000	0
gi|190574098|ref|YP_001971943.1|/144-211:gi|190574097|ref|YP_001971942.1|/6-117	1000	0
gi|190574153|ref|YP_001971998.1|/138-202:gi|190574154|ref|YP_001971999.1|/31-142	1000	0
gi|114327170|ref|YP_744327.1|/218-285:gi|114327169|ref|YP_744326.1|/10-122	1000	0
gi|114327402|ref|YP_744559.1|/269-327:gi|114327401|ref|YP_744558.1|/21-132	1000	0
gi|190574582|ref|YP_001972427.1|/124-194:gi|190574583|ref|YP_001972428.1|/13-125	1000	0
gi|108806371|ref|YP_650287.1|/255-320:gi|108806370|ref|YP_650286.1|/3-115	1000	0
gi|121600154|ref|YP_994094.1|/540-612:gi|121600765|ref|YP_994093.1|/2-115	1000	0
gi|116669288|ref|YP_830221.1|/148-214:gi|116669289|ref|YP_830222.1|/2-113	1000	0
gi|188582185|ref|YP_001925630.1|/518-589:gi|188582186|ref|YP_001925631.1|/3-117	1000	0
gi|190575430|ref|YP_001973275.1|/213-279:gi|190575431|ref|YP_001973276.1|/1-114	1000	0
gi|159039591|ref|YP_001538844.1|/290-357:gi|159039592|ref|YP_001538845.1|/8-120	1000	0
gi|190575607|ref|YP_001973452.1|/315-381:gi|190575608|ref|YP_001973453.1|/5-117	1000	0
gi|188582500|ref|YP_001925945.1|/387-455:gi|188582501|ref|YP_001925946.1|/10-122	1000	0
gi|108807378|ref|YP_651294.1|/238-304:gi|108807379|ref|YP_651295.1|/1-112	1000	0
gi|190576179|ref|YP_001974024.1|/237-289:gi|190576178|ref|YP_001974023.1|/1-113	1000	0
gi|161523861|ref|YP_001578873.1|/213-278:gi|161523860|ref|YP_001578872.1|/6-118	1000	0
gi|188583305|ref|YP_001926750.1|/215-279:gi|188583304|ref|YP_001926749.1|/1-113	1000	0
gi|194364250|ref|YP_002026860.1|/227-292:gi|194364251|ref|YP_002026861.1|/2-113	1000	0
gi|108808191|ref|YP_652107.1|/280-350:gi|108808192|ref|YP_652108.1|/1-113	1000	0
gi|116671257|ref|YP_832190.1|/319-386:gi|116671258|ref|YP_832191.1|/3-114	1000	0
gi|108808349|ref|YP_652265.1|/252-320:gi|108808347|ref|YP_652263.1|/7-119	1000	0
gi|145593965|ref|YP_001158262.1|/249-316:gi|145593966|ref|YP_001158263.1|/26-138	1000	0
gi|145594142|ref|YP_001158439.1|/262-327:gi|145594141|ref|YP_001158438.1|/1-113	1000	0
gi|194365943|ref|YP_002028553.1|/236-302:gi|194365942|ref|YP_002028552.1|/1-113	1000	0
gi|16273594|ref|NP_439849.1|/234-300:gi|16273595|ref|NP_439850.1|/1-113	1000	0
gi|161520227|ref|YP_001583654.1|/161-226:gi|161520226|ref|YP_001583653.1|/30-141	1000	0
gi|119897267|ref|YP_932480.1|/258-323:gi|119897266|ref|YP_932479.1|/1-113	1000	0
gi|119899005|ref|YP_934218.1|/161-227:gi|119899004|ref|YP_934217.1|/5-117	1000	0
gi|170749883|ref|YP_001756143.1|/251-317:gi|170749884|ref|YP_001756144.1|/19-131	1000	0
gi|119899384|ref|YP_934597.1|/276-343:gi|119899383|ref|YP_934596.1|/6-117	1000	0
gi|119899482|ref|YP_934695.1|/466-532:gi|119899481|ref|YP_934694.1|/7-122	1000	0
gi|161502281|ref|YP_001569393.1|/234-302:gi|161502283|ref|YP_001569395.1|/7-119	1000	0
gi|218440839|ref|YP_002379168.1|/203-278:gi|218440838|ref|YP_002379167.1|/1-113	1000	0
gi|76787872|ref|YP_328861.1|/232-298:gi|76787576|ref|YP_328862.1|/1-112	1000	0
gi|165976043|ref|YP_001651636.1|/245-307:gi|165976044|ref|YP_001651637.1|/2-95	1000	0
gi|124025855|ref|YP_001014971.1|/150-214:gi|124025854|ref|YP_001014970.1|/13-130	1000	0
gi|158421789|ref|YP_001523081.1|/242-300:gi|158421790|ref|YP_001523082.1|/8-119	1000	0
gi|170751098|ref|YP_001757358.1|/296-363:gi|170751099|ref|YP_001757359.1|/2-117	1000	0
gi|218442076|ref|YP_002380405.1|/256-321:gi|218442075|ref|YP_002380404.1|/1-113	1000	0
gi|218549495|ref|YP_002383286.1|/240-304:gi|218549496|ref|YP_002383287.1|/11-122	1000	0
gi|25011073|ref|NP_735468.1|/214-281:gi|25011074|ref|NP_735469.1|/2-113	1000	0
gi|161504202|ref|YP_001571313.1|/337-394:gi|161504200|ref|YP_001571312.1|/5-119	1000	0
gi|217976624|ref|YP_002360771.1|/259-316:gi|217976623|ref|YP_002360770.1|/1-113	1000	0
gi|161505431|ref|YP_001572543.1|/238-300:gi|161505430|ref|YP_001572542.1|/2-112	1000	0
gi|189351620|ref|YP_001947248.1|/419-487:gi|189351619|ref|YP_001947247.1|/5-117	1000	0
gi|50841609|ref|YP_054836.1|/603-671:gi|50841610|ref|YP_054837.1|/1-112	1000	0
gi|220906985|ref|YP_002482296.1|/323-386:gi|220906986|ref|YP_002482297.1|/2-114	1000	0
gi|218930046|ref|YP_002347921.1|/228-291:gi|218930047|ref|YP_002347922.1|/1-112	1000	0
gi|220935637|ref|YP_002514536.1|/203-269:gi|220935638|ref|YP_002514537.1|/8-122	1000	0
gi|186474812|ref|YP_001856282.1|/534-606:gi|186474813|ref|YP_001856283.1|/2-115	1000	0
gi|186474838|ref|YP_001856308.1|/201-270:gi|186474839|ref|YP_001856309.1|/4-116	1000	0
gi|186475767|ref|YP_001857237.1|/234-293:gi|186475768|ref|YP_001857238.1|/10-122	1000	0
gi|186475949|ref|YP_001857419.1|/248-313:gi|186475948|ref|YP_001857418.1|/10-122	1000	0
gi|186475954|ref|YP_001857424.1|/243-301:gi|186475955|ref|YP_001857425.1|/5-118	1000	0
gi|154688138|ref|YP_001423299.1|/376-443:gi|154688139|ref|YP_001423300.1|/4-115	1000	0
gi|221231427|ref|YP_002510579.1|/231-297:gi|221231426|ref|YP_002510578.1|/1-112	1000	0
gi|22125370|ref|NP_668793.1|/280-350:gi|22125369|ref|NP_668792.1|/1-113	1000	0
gi|30260459|ref|NP_842836.1|/85-152:gi|30260460|ref|NP_842837.1|/4-115	1000	0
gi|83644280|ref|YP_432715.1|/281-349:gi|83644278|ref|YP_432713.1|/9-121	1000	0
gi|83644286|ref|YP_432721.1|/222-280:gi|83644287|ref|YP_432722.1|/1-112	1000	0
gi|83644593|ref|YP_433028.1|/297-362:gi|83644592|ref|YP_433027.1|/26-137	1000	0
gi|62182468|ref|YP_218885.1|/129-194:gi|162139518|ref|YP_218884.2|/4-116	1000	0
gi|83644676|ref|YP_433111.1|/254-320:gi|83644677|ref|YP_433112.1|/1-113	1000	0
gi|53803481|ref|YP_114747.1|/243-309:gi|53803482|ref|YP_114746.1|/1-113	1000	0
gi|22126028|ref|NP_669451.1|/211-271:gi|22126027|ref|NP_669450.1|/20-131	1000	0
gi|186477154|ref|YP_001858624.1|/235-297:gi|186477155|ref|YP_001858625.1|/23-135	1000	0
gi|161484737|ref|NP_671099.2|/129-194:gi|161484736|ref|NP_671100.2|/4-116	1000	0
gi|197285543|ref|YP_002151415.1|/363-432:gi|197285544|ref|YP_002151416.1|/2-114	1000	0
gi|56414447|ref|YP_151522.1|/203-269:gi|56414448|ref|YP_151523.1|/2-101	1000	0
gi|116515922|ref|YP_816555.1|/208-274:gi|116515650|ref|YP_816556.1|/2-113	1000	0
gi|197286712|ref|YP_002152584.1|/129-194:gi|197286713|ref|YP_002152585.1|/4-116	1000	0
gi|186471095|ref|YP_001862413.1|/230-295:gi|186471094|ref|YP_001862412.1|/1-113	1000	0
gi|186471274|ref|YP_001862592.1|/237-303:gi|186471275|ref|YP_001862593.1|/1-112	1000	0
gi|56416359|ref|YP_153434.1|/255-320:gi|56416358|ref|YP_153433.1|/4-116	1000	0
gi|197249438|ref|YP_002145599.1|/337-394:gi|197247913|ref|YP_002145600.1|/5-119	1000	0
gi|197249152|ref|YP_002145676.1|/663-730:gi|197248644|ref|YP_002145675.1|/2-113	1000	0
gi|47525929|ref|YP_017278.1|/234-300:gi|47525930|ref|YP_017279.1|/2-113	1000	0
gi|169833288|ref|YP_001694657.1|/208-274:gi|169832995|ref|YP_001694658.1|/2-113	1000	0
gi|197251285|ref|YP_002147354.1|/447-515:gi|197249341|ref|YP_002147353.1|/6-118	1000	0
gi|171059363|ref|YP_001791712.1|/406-474:gi|171059362|ref|YP_001791711.1|/5-117	1000	0
gi|109899717|ref|YP_662972.1|/229-291:gi|109899716|ref|YP_662971.1|/4-115	1000	0
gi|47528358|ref|YP_019707.1|/136-199:gi|47528359|ref|YP_019708.1|/4-113	1000	0
gi|71905672|ref|YP_283259.1|/488-560:gi|71905673|ref|YP_283260.1|/2-115	1000	0
gi|71906820|ref|YP_284407.1|/240-304:gi|71906819|ref|YP_284406.1|/1-113	1000	0
gi|71907218|ref|YP_284805.1|/206-269:gi|71907217|ref|YP_284804.1|/4-115	1000	0
gi|77359738|ref|YP_339313.1|/166-232:gi|77359739|ref|YP_339314.1|/3-115	1000	0
gi|145599391|ref|YP_001163467.1|/280-350:gi|145599392|ref|YP_001163468.1|/1-113	1000	0
gi|71908055|ref|YP_285642.1|/482-548:gi|71908056|ref|YP_285643.1|/7-122	1000	0
gi|71908429|ref|YP_286016.1|/226-291:gi|71908428|ref|YP_286015.1|/1-113	1000	0
gi|15901999|ref|NP_346603.1|/232-298:gi|15902000|ref|NP_346604.1|/1-112	1000	0
gi|71908608|ref|YP_286195.1|/436-506:gi|71908609|ref|YP_286196.1|/4-116	1000	0
gi|187923281|ref|YP_001894923.1|/527-595:gi|187923280|ref|YP_001894922.1|/11-136	1000	0
gi|47530821|ref|YP_022170.1|/247-312:gi|47530822|ref|YP_022171.1|/1-112	1000	0
gi|187923505|ref|YP_001895147.1|/247-313:gi|187923506|ref|YP_001895148.1|/1-112	1000	0
gi|71909170|ref|YP_286757.1|/282-349:gi|71909169|ref|YP_286756.1|/6-117	1000	0
gi|49183567|ref|YP_026819.1|/191-258:gi|49183566|ref|YP_026818.1|/1-112	1000	0
gi|74318628|ref|YP_316368.1|/212-278:gi|74318629|ref|YP_316369.1|/7-120	1000	0
gi|73748016|ref|YP_307255.1|/330-395:gi|73748015|ref|YP_307254.1|/3-116	1000	0
gi|187924828|ref|YP_001896470.1|/206-272:gi|187924829|ref|YP_001896471.1|/3-117	1000	0
gi|73748089|ref|YP_307328.1|/359-426:gi|73748088|ref|YP_307327.1|/4-115	1000	0
gi|15595954|ref|NP_249448.1|/244-309:gi|15595953|ref|NP_249447.1|/1-113	1000	0
gi|73748977|ref|YP_308216.1|/142-207:gi|73748979|ref|YP_308218.1|/59-171	1000	0
gi|73749244|ref|YP_308483.1|/313-378:gi|73749245|ref|YP_308484.1|/3-116	1000	0
gi|15596295|ref|NP_249789.1|/181-247:gi|15596296|ref|NP_249790.1|/3-115	1000	0
gi|49185392|ref|YP_028644.1|/160-227:gi|49185393|ref|YP_028645.1|/3-114	1000	0
gi|51595603|ref|YP_069794.1|/450-515:gi|51595602|ref|YP_069793.1|/4-121	1000	0
gi|49186005|ref|YP_029257.1|/230-296:gi|49186004|ref|YP_029256.1|/1-113	1000	0
gi|49186032|ref|YP_029284.1|/238-304:gi|49186033|ref|YP_029285.1|/4-115	1000	0
gi|94990570|ref|YP_598670.1|/218-285:gi|94990571|ref|YP_598671.1|/2-113	1000	0
gi|126454999|ref|YP_001065093.1|/284-349:gi|126452265|ref|YP_001065094.1|/1-113	1000	0
gi|15597852|ref|NP_251346.1|/229-288:gi|15597853|ref|NP_251347.1|/1-113	1000	0
gi|51596757|ref|YP_070948.1|/264-328:gi|51596756|ref|YP_070947.1|/1-113	1000	0
gi|15598006|ref|NP_251500.1|/225-291:gi|15598005|ref|NP_251499.1|/1-113	1000	0
gi|126452317|ref|YP_001065794.1|/206-272:gi|126454333|ref|YP_001065793.1|/3-117	1000	0
gi|94984196|ref|YP_603560.1|/141-204:gi|94984195|ref|YP_603559.1|/2-112	1000	0
gi|49187427|ref|YP_030679.1|/85-152:gi|49187428|ref|YP_030680.1|/3-114	1000	0
gi|207857263|ref|YP_002243914.1|/267-330:gi|207857262|ref|YP_002243913.1|/2-114	1000	0
gi|207857816|ref|YP_002244467.1|/447-515:gi|207857815|ref|YP_002244466.1|/6-118	1000	0
gi|217957830|ref|YP_002336374.1|/276-343:gi|217957829|ref|YP_002336373.1|/4-115	1000	0
gi|15600392|ref|NP_253886.1|/222-282:gi|15600393|ref|NP_253887.1|/11-123	1000	0
gi|217958162|ref|YP_002336706.1|/167-234:gi|217958161|ref|YP_002336705.1|/1-112	1000	0
gi|217958696|ref|YP_002337244.1|/355-423:gi|217958697|ref|YP_002337245.1|/4-116	1000	0
gi|94992249|ref|YP_600348.1|/203-265:gi|94992248|ref|YP_600347.1|/1-113	1000	0
gi|156740839|ref|YP_001430968.1|/490-558:gi|156740840|ref|YP_001430969.1|/1-112	1000	0
gi|21909909|ref|NP_664177.1|/208-274:gi|21909908|ref|NP_664176.1|/2-113	1000	0
gi|218891152|ref|YP_002440018.1|/234-293:gi|218891153|ref|YP_002440019.1|/78-189	1000	0
gi|153947415|ref|YP_001402095.1|/203-269:gi|153946834|ref|YP_001402096.1|/3-117	1000	0
gi|15807720|ref|NP_285374.1|/522-594:gi|15807719|ref|NP_285373.1|/9-130	1000	0
gi|121997175|ref|YP_001001962.1|/528-593:gi|121997174|ref|YP_001001961.1|/11-125	1000	0
gi|205353511|ref|YP_002227312.1|/447-515:gi|205353510|ref|YP_002227311.1|/6-118	1000	0
gi|153947146|ref|YP_001402562.1|/136-196:gi|153948791|ref|YP_001402561.1|/1-113	1000	0
gi|83646819|ref|YP_435254.1|/209-274:gi|83646818|ref|YP_435253.1|/2-113	1000	0
gi|205353736|ref|YP_002227537.1|/246-311:gi|205353737|ref|YP_002227538.1|/1-113	1000	0
gi|83646829|ref|YP_435264.1|/230-295:gi|83646830|ref|YP_435265.1|/5-117	1000	0
gi|117619112|ref|YP_854722.1|/237-299:gi|117617627|ref|YP_854723.1|/2-113	1000	0
gi|76809142|ref|YP_331670.1|/238-304:gi|76811612|ref|YP_331671.1|/1-113	1000	0
gi|217962339|ref|YP_002340911.1|/141-208:gi|217962340|ref|YP_002340912.1|/4-115	1000	0
gi|218893586|ref|YP_002442455.1|/207-273:gi|218893585|ref|YP_002442454.1|/13-125	1000	0
gi|218893641|ref|YP_002442510.1|/309-375:gi|218893642|ref|YP_002442511.1|/4-116	1000	0
gi|218894587|ref|YP_002443457.1|/375-443:gi|218894586|ref|YP_002443456.1|/9-121	1000	0
gi|160899394|ref|YP_001564976.1|/252-317:gi|160899393|ref|YP_001564975.1|/1-113	1000	0
gi|152989700|ref|YP_001347434.1|/235-299:gi|152984853|ref|YP_001347435.1|/52-164	1000	0
gi|194449300|ref|YP_002046182.1|/240-304:gi|194451571|ref|YP_002046183.1|/11-122	1000	0
gi|152988362|ref|YP_001347714.1|/225-291:gi|152986242|ref|YP_001347715.1|/3-115	1000	0
gi|194449933|ref|YP_002046462.1|/447-515:gi|194447975|ref|YP_002046461.1|/6-118	1000	0
gi|31792219|ref|NP_854712.1|/632-700:gi|31792218|ref|NP_854711.1|/2-113	1000	0
gi|32267106|ref|NP_861138.1|/207-262:gi|32267107|ref|NP_861139.1|/2-108	1000	0
gi|194447543|ref|YP_002047174.1|/236-302:gi|194449190|ref|YP_002047173.1|/1-113	1000	0
gi|76819371|ref|YP_335820.1|/153-218:gi|76817317|ref|YP_335819.1|/14-127	1000	0
gi|15644793|ref|NP_206963.1|/31-92:gi|15644795|ref|NP_206965.1|/2-113	1000	0
gi|152983849|ref|YP_001348857.1|/208-273:gi|152983691|ref|YP_001348856.1|/7-118	1000	0
gi|170022434|ref|YP_001718939.1|/233-293:gi|170022433|ref|YP_001718938.1|/5-117	1000	0
gi|209558841|ref|YP_002285313.1|/270-337:gi|209558840|ref|YP_002285312.1|/3-114	1000	0
gi|152987472|ref|YP_001350305.1|/412-502:gi|152989726|ref|YP_001350303.1|/6-123	1000	0
gi|170023955|ref|YP_001720460.1|/248-312:gi|170023956|ref|YP_001720461.1|/1-113	1000	0
gi|218779811|ref|YP_002431129.1|/275-339:gi|218779810|ref|YP_002431128.1|/2-114	1000	0
gi|152986727|ref|YP_001350766.1|/756-822:gi|152986806|ref|YP_001350767.1|/2-110	1000	0
gi|152983809|ref|YP_001351594.1|/375-443:gi|152989220|ref|YP_001351593.1|/9-121	1000	0
gi|152983647|ref|YP_001351625.1|/360-428:gi|152985286|ref|YP_001351624.1|/3-115	1000	0
gi|126441579|ref|YP_001057285.1|/61-129:gi|126438463|ref|YP_001057284.1|/3-117	1000	0
gi|28896526|ref|NP_802876.1|/270-337:gi|28896527|ref|NP_802877.1|/3-114	1000	0
gi|30019452|ref|NP_831083.1|/238-304:gi|30019451|ref|NP_831082.1|/4-115	1000	0
gi|194446263|ref|YP_002042752.1|/230-290:gi|194444248|ref|YP_002042753.1|/5-117	1000	0
gi|116050424|ref|YP_790757.1|/225-289:gi|116050423|ref|YP_790758.1|/1-113	1000	0
gi|188526969|ref|YP_001909656.1|/204-265:gi|188526970|ref|YP_001909657.1|/2-113	1000	0
gi|194446308|ref|YP_002043421.1|/246-312:gi|194442721|ref|YP_002043422.1|/6-118	1000	0
gi|194443672|ref|YP_002043541.1|/145-205:gi|194446648|ref|YP_002043542.1|/1-113	1000	0
gi|194445336|ref|YP_002043831.1|/255-320:gi|194444693|ref|YP_002043830.1|/4-116	1000	0
gi|219667788|ref|YP_002458223.1|/132-198:gi|219667787|ref|YP_002458222.1|/2-114	1000	0
gi|186680835|ref|YP_001864031.1|/135-203:gi|186680836|ref|YP_001864032.1|/2-116	1000	0
gi|219668334|ref|YP_002458769.1|/194-256:gi|219668333|ref|YP_002458768.1|/1-113	1000	0
gi|167629027|ref|YP_001679526.1|/430-495:gi|167629026|ref|YP_001679525.1|/5-121	1000	0
gi|145222333|ref|YP_001133011.1|/231-297:gi|145222334|ref|YP_001133012.1|/6-118	1000	0
gi|126444280|ref|YP_001062197.1|/184-285:gi|126445386|ref|YP_001062198.1|/3-116	1000	0
gi|116053312|ref|YP_793636.1|/378-446:gi|116053313|ref|YP_793637.1|/11-123	1000	0
gi|146320951|ref|YP_001200662.1|/239-306:gi|146320952|ref|YP_001200663.1|/3-114	1000	0
gi|116053347|ref|YP_793671.1|/222-282:gi|116053348|ref|YP_793672.1|/11-123	1000	0
gi|116053508|ref|YP_793835.1|/209-276:gi|116053507|ref|YP_793834.1|/4-118	1000	0
gi|104779398|ref|YP_605896.1|/372-440:gi|104779399|ref|YP_605897.1|/9-121	1000	0
gi|42779796|ref|NP_977043.1|/234-300:gi|42779797|ref|NP_977044.1|/2-113	1000	0
gi|197364346|ref|YP_002143983.1|/194-254:gi|197364347|ref|YP_002143984.1|/5-117	1000	0
gi|89893291|ref|YP_516778.1|/227-301:gi|89893292|ref|YP_516779.1|/1-113	1000	0
gi|134093671|ref|YP_001098746.1|/421-486:gi|134093672|ref|YP_001098747.1|/11-123	1000	0
gi|42780488|ref|NP_977735.1|/238-304:gi|42780487|ref|NP_977734.1|/4-115	1000	0
gi|89893593|ref|YP_517080.1|/241-305:gi|89893594|ref|YP_517081.1|/1-112	1000	0
gi|145225289|ref|YP_001135967.1|/291-362:gi|145225290|ref|YP_001135968.1|/6-117	1000	0
gi|104781529|ref|YP_608027.1|/272-336:gi|104781530|ref|YP_608028.1|/3-115	1000	0
gi|53718346|ref|YP_107332.1|/326-382:gi|53718347|ref|YP_107333.1|/2-113	1000	0
gi|161612667|ref|YP_001586632.1|/253-321:gi|161612669|ref|YP_001586634.1|/7-119	1000	0
gi|197117910|ref|YP_002138337.1|/437-503:gi|197117909|ref|YP_002138336.1|/5-117	1000	0
gi|42781624|ref|NP_978871.1|/160-227:gi|42781625|ref|NP_978872.1|/3-114	1000	0
gi|134095799|ref|YP_001100874.1|/274-339:gi|134095798|ref|YP_001100873.1|/1-113	1000	0
gi|134095856|ref|YP_001100931.1|/225-290:gi|134095857|ref|YP_001100932.1|/1-113	1000	0
gi|89895636|ref|YP_519123.1|/229-296:gi|89895637|ref|YP_519124.1|/38-152	1000	0
gi|89896307|ref|YP_519794.1|/206-273:gi|89896308|ref|YP_519795.1|/1-113	1000	0
gi|159896980|ref|YP_001543227.1|/50-116:gi|159896979|ref|YP_001543226.1|/2-115	1000	0
gi|104783675|ref|YP_610173.1|/754-820:gi|104783676|ref|YP_610174.1|/2-110	1000	0
gi|89896828|ref|YP_520315.1|/322-389:gi|89896827|ref|YP_520314.1|/5-116	1000	0
gi|219847195|ref|YP_002461628.1|/152-216:gi|219847194|ref|YP_002461627.1|/4-115	1000	0
gi|42784036|ref|NP_981283.1|/112-170:gi|42784035|ref|NP_981282.1|/2-113	1000	0
gi|89897563|ref|YP_521050.1|/327-394:gi|89897562|ref|YP_521049.1|/1-113	1000	0
gi|70733707|ref|YP_257347.1|/243-309:gi|70733706|ref|YP_257346.1|/1-112	1000	0
gi|53721676|ref|YP_110661.1|/233-298:gi|53721677|ref|YP_110662.1|/1-113	1000	0
gi|125623752|ref|YP_001032235.1|/272-339:gi|125623751|ref|YP_001032234.1|/4-115	1000	0
gi|218231013|ref|YP_002365382.1|/262-328:gi|218232832|ref|YP_002365383.1|/2-113	1000	0
gi|53722481|ref|YP_111466.1|/230-295:gi|53722482|ref|YP_111467.1|/1-113	1000	0
gi|53722628|ref|YP_111613.1|/116-181:gi|53722627|ref|YP_111612.1|/9-122	1000	0
gi|53722667|ref|YP_111652.1|/130-231:gi|53722669|ref|YP_111654.1|/39-152	1000	0
gi|161617900|ref|YP_001591865.1|/255-320:gi|161617899|ref|YP_001591864.1|/4-116	1000	0
gi|70730032|ref|YP_259771.1|/234-293:gi|70730033|ref|YP_259772.1|/3-114	1000	0
gi|218235425|ref|YP_002366588.1|/63-130:gi|218236009|ref|YP_002366587.1|/4-115	1000	0
gi|218232323|ref|YP_002366680.1|/133-199:gi|218235313|ref|YP_002366679.1|/3-114	1000	0
gi|159901161|ref|YP_001547408.1|/303-368:gi|159901160|ref|YP_001547407.1|/1-115	1000	0
gi|159901176|ref|YP_001547423.1|/187-254:gi|159901175|ref|YP_001547422.1|/2-113	1000	0
gi|218232973|ref|YP_002367281.1|/66-123:gi|218231545|ref|YP_002367280.1|/2-113	1000	0
gi|218235628|ref|YP_002367382.1|/245-312:gi|218233709|ref|YP_002367381.1|/2-113	1000	0
gi|134298201|ref|YP_001111697.1|/260-327:gi|134298200|ref|YP_001111696.1|/7-118	1000	0
gi|218234352|ref|YP_002367875.1|/260-327:gi|218233819|ref|YP_002367876.1|/5-116	1000	0
gi|153004892|ref|YP_001379217.1|/684-751:gi|153004891|ref|YP_001379216.1|/3-117	1000	0
gi|70732429|ref|YP_262191.1|/232-296:gi|70732428|ref|YP_262190.1|/3-115	1000	0
gi|29830591|ref|NP_825225.1|/261-332:gi|29830590|ref|NP_825224.1|/11-123	1000	0
gi|194735763|ref|YP_002115341.1|/461-518:gi|194733999|ref|YP_002115342.1|/4-121	1000	0
gi|83718780|ref|YP_440598.1|/238-304:gi|83719158|ref|YP_440599.1|/1-113	1000	0
gi|29830701|ref|NP_825335.1|/248-315:gi|29830702|ref|NP_825336.1|/9-121	1000	0
gi|218233585|ref|YP_002369839.1|/258-324:gi|218234504|ref|YP_002369838.1|/2-113	1000	0
gi|194737962|ref|YP_002116982.1|/238-300:gi|194736327|ref|YP_002116983.1|/2-112	1000	0
gi|83720581|ref|YP_442393.1|/597-667:gi|83719547|ref|YP_442392.1|/10-126	1000	0
gi|152974826|ref|YP_001374343.1|/238-303:gi|152974825|ref|YP_001374342.1|/4-115	1000	0
gi|220904945|ref|YP_002480257.1|/717-784:gi|220904946|ref|YP_002480258.1|/14-125	1000	0
gi|83719707|ref|YP_443832.1|/240-305:gi|83718982|ref|YP_443831.1|/1-113	1000	0
gi|134287720|ref|YP_001109886.1|/230-295:gi|134287719|ref|YP_001109885.1|/1-113	1000	0
gi|91784261|ref|YP_559467.1|/591-661:gi|91784262|ref|YP_559468.1|/9-125	1000	0
gi|220905532|ref|YP_002480844.1|/263-314:gi|220905533|ref|YP_002480845.1|/5-116	1000	0
gi|78355743|ref|YP_387192.1|/330-404:gi|78355742|ref|YP_387191.1|/1-114	1000	0
gi|78355758|ref|YP_387207.1|/437-515:gi|78355757|ref|YP_387206.1|/1-113	1000	0
gi|134291361|ref|YP_001115130.1|/221-316:gi|134291358|ref|YP_001115127.1|/24-136	1000	0
gi|134291388|ref|YP_001115157.1|/249-307:gi|134291387|ref|YP_001115156.1|/1-113	1000	0
gi|218694663|ref|YP_002402330.1|/267-330:gi|218694664|ref|YP_002402331.1|/1-113	1000	0
gi|56459207|ref|YP_154488.1|/196-260:gi|56459206|ref|YP_154487.1|/1-113	1000	0
gi|134292036|ref|YP_001115772.1|/161-226:gi|134292037|ref|YP_001115773.1|/3-114	1000	0
gi|78356727|ref|YP_388176.1|/349-415:gi|78356728|ref|YP_388177.1|/3-115	1000	0
gi|15828318|ref|NP_302581.1|/155-221:gi|15828317|ref|NP_302580.1|/1-84	1000	0
gi|21220619|ref|NP_626398.1|/237-300:gi|21220620|ref|NP_626399.1|/2-114	1000	0
gi|56460760|ref|YP_156041.1|/118-186:gi|56460761|ref|YP_156042.1|/10-121	1000	0
gi|197249594|ref|YP_002148925.1|/129-194:gi|197249100|ref|YP_002148924.1|/4-116	1000	0
gi|134293531|ref|YP_001117267.1|/234-301:gi|134293532|ref|YP_001117268.1|/1-112	1000	0
gi|21221455|ref|NP_627234.1|/344-411:gi|21221456|ref|NP_627235.1|/7-118	1000	0
gi|218896332|ref|YP_002444743.1|/238-304:gi|218896331|ref|YP_002444742.1|/4-115	1000	0
gi|16759975|ref|NP_455592.1|/236-302:gi|161501946|ref|NP_455593.2|/1-112	1000	0
gi|146306492|ref|YP_001186957.1|/244-309:gi|146306491|ref|YP_001186956.1|/1-113	1000	0
gi|21222152|ref|NP_627931.1|/150-214:gi|21222153|ref|NP_627932.1|/29-140	1000	0
gi|183980659|ref|YP_001848950.1|/615-683:gi|183980660|ref|YP_001848951.1|/2-113	1000	0
gi|146307500|ref|YP_001187965.1|/210-275:gi|146307499|ref|YP_001187964.1|/1-114	1000	0
gi|218887238|ref|YP_002436559.1|/449-515:gi|218887239|ref|YP_002436560.1|/4-116	1000	0
gi|182435927|ref|YP_001823646.1|/269-330:gi|182435928|ref|YP_001823647.1|/1-113	1000	0
gi|46579829|ref|YP_010637.1|/350-416:gi|46579830|ref|YP_010638.1|/2-114	1000	0
gi|120601108|ref|YP_965508.1|/356-422:gi|120601109|ref|YP_965509.1|/7-119	1000	0
gi|91781463|ref|YP_556669.1|/201-270:gi|91781464|ref|YP_556670.1|/4-116	1000	0
gi|148546877|ref|YP_001266979.1|/224-288:gi|148546876|ref|YP_001266978.1|/1-113	1000	0
gi|16764585|ref|NP_460200.1|/267-330:gi|16764586|ref|NP_460201.1|/2-114	1000	0
gi|148547950|ref|YP_001268052.1|/209-274:gi|148547951|ref|YP_001268053.1|/1-113	1000	0
gi|120603083|ref|YP_967483.1|/585-649:gi|120603082|ref|YP_967482.1|/5-119	1000	0
gi|16765596|ref|NP_461211.1|/461-518:gi|16765597|ref|NP_461212.1|/4-121	1000	0
gi|16766095|ref|NP_461710.1|/246-311:gi|16766096|ref|NP_461711.1|/1-113	1000	0
gi|46578556|ref|YP_009364.1|/335-408:gi|46578557|ref|YP_009365.1|/8-120	1000	0
gi|108798042|ref|YP_638239.1|/153-231:gi|108798043|ref|YP_638240.1|/11-134	1000	0
gi|16766789|ref|NP_462404.1|/233-293:gi|16766790|ref|NP_462405.1|/5-117	1000	0
gi|108798409|ref|YP_638606.1|/156-220:gi|108798410|ref|YP_638607.1|/32-143	1000	0
gi|182436018|ref|YP_001823737.1|/116-180:gi|182436017|ref|YP_001823736.1|/19-130	1000	0
gi|91785407|ref|YP_560613.1|/215-273:gi|91785406|ref|YP_560612.1|/3-115	1000	0
gi|152982578|ref|YP_001354866.1|/201-267:gi|152981341|ref|YP_001354865.1|/1-114	1000	0
gi|167031065|ref|YP_001666296.1|/241-307:gi|167031064|ref|YP_001666295.1|/1-112	1000	0
gi|91777128|ref|YP_552336.1|/105-169:gi|91777132|ref|YP_552340.1|/2-117	1000	0
gi|157368724|ref|YP_001476713.1|/136-196:gi|157368725|ref|YP_001476714.1|/1-113	1000	0
gi|46580800|ref|YP_011608.1|/113-188:gi|46580799|ref|YP_011607.1|/5-117	1000	0
gi|167032266|ref|YP_001667497.1|/233-292:gi|167032265|ref|YP_001667496.1|/23-134	1000	0
gi|46581623|ref|YP_012431.1|/253-351:gi|46581622|ref|YP_012430.1|/5-117	1000	0
gi|46581783|ref|YP_012591.1|/426-492:gi|46581782|ref|YP_012590.1|/4-116	1000	0
gi|182437801|ref|YP_001825520.1|/157-223:gi|182437802|ref|YP_001825521.1|/2-113	1000	0
gi|167033990|ref|YP_001669221.1|/170-235:gi|167033988|ref|YP_001669219.1|/13-123	1000	0
gi|56962304|ref|YP_174029.1|/215-282:gi|56962305|ref|YP_174030.1|/4-115	1000	0
gi|146329783|ref|YP_001209090.1|/483-556:gi|146328823|ref|YP_001209091.1|/7-119	1000	0
gi|152967564|ref|YP_001363348.1|/267-334:gi|152967563|ref|YP_001363347.1|/10-122	1000	0
gi|56963289|ref|YP_175020.1|/233-299:gi|56963288|ref|YP_175019.1|/4-114	1000	0
gi|146297038|ref|YP_001180809.1|/345-412:gi|146297039|ref|YP_001180810.1|/2-116	1000	0
gi|56965404|ref|YP_177136.1|/138-206:gi|56965403|ref|YP_177135.1|/4-116	1000	0
gi|159042767|ref|YP_001531561.1|/343-408:gi|159042768|ref|YP_001531562.1|/2-113	1000	0
gi|71907878|ref|YP_285465.1|/244-310:gi|71907879|ref|YP_285466.1|/1-113	1000	0
gi|15612852|ref|NP_241155.1|/123-184:gi|15612851|ref|NP_241154.1|/2-113	1000	0
gi|15613317|ref|NP_241620.1|/123-184:gi|15613318|ref|NP_241621.1|/2-113	1000	0
gi|159043957|ref|YP_001532751.1|/671-737:gi|159043955|ref|YP_001532749.1|/3-117	1000	0
gi|26989433|ref|NP_744858.1|/237-302:gi|26989432|ref|NP_744857.1|/1-113	1000	0
gi|15613717|ref|NP_242020.1|/531-595:gi|15613716|ref|NP_242019.1|/5-116	1000	0
gi|119776319|ref|YP_929059.1|/208-270:gi|119776318|ref|YP_929058.1|/5-117	1000	0
gi|118473327|ref|YP_889725.1|/254-326:gi|118473019|ref|YP_889726.1|/3-115	1000	0
gi|119776558|ref|YP_929298.1|/126-191:gi|119776559|ref|YP_929299.1|/5-117	1000	0
gi|119776565|ref|YP_929305.1|/239-301:gi|119776564|ref|YP_929304.1|/2-113	1000	0
gi|159045107|ref|YP_001533901.1|/546-616:gi|159045108|ref|YP_001533902.1|/9-121	1000	0
gi|117918709|ref|YP_867901.1|/235-297:gi|117918710|ref|YP_867902.1|/2-113	1000	0
gi|15615263|ref|NP_243566.1|/115-180:gi|15615264|ref|NP_243567.1|/2-113	1000	0
gi|117919088|ref|YP_868280.1|/429-498:gi|117919089|ref|YP_868281.1|/5-117	1000	0
gi|15615511|ref|NP_243815.1|/439-505:gi|15615510|ref|NP_243814.1|/2-113	1000	0
gi|157164678|ref|YP_001467230.1|/161-220:gi|157164104|ref|YP_001467231.1|/1-113	1000	0
gi|206576674|ref|YP_002240511.1|/340-393:gi|206575903|ref|YP_002240512.1|/4-118	1000	0
gi|15839881|ref|NP_334918.1|/157-223:gi|15839882|ref|NP_334919.1|/5-116	1000	0
gi|170719205|ref|YP_001746893.1|/238-304:gi|170719204|ref|YP_001746892.1|/1-113	1000	0
gi|154174914|ref|YP_001407524.1|/437-510:gi|154173869|ref|YP_001407525.1|/12-124	1000	0
gi|170720860|ref|YP_001748548.1|/227-293:gi|170720861|ref|YP_001748549.1|/1-113	1000	0
gi|152970274|ref|YP_001335383.1|/448-516:gi|152970273|ref|YP_001335382.1|/6-118	1000	0
gi|117922457|ref|YP_871649.1|/252-302:gi|117922456|ref|YP_871648.1|/1-113	1000	0
gi|148821964|ref|YP_001286718.1|/249-313:gi|148821963|ref|YP_001286717.1|/21-133	1000	0
gi|170723553|ref|YP_001751241.1|/241-307:gi|170723552|ref|YP_001751240.1|/1-112	1000	0
gi|148822111|ref|YP_001286865.1|/230-296:gi|148822112|ref|YP_001286866.1|/11-123	1000	0
gi|203288190|ref|YP_002223205.1|/152-222:gi|203288189|ref|YP_002223204.1|/2-114	1000	0
gi|188996090|ref|YP_001930341.1|/200-258:gi|188996091|ref|YP_001930342.1|/2-114	1000	0
gi|52784923|ref|YP_090752.1|/232-298:gi|52784924|ref|YP_090753.1|/1-110	1000	0
gi|146280783|ref|YP_001170936.1|/276-338:gi|146280784|ref|YP_001170937.1|/1-113	1000	0
gi|146280821|ref|YP_001170974.1|/205-272:gi|146280822|ref|YP_001170975.1|/4-118	1000	0
gi|126174121|ref|YP_001050270.1|/250-316:gi|126174120|ref|YP_001050269.1|/1-113	1000	0
gi|152973509|ref|YP_001338560.1|/262-328:gi|152973508|ref|YP_001338559.1|/2-114	1000	0
gi|188997080|ref|YP_001931331.1|/109-171:gi|188997081|ref|YP_001931332.1|/2-114	1000	0
gi|121613204|ref|YP_001000900.1|/186-244:gi|121612729|ref|YP_001000901.1|/2-113	1000	0
gi|146281291|ref|YP_001171444.1|/251-316:gi|146281292|ref|YP_001171445.1|/16-128	1000	0
gi|157415489|ref|YP_001482745.1|/211-269:gi|157415490|ref|YP_001482746.1|/2-113	1000	0
gi|126175601|ref|YP_001051750.1|/385-468:gi|126175600|ref|YP_001051749.1|/26-149	1000	0
gi|152993451|ref|YP_001359172.1|/196-254:gi|152993452|ref|YP_001359173.1|/1-113	1000	0
gi|15836992|ref|NP_297680.1|/267-324:gi|15836991|ref|NP_297679.1|/1-113	1000	0
gi|152993762|ref|YP_001359483.1|/74-138:gi|152993763|ref|YP_001359484.1|/2-114	1000	0
gi|52787822|ref|YP_093651.1|/111-168:gi|52787820|ref|YP_093649.1|/2-113	1000	0
gi|126176067|ref|YP_001052216.1|/200-259:gi|126176066|ref|YP_001052215.1|/2-114	1000	0
gi|52787889|ref|YP_093718.1|/115-172:gi|52787890|ref|YP_093719.1|/2-113	1000	0
gi|187251604|ref|YP_001876086.1|/392-459:gi|187251602|ref|YP_001876084.1|/8-122	1000	0
gi|126176487|ref|YP_001052636.1|/127-195:gi|126176488|ref|YP_001052637.1|/3-114	1000	0
gi|152998791|ref|YP_001364472.1|/231-297:gi|152998792|ref|YP_001364473.1|/1-113	1000	0
gi|152998812|ref|YP_001364493.1|/126-191:gi|152998811|ref|YP_001364492.1|/5-117	1000	0
gi|152998987|ref|YP_001364668.1|/200-270:gi|152998988|ref|YP_001364669.1|/2-114	1000	0
gi|57238094|ref|YP_179344.1|/191-254:gi|57238095|ref|YP_179345.1|/3-115	1000	0
gi|71734748|ref|YP_273029.1|/309-375:gi|71734676|ref|YP_273028.1|/5-117	1000	0
gi|116333281|ref|YP_794808.1|/224-291:gi|116333280|ref|YP_794807.1|/2-114	1000	0
gi|153001014|ref|YP_001366695.1|/241-301:gi|153001013|ref|YP_001366694.1|/4-116	1000	0
gi|15608042|ref|NP_215417.1|/230-296:gi|15608043|ref|NP_215418.1|/11-123	1000	0
gi|146313728|ref|YP_001178802.1|/129-194:gi|146313729|ref|YP_001178803.1|/4-116	1000	0
gi|191637983|ref|YP_001987149.1|/252-318:gi|191637982|ref|YP_001987148.1|/1-115	1000	0
gi|16079368|ref|NP_390192.1|/364-431:gi|16079369|ref|NP_390193.1|/7-118	1000	0
gi|156933149|ref|YP_001437065.1|/246-311:gi|156933148|ref|YP_001437064.1|/1-113	1000	0
gi|156933162|ref|YP_001437078.1|/461-518:gi|156933161|ref|YP_001437077.1|/4-121	1000	0
gi|66043534|ref|YP_233375.1|/375-443:gi|66043533|ref|YP_233374.1|/9-121	1000	0
gi|66044087|ref|YP_233928.1|/756-822:gi|66044086|ref|YP_233927.1|/19-127	1000	0
gi|118476035|ref|YP_893186.1|/111-178:gi|118476036|ref|YP_893187.1|/4-115	1000	0
gi|66044363|ref|YP_234204.1|/277-335:gi|66044362|ref|YP_234203.1|/6-120	1000	0
gi|116494702|ref|YP_806436.1|/81-145:gi|116494703|ref|YP_806437.1|/2-112	1000	0
gi|160876122|ref|YP_001555438.1|/214-271:gi|160876123|ref|YP_001555439.1|/23-146	1000	0
gi|66046171|ref|YP_236012.1|/641-706:gi|66046170|ref|YP_236011.1|/5-118	1000	0
gi|156936561|ref|YP_001440475.1|/169-232:gi|156936560|ref|YP_001440474.1|/4-115	1000	0
gi|118477955|ref|YP_895106.1|/160-227:gi|118477956|ref|YP_895107.1|/20-131	1000	0
gi|73749325|ref|YP_308564.1|/168-233:gi|73749326|ref|YP_308565.1|/1-114	1000	0
gi|66047221|ref|YP_237062.1|/363-431:gi|66047222|ref|YP_237063.1|/3-115	1000	0
gi|104773777|ref|YP_618757.1|/280-346:gi|104773776|ref|YP_618756.1|/1-115	1000	0
gi|120610131|ref|YP_969809.1|/137-202:gi|120610132|ref|YP_969810.1|/2-122	1000	0
gi|217971464|ref|YP_002356215.1|/244-306:gi|217971465|ref|YP_002356216.1|/2-113	1000	0
gi|118479687|ref|YP_896838.1|/85-152:gi|118479688|ref|YP_896839.1|/3-114	1000	0
gi|118619771|ref|YP_908103.1|/239-311:gi|118619772|ref|YP_908104.1|/3-115	1000	0
gi|49480153|ref|YP_034818.1|/331-387:gi|49476835|ref|YP_034819.1|/5-119	1000	0
gi|49476837|ref|YP_034843.1|/265-331:gi|49480172|ref|YP_034844.1|/2-113	1000	0
gi|28869159|ref|NP_791778.1|/148-214:gi|28869160|ref|NP_791779.1|/3-115	1000	0
gi|50120278|ref|YP_049445.1|/671-738:gi|50120277|ref|YP_049444.1|/3-114	1000	0
gi|28869831|ref|NP_792450.1|/200-265:gi|28869832|ref|NP_792451.1|/6-119	1000	0
gi|28871372|ref|NP_793991.1|/243-308:gi|28871373|ref|NP_793992.1|/1-113	1000	0
gi|28871428|ref|NP_794047.1|/363-431:gi|28871429|ref|NP_794048.1|/3-115	1000	0
gi|116630288|ref|YP_815509.1|/153-218:gi|116630289|ref|YP_815511.1|/1-113	1000	0
gi|15834361|ref|NP_313134.1|/339-395:gi|15834360|ref|NP_313133.1|/2-118	1000	0
gi|49478634|ref|YP_038489.1|/134-197:gi|49481533|ref|YP_038490.1|/2-113	1000	0
gi|91793039|ref|YP_562690.1|/899-964:gi|91793040|ref|YP_562691.1|/15-128	1000	0
gi|49481081|ref|YP_039054.1|/258-324:gi|49480366|ref|YP_039053.1|/2-113	1000	0
gi|188533242|ref|YP_001907039.1|/230-293:gi|188533241|ref|YP_001907038.1|/1-112	1000	0
gi|49481209|ref|YP_039455.1|/382-449:gi|49480468|ref|YP_039456.1|/4-115	1000	0
gi|163943205|ref|YP_001642435.1|/242-308:gi|163943206|ref|YP_001642436.1|/4-115	1000	0
gi|42518844|ref|NP_964774.1|/253-319:gi|42518843|ref|NP_964773.1|/2-116	1000	0
gi|170078060|ref|YP_001734698.1|/277-342:gi|170078061|ref|YP_001734699.1|/2-114	1000	0
gi|188534672|ref|YP_001908469.1|/203-269:gi|188534673|ref|YP_001908470.1|/3-117	1000	0
gi|163939391|ref|YP_001644275.1|/364-431:gi|163939390|ref|YP_001644274.1|/5-116	1000	0
gi|148244497|ref|YP_001219191.1|/499-571:gi|148244496|ref|YP_001219190.1|/8-121	1000	0
gi|163939802|ref|YP_001644686.1|/133-199:gi|163939801|ref|YP_001644685.1|/3-114	1000	0
gi|85373331|ref|YP_457393.1|/278-346:gi|85373330|ref|YP_457392.1|/1-112	1000	0
gi|114562309|ref|YP_749822.1|/242-294:gi|114562310|ref|YP_749823.1|/1-113	1000	0
gi|78043258|ref|YP_358963.1|/257-324:gi|78045188|ref|YP_358964.1|/2-113	1000	0
gi|148241877|ref|YP_001227034.1|/141-205:gi|148241878|ref|YP_001227035.1|/12-128	1000	0
gi|93006052|ref|YP_580489.1|/329-392:gi|93006051|ref|YP_580488.1|/2-118	1000	0
gi|148242057|ref|YP_001227214.1|/229-284:gi|148242058|ref|YP_001227215.1|/5-117	1000	0
gi|78045086|ref|YP_359970.1|/236-300:gi|78044540|ref|YP_359971.1|/1-113	1000	0
gi|16124493|ref|NP_419057.1|/299-364:gi|16124492|ref|NP_419056.1|/2-113	1000	0
gi|148543653|ref|YP_001271023.1|/257-323:gi|148543652|ref|YP_001271022.1|/1-115	1000	0
gi|184152767|ref|YP_001841108.1|/149-216:gi|184152766|ref|YP_001841107.1|/1-113	1000	0
gi|163942944|ref|YP_001647828.1|/247-312:gi|163942945|ref|YP_001647829.1|/1-112	1000	0
gi|184153067|ref|YP_001841408.1|/257-323:gi|184153066|ref|YP_001841407.1|/1-115	1000	0
gi|148652853|ref|YP_001279946.1|/230-296:gi|148652854|ref|YP_001279947.1|/2-115	1000	0
gi|60681101|ref|YP_211245.1|/204-270:gi|60681102|ref|YP_211246.1|/4-121	1000	0
gi|148653889|ref|YP_001280982.1|/299-365:gi|148653890|ref|YP_001280983.1|/4-119	1000	0
gi|167623376|ref|YP_001673670.1|/148-214:gi|167623377|ref|YP_001673671.1|/4-116	1000	0
gi|60681721|ref|YP_211865.1|/233-299:gi|60681720|ref|YP_211864.1|/2-115	1000	0
gi|167623988|ref|YP_001674282.1|/369-436:gi|167623987|ref|YP_001674281.1|/2-114	1000	0
gi|119944208|ref|YP_941888.1|/472-534:gi|119944203|ref|YP_941883.1|/7-122	1000	0
gi|215489243|ref|YP_002331674.1|/238-300:gi|215489244|ref|YP_002331675.1|/2-112	1000	0
gi|119944746|ref|YP_942426.1|/247-311:gi|119944747|ref|YP_942427.1|/6-117	1000	0
gi|215489712|ref|YP_002332143.1|/255-320:gi|215489711|ref|YP_002332142.1|/4-116	1000	0
gi|90961026|ref|YP_534942.1|/376-443:gi|90961025|ref|YP_534941.1|/2-113	1000	0
gi|221234300|ref|YP_002516736.1|/238-296:gi|221234299|ref|YP_002516735.1|/2-114	1000	0
gi|167625512|ref|YP_001675806.1|/234-294:gi|167625511|ref|YP_001675805.1|/1-113	1000	0
gi|221235778|ref|YP_002518215.1|/239-306:gi|221235781|ref|YP_002518218.1|/1-113	1000	0
gi|110642288|ref|YP_670018.1|/240-304:gi|110642289|ref|YP_670019.1|/11-122	1000	0
gi|110642718|ref|YP_670448.1|/270-338:gi|110642716|ref|YP_670446.1|/6-118	1000	0
gi|53715149|ref|YP_101141.1|/289-357:gi|53715148|ref|YP_101140.1|/8-120	1000	0
gi|127512898|ref|YP_001094095.1|/339-406:gi|127512897|ref|YP_001094094.1|/2-114	1000	0
gi|108763456|ref|YP_632747.1|/480-546:gi|108757358|ref|YP_632748.1|/5-117	1000	0
gi|125624710|ref|YP_001033193.1|/90-145:gi|125624711|ref|YP_001033194.1|/2-112	1000	0
gi|29346399|ref|NP_809902.1|/232-298:gi|29346400|ref|NP_809903.1|/2-114	1000	0
gi|108761011|ref|YP_634538.1|/387-453:gi|108758838|ref|YP_634537.1|/6-119	1000	0
gi|116493444|ref|YP_805179.1|/147-214:gi|116493445|ref|YP_805180.1|/1-113	1000	0
gi|113968584|ref|YP_732377.1|/231-297:gi|113968585|ref|YP_732378.1|/1-113	1000	0
gi|113968603|ref|YP_732396.1|/126-191:gi|113968602|ref|YP_732395.1|/5-117	1000	0
gi|113968626|ref|YP_732419.1|/201-265:gi|113968625|ref|YP_732418.1|/1-113	1000	0
gi|170020038|ref|YP_001724992.1|/211-271:gi|170020039|ref|YP_001724993.1|/2-113	1000	0
gi|116511654|ref|YP_808870.1|/166-233:gi|116511653|ref|YP_808869.1|/15-129	1000	0
gi|113969162|ref|YP_732955.1|/189-250:gi|113969163|ref|YP_732956.1|/11-122	1000	0
gi|167647855|ref|YP_001685518.1|/251-308:gi|167647856|ref|YP_001685519.1|/1-113	1000	0
gi|167648606|ref|YP_001686269.1|/238-301:gi|167648605|ref|YP_001686268.1|/14-126	1000	0
gi|188585545|ref|YP_001917090.1|/262-326:gi|188585544|ref|YP_001917089.1|/8-119	1000	0
gi|94987586|ref|YP_595519.1|/639-692:gi|94987584|ref|YP_595517.1|/3-118	1000	0
gi|192362360|ref|YP_001981289.1|/253-312:gi|192359014|ref|YP_001981290.1|/1-113	1000	0
gi|150003410|ref|YP_001298154.1|/232-300:gi|150003409|ref|YP_001298153.1|/2-116	1000	0
gi|113971608|ref|YP_735401.1|/261-326:gi|113971609|ref|YP_735402.1|/21-133	1000	0
gi|192361351|ref|YP_001983662.1|/318-384:gi|192360048|ref|YP_001983663.1|/4-116	1000	0
gi|114046931|ref|YP_737481.1|/378-446:gi|114046930|ref|YP_737480.1|/10-122	1000	0
gi|117625332|ref|YP_854615.1|/236-302:gi|117625331|ref|YP_854614.1|/1-113	1000	0
gi|15835366|ref|NP_297125.1|/151-216:gi|15835367|ref|NP_297126.1|/4-116	1000	0
gi|15606381|ref|NP_213761.1|/432-497:gi|15606382|ref|NP_213762.1|/1-113	1000	0
gi|114048696|ref|YP_739246.1|/189-250:gi|114048695|ref|YP_739245.1|/11-122	1000	0
gi|54294528|ref|YP_126943.1|/231-295:gi|54294527|ref|YP_126942.1|/3-114	1000	0
gi|114049226|ref|YP_739776.1|/201-265:gi|114049227|ref|YP_739777.1|/1-113	1000	0
gi|114049250|ref|YP_739800.1|/126-191:gi|114049251|ref|YP_739801.1|/5-117	1000	0
gi|85860827|ref|YP_463029.1|/291-356:gi|85860826|ref|YP_463028.1|/2-114	1000	0
gi|49475899|ref|YP_033940.1|/243-301:gi|49475898|ref|YP_033939.1|/13-124	1000	0
gi|157375418|ref|YP_001474018.1|/341-408:gi|157375419|ref|YP_001474019.1|/2-114	1000	0
gi|170020478|ref|YP_001725432.1|/267-330:gi|170020477|ref|YP_001725431.1|/1-113	1000	0
gi|24373509|ref|NP_717552.1|/241-301:gi|24373510|ref|NP_717553.1|/1-113	1000	0
gi|170020960|ref|YP_001725914.1|/663-730:gi|170020961|ref|YP_001725915.1|/2-113	1000	0
gi|170021641|ref|YP_001726595.1|/255-320:gi|170021642|ref|YP_001726596.1|/4-116	1000	0
gi|38637690|ref|NP_942664.1|/210-291:gi|38637687|ref|NP_942661.1|/6-118	1000	0
gi|24375095|ref|NP_719138.1|/218-287:gi|24375094|ref|NP_719137.1|/8-119	1000	0
gi|26246404|ref|NP_752443.1|/203-269:gi|26246403|ref|NP_752442.1|/3-117	1000	0
gi|15804594|ref|NP_290635.1|/237-303:gi|15804595|ref|NP_290636.1|/6-118	1000	0
gi|52841522|ref|YP_095321.1|/246-311:gi|52841523|ref|YP_095322.1|/1-113	1000	0
gi|26248452|ref|NP_754492.1|/240-304:gi|26248453|ref|NP_754493.1|/11-122	1000	0
gi|26248920|ref|NP_754960.1|/270-338:gi|26248918|ref|NP_754958.1|/19-131	1000	0
gi|218557621|ref|YP_002390534.1|/663-730:gi|218557620|ref|YP_002390533.1|/2-113	1000	0
gi|182676925|ref|YP_001831072.1|/244-302:gi|182676924|ref|YP_001831071.1|/2-113	1000	0
gi|50954326|ref|YP_061614.1|/287-354:gi|50954325|ref|YP_061613.1|/3-114	1000	0
gi|26250633|ref|NP_756673.1|/129-194:gi|161486043|ref|NP_756672.2|/4-116	1000	0
gi|157962786|ref|YP_001502820.1|/205-271:gi|157962787|ref|YP_001502821.1|/3-117	1000	0
gi|193212325|ref|YP_001998278.1|/363-430:gi|193212324|ref|YP_001998277.1|/4-118	1000	0
gi|26251011|ref|NP_757051.1|/448-516:gi|26251012|ref|NP_757052.1|/9-121	1000	0
gi|157963175|ref|YP_001503209.1|/243-311:gi|157963176|ref|YP_001503210.1|/2-119	1000	0
gi|50955387|ref|YP_062675.1|/150-216:gi|50955386|ref|YP_062674.1|/2-113	1000	0
gi|182678084|ref|YP_001832230.1|/664-732:gi|182678085|ref|YP_001832231.1|/6-117	1000	0
gi|73539890|ref|YP_294410.1|/257-322:gi|73539891|ref|YP_294411.1|/4-115	1000	0
gi|170730924|ref|YP_001776357.1|/267-324:gi|170730925|ref|YP_001776358.1|/1-113	1000	0
gi|182679904|ref|YP_001834050.1|/280-344:gi|182679905|ref|YP_001834051.1|/2-114	1000	0
gi|189911554|ref|YP_001963109.1|/158-226:gi|189911555|ref|YP_001963110.1|/3-116	1000	0
gi|73541849|ref|YP_296369.1|/206-272:gi|73541850|ref|YP_296370.1|/3-117	1000	0
gi|212635059|ref|YP_002311584.1|/242-302:gi|212635060|ref|YP_002311585.1|/1-113	1000	0
gi|73542176|ref|YP_296696.1|/237-303:gi|73542175|ref|YP_296695.1|/1-113	1000	0
gi|189346809|ref|YP_001943338.1|/273-339:gi|189346808|ref|YP_001943337.1|/1-113	1000	0
gi|119025587|ref|YP_909432.1|/288-357:gi|119025586|ref|YP_909431.1|/7-119	1000	0
gi|183219520|ref|YP_001837516.1|/300-368:gi|183219521|ref|YP_001837517.1|/2-118	1000	0
gi|73543085|ref|YP_297605.1|/570-642:gi|73543084|ref|YP_297604.1|/2-115	1000	0
gi|212637674|ref|YP_002314199.1|/240-304:gi|212637675|ref|YP_002314200.1|/1-113	1000	0
gi|183222324|ref|YP_001840320.1|/276-341:gi|183222325|ref|YP_001840321.1|/3-128	1000	0
gi|218689961|ref|YP_002398173.1|/235-301:gi|218689962|ref|YP_002398174.1|/1-112	1000	0
gi|146291627|ref|YP_001182051.1|/200-259:gi|146291628|ref|YP_001182052.1|/2-114	1000	0
gi|218690382|ref|YP_002398594.1|/388-453:gi|218690383|ref|YP_002398595.1|/5-117	1000	0
gi|146291949|ref|YP_001182373.1|/214-279:gi|146291948|ref|YP_001182372.1|/5-116	1000	0
gi|92118760|ref|YP_578489.1|/244-302:gi|92118761|ref|YP_578490.1|/1-113	1000	0
gi|94310998|ref|YP_584208.1|/163-228:gi|94310997|ref|YP_584207.1|/11-123	1000	0
gi|189439937|ref|YP_001955018.1|/179-245:gi|189439936|ref|YP_001955017.1|/2-113	1000	0
gi|94311883|ref|YP_585093.1|/240-308:gi|94311881|ref|YP_585091.1|/11-125	1000	0
gi|146294166|ref|YP_001184590.1|/658-726:gi|146294165|ref|YP_001184589.1|/3-114	1000	0
gi|94312022|ref|YP_585232.1|/422-489:gi|94312021|ref|YP_585231.1|/9-121	1000	0
gi|157160115|ref|YP_001457433.1|/337-394:gi|157160116|ref|YP_001457434.1|/5-119	1000	0
gi|21673036|ref|NP_661101.1|/224-289:gi|21673035|ref|NP_661100.1|/1-113	1000	0
gi|194290774|ref|YP_002006681.1|/446-523:gi|194290773|ref|YP_002006680.1|/10-122	1000	0
gi|213691165|ref|YP_002321751.1|/184-247:gi|213691164|ref|YP_002321750.1|/1-111	1000	0
gi|157373424|ref|YP_001472024.1|/126-191:gi|157373423|ref|YP_001472023.1|/5-117	1000	0
gi|157161070|ref|YP_001458388.1|/211-271:gi|157161069|ref|YP_001458387.1|/2-113	1000	0
gi|116328025|ref|YP_797745.1|/225-288:gi|116328024|ref|YP_797744.1|/2-112	1000	0
gi|94314251|ref|YP_587460.1|/243-309:gi|94314250|ref|YP_587459.1|/1-112	1000	0
gi|126172841|ref|YP_001048990.1|/405-474:gi|126172842|ref|YP_001048991.1|/5-117	1000	0
gi|150020396|ref|YP_001305750.1|/181-241:gi|150020395|ref|YP_001305749.1|/4-127	1000	0
gi|17230448|ref|NP_486996.1|/240-290:gi|17230447|ref|NP_486995.1|/4-125	1000	0
gi|157374920|ref|YP_001473520.1|/200-256:gi|157374919|ref|YP_001473519.1|/40-163	1000	0
gi|157374936|ref|YP_001473536.1|/308-373:gi|157374937|ref|YP_001473537.1|/6-118	1000	0
gi|116329569|ref|YP_799288.1|/93-158:gi|116329570|ref|YP_799289.1|/3-115	1000	0
gi|219849102|ref|YP_002463535.1|/246-312:gi|219849101|ref|YP_002463534.1|/4-118	1000	0
gi|157376340|ref|YP_001474940.1|/154-211:gi|157376341|ref|YP_001474941.1|/4-126	1000	0
gi|187478710|ref|YP_786734.1|/421-489:gi|187478711|ref|YP_786735.1|/17-129	1000	0
gi|119897999|ref|YP_933212.1|/241-300:gi|119898000|ref|YP_933213.1|/10-122	1000	0
gi|186894604|ref|YP_001871716.1|/370-436:gi|186894605|ref|YP_001871717.1|/6-118	1000	0
gi|187928923|ref|YP_001899410.1|/235-301:gi|187928922|ref|YP_001899409.1|/1-113	1000	0
gi|218554645|ref|YP_002387558.1|/240-304:gi|218554646|ref|YP_002387559.1|/11-122	1000	0
gi|157363825|ref|YP_001470592.1|/208-273:gi|157363824|ref|YP_001470591.1|/6-118	1000	0
gi|157377521|ref|YP_001476121.1|/197-261:gi|157377522|ref|YP_001476122.1|/1-113	1000	0
gi|120597038|ref|YP_961612.1|/231-297:gi|120597039|ref|YP_961613.1|/1-113	1000	0
gi|30249293|ref|NP_841363.1|/241-305:gi|30249292|ref|NP_841362.1|/4-116	1000	0
gi|158336392|ref|YP_001517566.1|/147-195:gi|158336393|ref|YP_001517567.1|/4-127	1000	0
gi|30250022|ref|NP_842092.1|/179-245:gi|30250021|ref|NP_842091.1|/4-116	1000	0
gi|114330052|ref|YP_746274.1|/246-312:gi|114330053|ref|YP_746275.1|/1-113	1000	0
gi|158337655|ref|YP_001518830.1|/573-641:gi|158337654|ref|YP_001518829.1|/2-116	1000	0
gi|163848714|ref|YP_001636758.1|/613-681:gi|163848713|ref|YP_001636757.1|/3-114	1000	0
gi|17547527|ref|NP_520929.1|/427-501:gi|17547526|ref|NP_520928.1|/19-131	1000	0
gi|120600811|ref|YP_965385.1|/127-195:gi|120600812|ref|YP_965386.1|/3-114	1000	0
gi|17548745|ref|NP_522085.1|/244-309:gi|17548744|ref|NP_522084.1|/2-114	1000	0
gi|33596116|ref|NP_883759.1|/351-421:gi|33596115|ref|NP_883758.1|/8-120	1000	0
gi|55981561|ref|YP_144858.1|/231-292:gi|55981562|ref|YP_144859.1|/1-110	1000	0
gi|218702776|ref|YP_002410405.1|/145-205:gi|218702777|ref|YP_002410406.1|/1-113	1000	0
gi|158340378|ref|YP_001521734.1|/270-333:gi|158340377|ref|YP_001521733.1|/2-114	1000	0
gi|82701524|ref|YP_411090.1|/487-559:gi|82701523|ref|YP_411089.1|/20-133	1000	0
gi|34496351|ref|NP_900566.1|/203-269:gi|34496352|ref|NP_900567.1|/2-113	1000	0
gi|82702288|ref|YP_411854.1|/288-356:gi|82702290|ref|YP_411856.1|/6-118	1000	0
gi|163840386|ref|YP_001624791.1|/309-376:gi|163840387|ref|YP_001624792.1|/21-132	1000	0
gi|34496835|ref|NP_901050.1|/229-296:gi|34496836|ref|NP_901051.1|/1-107	1000	0
gi|220934383|ref|YP_002513282.1|/252-318:gi|220934382|ref|YP_002513281.1|/1-113	1000	0
gi|171056927|ref|YP_001789276.1|/683-750:gi|171056928|ref|YP_001789277.1|/3-117	1000	0
gi|16130156|ref|NP_416723.1|/388-453:gi|16130157|ref|NP_416724.1|/5-117	1000	0
gi|170728289|ref|YP_001762315.1|/231-295:gi|170728288|ref|YP_001762314.1|/3-114	1000	0
gi|148243999|ref|YP_001220237.1|/641-709:gi|148244000|ref|YP_001220238.1|/10-121	1000	0
gi|220936417|ref|YP_002515316.1|/133-198:gi|220936418|ref|YP_002515317.1|/5-117	1000	0
gi|171058379|ref|YP_001790728.1|/259-324:gi|171058380|ref|YP_001790729.1|/1-113	1000	0
gi|16131709|ref|NP_418305.1|/129-194:gi|16131708|ref|NP_418304.1|/4-116	1000	0
gi|16131951|ref|NP_418549.1|/339-395:gi|16131950|ref|NP_418548.1|/2-118	1000	0
gi|33594406|ref|NP_882050.1|/140-205:gi|33594405|ref|NP_882049.1|/1-113	1000	0
gi|74317824|ref|YP_315564.1|/408-473:gi|74317825|ref|YP_315565.1|/7-119	1000	0
gi|163854399|ref|YP_001628697.1|/252-309:gi|163854400|ref|YP_001628698.1|/1-113	1000	0
gi|163854785|ref|YP_001629083.1|/203-272:gi|163854786|ref|YP_001629084.1|/3-117	1000	0
gi|74318810|ref|YP_316550.1|/225-289:gi|74318809|ref|YP_316549.1|/1-113	1000	0
gi|54024783|ref|YP_119025.1|/250-314:gi|54024784|ref|YP_119026.1|/1-110	1000	0
gi|92113905|ref|YP_573833.1|/253-313:gi|92113906|ref|YP_573834.1|/1-112	1000	0
gi|78485250|ref|YP_391175.1|/130-191:gi|78485251|ref|YP_391176.1|/14-126	1000	0
gi|92114535|ref|YP_574463.1|/274-332:gi|92114536|ref|YP_574464.1|/6-117	1000	0
gi|158319980|ref|YP_001512487.1|/298-365:gi|158319979|ref|YP_001512486.1|/4-115	1000	0
gi|163856323|ref|YP_001630621.1|/193-258:gi|163856324|ref|YP_001630622.1|/1-114	1000	0
gi|163856777|ref|YP_001631075.1|/265-333:gi|163856778|ref|YP_001631076.1|/3-115	1000	0
gi|187732146|ref|YP_001881794.1|/236-302:gi|187731798|ref|YP_001881793.1|/1-113	1000	0
gi|86359178|ref|YP_471070.1|/238-303:gi|86359177|ref|YP_471069.1|/1-113	1000	0
gi|187732077|ref|YP_001882081.1|/233-293:gi|187731609|ref|YP_001882082.1|/5-117	1000	0
gi|116618065|ref|YP_818436.1|/132-197:gi|116618064|ref|YP_818435.1|/2-114	1000	0
gi|78777025|ref|YP_393340.1|/295-365:gi|78777026|ref|YP_393341.1|/12-125	1000	0
gi|218666345|ref|YP_002427498.1|/198-260:gi|218665053|ref|YP_002427499.1|/1-110	1000	0
gi|187734176|ref|YP_001882567.1|/129-194:gi|187733434|ref|YP_001882566.1|/4-116	1000	0
gi|170083382|ref|YP_001732702.1|/238-300:gi|170083383|ref|YP_001732703.1|/2-112	1000	0
gi|78778184|ref|YP_394499.1|/280-350:gi|78778185|ref|YP_394500.1|/9-121	1000	0
gi|50955359|ref|YP_062647.1|/261-328:gi|50955358|ref|YP_062646.1|/8-120	1000	0
gi|16801705|ref|NP_471973.1|/365-432:gi|16801706|ref|NP_471974.1|/2-114	1000	0
gi|82544550|ref|YP_408497.1|/461-517:gi|82544549|ref|YP_408496.1|/4-121	1000	0
gi|209400425|ref|YP_002271630.1|/461-517:gi|209399700|ref|YP_002271631.1|/4-121	1000	0
gi|190892279|ref|YP_001978821.1|/244-302:gi|190892280|ref|YP_001978822.1|/1-113	1000	0
gi|82545284|ref|YP_409231.1|/236-302:gi|82545283|ref|YP_409230.1|/1-113	1000	0
gi|99081837|ref|YP_613991.1|/357-430:gi|99081838|ref|YP_613992.1|/5-124	1000	0
gi|94970089|ref|YP_592137.1|/414-481:gi|94970088|ref|YP_592136.1|/3-115	1000	0
gi|82546261|ref|YP_410208.1|/238-300:gi|82546262|ref|YP_410209.1|/2-112	1000	0
gi|209398760|ref|YP_002273429.1|/238-300:gi|209397017|ref|YP_002273430.1|/2-112	1000	0
gi|46907971|ref|YP_014360.1|/121-182:gi|46907975|ref|YP_014364.1|/2-113	1000	0
gi|82546750|ref|YP_410697.1|/255-320:gi|82546749|ref|YP_410696.1|/1-108	1000	0
gi|46908592|ref|YP_014981.1|/159-226:gi|46908593|ref|YP_014982.1|/3-115	1000	0
gi|186681583|ref|YP_001864779.1|/159-219:gi|186681582|ref|YP_001864778.1|/8-127	1000	0
gi|186681655|ref|YP_001864851.1|/527-595:gi|186681656|ref|YP_001864852.1|/7-141	1000	0
gi|82776178|ref|YP_402527.1|/461-517:gi|82776177|ref|YP_402526.1|/4-121	1000	0
gi|186681745|ref|YP_001864941.1|/429-497:gi|186681746|ref|YP_001864942.1|/6-120	1000	0
gi|148273949|ref|YP_001223510.1|/295-362:gi|148273950|ref|YP_001223511.1|/31-143	1000	0
gi|116872937|ref|YP_849718.1|/252-318:gi|116872936|ref|YP_849717.1|/1-112	1000	0
gi|120610741|ref|YP_970419.1|/872-937:gi|120610742|ref|YP_970420.1|/38-152	1000	0
gi|116874044|ref|YP_850825.1|/668-736:gi|116874043|ref|YP_850824.1|/5-116	1000	0
gi|15834091|ref|NP_312864.1|/238-300:gi|15834092|ref|NP_312865.1|/2-112	1000	0
gi|120610892|ref|YP_970570.1|/222-289:gi|120610891|ref|YP_970569.1|/5-118	1000	0
gi|15893582|ref|NP_346931.1|/242-310:gi|15893581|ref|NP_346930.1|/7-119	1000	0
gi|15834348|ref|NP_313121.1|/142-202:gi|15834349|ref|NP_313122.1|/1-113	1000	0
gi|148253546|ref|YP_001238131.1|/227-294:gi|148253547|ref|YP_001238132.1|/5-117	1000	0
gi|186684844|ref|YP_001868040.1|/290-387:gi|186684842|ref|YP_001868038.1|/12-129	1000	0
gi|169826015|ref|YP_001696173.1|/238-304:gi|169826014|ref|YP_001696172.1|/3-114	1000	0
gi|209549805|ref|YP_002281722.1|/243-301:gi|209549806|ref|YP_002281723.1|/1-113	1000	0
gi|169826400|ref|YP_001696558.1|/112-175:gi|169826401|ref|YP_001696559.1|/1-83	1000	0
gi|169826436|ref|YP_001696594.1|/509-575:gi|169826434|ref|YP_001696592.1|/4-115	1000	0
gi|209549921|ref|YP_002281838.1|/333-401:gi|209549920|ref|YP_002281837.1|/2-117	1000	0
gi|169826952|ref|YP_001697110.1|/249-311:gi|169826951|ref|YP_001697109.1|/4-118	1000	0
gi|209550918|ref|YP_002282835.1|/238-303:gi|209550917|ref|YP_002282834.1|/1-113	1000	0
gi|186686258|ref|YP_001869454.1|/142-206:gi|186686259|ref|YP_001869455.1|/1-115	1000	0
gi|24113601|ref|NP_708111.1|/461-517:gi|56480067|ref|NP_708112.2|/4-121	1000	0
gi|24113883|ref|NP_708393.1|/270-338:gi|56480133|ref|NP_708391.2|/6-118	1000	0
gi|169828805|ref|YP_001698963.1|/220-286:gi|169828806|ref|YP_001698964.1|/2-114	1000	0
gi|152985658|ref|YP_001350444.1|/207-273:gi|152983600|ref|YP_001350443.1|/13-125	1000	0
gi|148256852|ref|YP_001241437.1|/241-301:gi|148256853|ref|YP_001241438.1|/1-113	1000	0
gi|116249331|ref|YP_765172.1|/240-305:gi|116249330|ref|YP_765171.1|/1-113	1000	0
gi|157157885|ref|YP_001463430.1|/240-304:gi|157155282|ref|YP_001463431.1|/11-122	1000	0
gi|116249801|ref|YP_765639.1|/358-423:gi|116249802|ref|YP_765640.1|/2-113	1000	0
gi|169829555|ref|YP_001699713.1|/275-342:gi|169829556|ref|YP_001699714.1|/3-115	1000	0
gi|116249824|ref|YP_765662.1|/218-284:gi|116249823|ref|YP_765661.1|/21-133	1000	0
gi|148257461|ref|YP_001242046.1|/253-311:gi|148257460|ref|YP_001242045.1|/6-117	1000	0
gi|169830038|ref|YP_001700196.1|/116-174:gi|169830039|ref|YP_001700197.1|/9-120	1000	0
gi|17228320|ref|NP_484868.1|/294-391:gi|17228318|ref|NP_484866.1|/3-121	1000	0
gi|121595921|ref|YP_987817.1|/327-392:gi|121595922|ref|YP_987818.1|/6-118	1000	0
gi|15804717|ref|NP_290758.1|/339-395:gi|15804716|ref|NP_290757.1|/2-118	1000	0
gi|209560153|ref|YP_002286625.1|/242-308:gi|209560154|ref|YP_002286626.1|/2-113	1000	0
gi|218557309|ref|YP_002390222.1|/203-269:gi|218557308|ref|YP_002390221.1|/3-117	1000	0
gi|150017696|ref|YP_001309950.1|/234-300:gi|150017695|ref|YP_001309949.1|/7-119	1000	0
gi|30062676|ref|NP_836847.1|/267-330:gi|30062677|ref|NP_836848.1|/1-113	1000	0
gi|116252012|ref|YP_767850.1|/141-205:gi|116252013|ref|YP_767851.1|/3-115	1000	0
gi|17229774|ref|NP_486322.1|/1518-1607:gi|17229773|ref|NP_486321.1|/3-120	1000	0
gi|116252484|ref|YP_768322.1|/229-287:gi|116252485|ref|YP_768323.1|/5-118	1000	0
gi|17229920|ref|NP_486468.1|/1121-1189:gi|17229921|ref|NP_486469.1|/4-119	1000	0
gi|117925597|ref|YP_866214.1|/424-489:gi|117925596|ref|YP_866213.1|/1-89	1000	0
gi|116252812|ref|YP_768650.1|/246-309:gi|116252811|ref|YP_768649.1|/1-113	1000	0
gi|150018914|ref|YP_001311168.1|/247-314:gi|150018915|ref|YP_001311169.1|/3-115	1000	0
gi|117926222|ref|YP_866839.1|/695-765:gi|117926223|ref|YP_866840.1|/14-126	1000	0
gi|213158687|ref|YP_002319985.1|/224-290:gi|213158688|ref|YP_002319986.1|/1-113	1000	0
gi|150019434|ref|YP_001311688.1|/239-308:gi|150019435|ref|YP_001311689.1|/4-113	1000	0
gi|77465250|ref|YP_354753.1|/245-311:gi|77465251|ref|YP_354754.1|/1-113	1000	0
gi|121607359|ref|YP_995166.1|/244-310:gi|121607358|ref|YP_995165.1|/1-114	1000	0
gi|218560462|ref|YP_002393375.1|/233-293:gi|218560463|ref|YP_002393376.1|/5-117	1000	0
gi|27377398|ref|NP_768927.1|/327-395:gi|27377399|ref|NP_768928.1|/183-297	1000	0
gi|83309946|ref|YP_420210.1|/616-682:gi|83309947|ref|YP_420211.1|/41-152	1000	0
gi|27378233|ref|NP_769762.1|/244-302:gi|27378232|ref|NP_769761.1|/1-113	1000	0
gi|215481864|ref|YP_002324046.1|/224-290:gi|215481865|ref|YP_002324047.1|/6-119	1000	0
gi|83310149|ref|YP_420413.1|/385-452:gi|83310147|ref|YP_420411.1|/6-119	1000	0
gi|116254973|ref|YP_770808.1|/45-111:gi|116254974|ref|YP_770809.1|/7-119	1000	0
gi|209917825|ref|YP_002291909.1|/261-327:gi|209917826|ref|YP_002291910.1|/1-113	1000	0
gi|116255735|ref|YP_771568.1|/242-300:gi|116255736|ref|YP_771569.1|/1-113	1000	0
gi|110806190|ref|YP_689710.1|/430-486:gi|110806191|ref|YP_689711.1|/4-121	1000	0
gi|121611732|ref|YP_999539.1|/601-678:gi|121611731|ref|YP_999538.1|/7-125	1000	0
gi|209920035|ref|YP_002294119.1|/249-317:gi|209920033|ref|YP_002294117.1|/6-118	1000	0
gi|215484522|ref|YP_002326757.1|/295-360:gi|215484523|ref|YP_002326758.1|/8-119	1000	0
gi|87199529|ref|YP_496786.1|/264-323:gi|87199528|ref|YP_496785.1|/2-113	1000	0
gi|170760053|ref|YP_001785584.1|/131-197:gi|170759704|ref|YP_001785583.1|/2-112	1000	0
gi|110807447|ref|YP_690967.1|/129-194:gi|110807448|ref|YP_690968.1|/4-116	1000	0
gi|27382035|ref|NP_773564.1|/211-306:gi|27382036|ref|NP_773565.1|/5-117	1000	0
gi|87200081|ref|YP_497338.1|/253-310:gi|87200082|ref|YP_497339.1|/1-113	1000	0
gi|110807853|ref|YP_691373.1|/234-300:gi|110807854|ref|YP_691374.1|/6-118	1000	0
gi|52425299|ref|YP_088436.1|/181-247:gi|52425301|ref|YP_088438.1|/6-118	1000	0
gi|15642135|ref|NP_231767.1|/125-191:gi|15642134|ref|NP_231766.1|/6-118	1000	0
gi|74311154|ref|YP_309573.1|/337-394:gi|74311155|ref|YP_309574.1|/5-119	1000	0
gi|74311220|ref|YP_309639.1|/663-730:gi|74311219|ref|YP_309638.1|/2-113	1000	0
gi|114568629|ref|YP_755309.1|/307-372:gi|114568628|ref|YP_755308.1|/2-113	1000	0
gi|15642741|ref|NP_232374.1|/131-196:gi|15642742|ref|NP_232375.1|/6-118	1000	0
gi|170758923|ref|YP_001787319.1|/259-326:gi|170761752|ref|YP_001787320.1|/3-113	1000	0
gi|170761308|ref|YP_001787694.1|/194-261:gi|170761512|ref|YP_001787695.1|/2-113	1000	0
gi|184158658|ref|YP_001846997.1|/656-724:gi|184158657|ref|YP_001846996.1|/11-122	1000	0
gi|184158806|ref|YP_001847145.1|/208-274:gi|184158807|ref|YP_001847146.1|/1-113	1000	0
gi|147678975|ref|YP_001213190.1|/354-420:gi|147678974|ref|YP_001213189.1|/4-117	1000	0
gi|74313079|ref|YP_311498.1|/270-338:gi|74313077|ref|YP_311496.1|/6-118	1000	0
gi|146338790|ref|YP_001203838.1|/241-308:gi|146338791|ref|YP_001203839.1|/5-117	1000	0
gi|153932658|ref|YP_001382669.1|/249-313:gi|153932068|ref|YP_001382668.1|/3-114	1000	0
gi|147672235|ref|YP_001215827.1|/312-379:gi|147672355|ref|YP_001215826.1|/1-113	1000	0
gi|147674098|ref|YP_001216883.1|/212-277:gi|147673787|ref|YP_001216884.1|/5-116	1000	0
gi|153932916|ref|YP_001383929.1|/235-300:gi|153934123|ref|YP_001383928.1|/2-112	1000	0
gi|153933592|ref|YP_001384227.1|/257-323:gi|153931088|ref|YP_001384228.1|/3-114	1000	0
gi|153933963|ref|YP_001384563.1|/194-261:gi|153932647|ref|YP_001384564.1|/2-113	1000	0
gi|147674817|ref|YP_001218235.1|/131-196:gi|147674381|ref|YP_001218236.1|/6-118	1000	0
gi|218703953|ref|YP_002411472.1|/337-394:gi|218703954|ref|YP_002411473.1|/5-119	1000	0
gi|59711131|ref|YP_203907.1|/114-171:gi|59711133|ref|YP_203909.1|/1-114	1000	0
gi|153009541|ref|YP_001370756.1|/508-579:gi|153009540|ref|YP_001370755.1|/3-117	1000	0
gi|146342520|ref|YP_001207568.1|/243-301:gi|146342521|ref|YP_001207569.1|/19-130	1000	0
gi|120556439|ref|YP_960790.1|/229-291:gi|120556440|ref|YP_960791.1|/9-120	1000	0
gi|126642908|ref|YP_001085892.1|/273-337:gi|126642907|ref|YP_001085891.1|/1-84	1000	0
gi|218705459|ref|YP_002412978.1|/235-301:gi|218705460|ref|YP_002412979.1|/1-112	1000	0
gi|153934959|ref|YP_001386719.1|/198-264:gi|153935783|ref|YP_001386718.1|/2-113	1000	0
gi|153010574|ref|YP_001371788.1|/230-295:gi|153010575|ref|YP_001371789.1|/1-113	1000	0
gi|152994456|ref|YP_001339291.1|/244-310:gi|152994457|ref|YP_001339292.1|/1-113	1000	0
gi|153010836|ref|YP_001372050.1|/243-308:gi|153010837|ref|YP_001372051.1|/1-113	1000	0
gi|146343593|ref|YP_001208641.1|/380-466:gi|146343595|ref|YP_001208643.1|/5-116	1000	0
gi|74312506|ref|YP_310925.1|/235-301:gi|161986515|ref|YP_310926.2|/1-112	1000	0
gi|59713285|ref|YP_206060.1|/342-411:gi|59713286|ref|YP_206061.1|/11-123	1000	0
gi|59713395|ref|YP_206170.1|/249-315:gi|59713394|ref|YP_206169.1|/1-113	1000	0
gi|218707740|ref|YP_002415259.1|/339-395:gi|218707739|ref|YP_002415258.1|/2-118	1000	0
gi|152996341|ref|YP_001341176.1|/5-71:gi|152996340|ref|YP_001341175.1|/9-126	1000	0
gi|116490564|ref|YP_810108.1|/255-322:gi|116490563|ref|YP_810107.1|/4-118	1000	0
gi|197334242|ref|YP_002154865.1|/127-192:gi|197334076|ref|YP_002154864.1|/4-116	1000	0
gi|197335223|ref|YP_002155280.1|/72-129:gi|197336075|ref|YP_002155282.1|/1-114	1000	0
gi|170755055|ref|YP_001779925.1|/124-185:gi|170757816|ref|YP_001779924.1|/58-169	1000	0
gi|170754686|ref|YP_001779970.1|/113-171:gi|170755698|ref|YP_001779969.1|/3-114	1000	0
gi|116491733|ref|YP_811277.1|/119-185:gi|116491734|ref|YP_811278.1|/2-114	1000	0
gi|62317172|ref|YP_223025.1|/227-292:gi|62317173|ref|YP_223026.1|/1-113	1000	0
gi|152998343|ref|YP_001343178.1|/283-341:gi|152998342|ref|YP_001343177.1|/5-117	1000	0
gi|197334653|ref|YP_002156618.1|/327-383:gi|197335965|ref|YP_002156617.1|/5-119	1000	0
gi|169632217|ref|YP_001705953.1|/260-318:gi|169632218|ref|YP_001705954.1|/21-133	1000	0
gi|91211366|ref|YP_541352.1|/240-304:gi|91211367|ref|YP_541353.1|/11-122	1000	0
gi|99082574|ref|YP_614728.1|/240-309:gi|99082573|ref|YP_614727.1|/22-134	1000	0
gi|170754637|ref|YP_001781899.1|/78-144:gi|170757056|ref|YP_001781900.1|/4-115	1000	0
gi|197336993|ref|YP_002158033.1|/229-295:gi|197337216|ref|YP_002158034.1|/1-113	1000	0
gi|170757594|ref|YP_001782071.1|/346-411:gi|170756077|ref|YP_001782072.1|/4-118	1000	0
gi|91213415|ref|YP_543401.1|/129-194:gi|162138321|ref|YP_543400.2|/4-116	1000	0
gi|150390738|ref|YP_001320787.1|/364-432:gi|150390737|ref|YP_001320786.1|/3-115	1000	0
gi|169634183|ref|YP_001707919.1|/314-379:gi|169634184|ref|YP_001707920.1|/8-119	1000	0
gi|156973340|ref|YP_001444247.1|/205-272:gi|156973339|ref|YP_001444246.1|/3-117	1000	0
gi|110635240|ref|YP_675448.1|/236-294:gi|110635239|ref|YP_675447.1|/32-143	1000	0
gi|89107435|ref|AP_001215.1|/261-327:gi|89107436|ref|AP_001216.1|/1-113	1000	0
gi|187934197|ref|YP_001885607.1|/56-121:gi|187935631|ref|YP_001885604.1|/2-113	1000	0
gi|50083947|ref|YP_045457.1|/314-379:gi|50083946|ref|YP_045456.1|/8-119	1000	0
gi|156974548|ref|YP_001445455.1|/449-516:gi|156974547|ref|YP_001445454.1|/16-128	1000	0
gi|156974713|ref|YP_001445620.1|/329-387:gi|156974712|ref|YP_001445619.1|/5-119	1000	0
gi|147675436|ref|YP_001216210.1|/205-272:gi|147674650|ref|YP_001216209.1|/3-117	1000	0
gi|150396308|ref|YP_001326775.1|/138-202:gi|150396309|ref|YP_001326776.1|/4-116	1000	0
gi|89108898|ref|AP_002678.1|/240-304:gi|89108899|ref|AP_002679.1|/11-122	1000	0
gi|182413462|ref|YP_001818528.1|/373-441:gi|182413461|ref|YP_001818527.1|/1-113	1000	0
gi|182413535|ref|YP_001818601.1|/224-290:gi|182413534|ref|YP_001818600.1|/6-120	1000	0
gi|182413916|ref|YP_001818982.1|/164-238:gi|182413920|ref|YP_001818986.1|/3-114	1000	0
gi|187932997|ref|YP_001887662.1|/119-176:gi|187933755|ref|YP_001887663.1|/2-113	1000	0
gi|89110035|ref|AP_003815.1|/244-310:gi|89110034|ref|AP_003814.1|/6-118	1000	0
gi|156976386|ref|YP_001447292.1|/246-312:gi|156976385|ref|YP_001447291.1|/3-115	1000	0
gi|89111107|ref|AP_004887.1|/255-320:gi|89111106|ref|AP_004886.1|/4-116	1000	0
gi|16263123|ref|NP_435916.1|/275-346:gi|16263122|ref|NP_435915.1|/4-116	1000	0
gi|188588291|ref|YP_001921255.1|/443-511:gi|188588025|ref|YP_001921254.1|/2-116	1000	0
gi|188589283|ref|YP_001921295.1|/243-310:gi|188588979|ref|YP_001921296.1|/5-116	1000	0
gi|218548323|ref|YP_002382114.1|/529-586:gi|218548322|ref|YP_002382113.1|/4-121	1000	0
gi|89899893|ref|YP_522364.1|/260-325:gi|89899892|ref|YP_522363.1|/2-114	1000	0
gi|15963819|ref|NP_384172.1|/209-275:gi|15963818|ref|NP_384171.1|/23-135	1000	0
gi|28897136|ref|NP_796741.1|/231-297:gi|28897135|ref|NP_796740.1|/1-113	1000	0
gi|13474721|ref|NP_106290.1|/270-328:gi|13474722|ref|NP_106291.1|/1-113	1000	0
gi|89900557|ref|YP_523028.1|/311-376:gi|89900556|ref|YP_523027.1|/12-127	1000	0
gi|28897985|ref|NP_797590.1|/241-298:gi|28897986|ref|NP_797591.1|/1-113	1000	0
gi|13475514|ref|NP_107078.1|/301-372:gi|13475513|ref|NP_107077.1|/5-117	1000	0
gi|147674624|ref|YP_001217189.1|/244-302:gi|147675175|ref|YP_001217188.1|/1-113	1000	0
gi|28898277|ref|NP_797882.1|/448-515:gi|28898276|ref|NP_797881.1|/16-128	1000	0
gi|17989360|ref|NP_541993.1|/228-293:gi|17989359|ref|NP_541992.1|/1-113	1000	0
gi|13476030|ref|NP_107600.1|/383-451:gi|13476031|ref|NP_107601.1|/6-118	1000	0
gi|82699050|ref|YP_413624.1|/209-275:gi|82699054|ref|YP_413628.1|/16-128	1000	0
gi|153940693|ref|YP_001390929.1|/235-300:gi|153940125|ref|YP_001390928.1|/2-112	1000	0
gi|28900618|ref|NP_800273.1|/324-382:gi|28900619|ref|NP_800274.1|/2-116	1000	0
gi|172057866|ref|YP_001814326.1|/55-109:gi|172057875|ref|YP_001814335.1|/3-116	1000	0
gi|115523978|ref|YP_780889.1|/242-298:gi|115523977|ref|YP_780888.1|/1-113	1000	0
gi|83269642|ref|YP_418933.1|/264-322:gi|83269641|ref|YP_418932.1|/5-116	1000	0
gi|153940917|ref|YP_001392697.1|/229-296:gi|153939281|ref|YP_001392698.1|/3-114	1000	0
gi|172058696|ref|YP_001815156.1|/238-302:gi|172058697|ref|YP_001815157.1|/1-112	1000	0
gi|169824595|ref|YP_001692206.1|/199-264:gi|169824596|ref|YP_001692207.1|/2-113	1000	0
gi|169825107|ref|YP_001692718.1|/225-283:gi|169825106|ref|YP_001692717.1|/7-119	1000	0
gi|218677214|ref|YP_002396033.1|/214-280:gi|218677215|ref|YP_002396034.1|/1-113	1000	0
gi|85059557|ref|YP_455259.1|/452-516:gi|85059558|ref|YP_455260.1|/4-121	1000	0
gi|218708183|ref|YP_002415804.1|/139-204:gi|218708182|ref|YP_002415803.1|/4-116	1000	0
gi|126698059|ref|YP_001086956.1|/250-317:gi|126698058|ref|YP_001086955.1|/2-112	1000	0
gi|126698248|ref|YP_001087145.1|/245-311:gi|126698247|ref|YP_001087144.1|/9-121	1000	0
gi|146299381|ref|YP_001193972.1|/200-266:gi|146299380|ref|YP_001193971.1|/5-117	1000	0
gi|126699134|ref|YP_001088031.1|/118-179:gi|126699135|ref|YP_001088032.1|/2-113	1000	0
gi|46446999|ref|YP_008364.1|/193-259:gi|46446998|ref|YP_008363.1|/4-116	1000	0
gi|172036898|ref|YP_001803399.1|/529-597:gi|172036897|ref|YP_001803398.1|/10-133	1000	0
gi|145297352|ref|YP_001140193.1|/246-314:gi|145297354|ref|YP_001140195.1|/2-114	1000	0
gi|91772717|ref|YP_565409.1|/357-423:gi|91772718|ref|YP_565410.1|/48-162	1000	0
gi|218710598|ref|YP_002418219.1|/274-335:gi|218710599|ref|YP_002418220.1|/12-123	1000	0
gi|218710834|ref|YP_002418455.1|/242-304:gi|218710833|ref|YP_002418454.1|/2-112	1000	0
gi|146300947|ref|YP_001195538.1|/666-734:gi|146300946|ref|YP_001195537.1|/4-122	1000	0
gi|27363608|ref|NP_759136.1|/220-286:gi|27363609|ref|NP_759137.1|/1-114	1000	0
gi|146301141|ref|YP_001195732.1|/230-296:gi|146301142|ref|YP_001195733.1|/1-113	1000	0
gi|119383872|ref|YP_914928.1|/258-326:gi|119383871|ref|YP_914927.1|/3-115	1000	0
gi|153952802|ref|YP_001393567.1|/249-315:gi|153952801|ref|YP_001393566.1|/6-117	1000	0
gi|146302247|ref|YP_001196838.1|/233-301:gi|146302248|ref|YP_001196839.1|/2-114	1000	0
gi|153953198|ref|YP_001393963.1|/136-202:gi|153953197|ref|YP_001393962.1|/2-114	1000	0
gi|145300162|ref|YP_001143003.1|/407-457:gi|145300160|ref|YP_001143001.1|/1-110	1000	0
gi|27365978|ref|NP_761506.1|/327-380:gi|27365977|ref|NP_761505.1|/5-119	1000	0
gi|119386114|ref|YP_917169.1|/242-300:gi|119386115|ref|YP_917170.1|/4-115	1000	0
gi|219853358|ref|YP_002470480.1|/158-225:gi|219853357|ref|YP_002470479.1|/13-124	1000	0
gi|219853467|ref|YP_002470589.1|/249-315:gi|219853466|ref|YP_002470588.1|/6-117	1000	0
gi|219853921|ref|YP_002471043.1|/182-249:gi|219853922|ref|YP_002471044.1|/1-113	1000	0
gi|116625938|ref|YP_828094.1|/239-306:gi|116625937|ref|YP_828093.1|/17-129	1000	0
gi|116626086|ref|YP_828242.1|/217-279:gi|116626085|ref|YP_828241.1|/1-112	1000	0
gi|219854707|ref|YP_002471829.1|/670-738:gi|219854708|ref|YP_002471830.1|/2-111	1000	0
gi|219854906|ref|YP_002472028.1|/228-295:gi|219854907|ref|YP_002472029.1|/6-117	1000	0
gi|116626591|ref|YP_828747.1|/571-639:gi|116626590|ref|YP_828746.1|/5-128	1000	0
gi|219855227|ref|YP_002472349.1|/190-257:gi|219855228|ref|YP_002472350.1|/7-118	1000	0
gi|219855335|ref|YP_002472457.1|/437-505:gi|219855334|ref|YP_002472456.1|/5-116	1000	0
gi|159184559|ref|NP_354003.2|/240-305:gi|15888321|ref|NP_354002.1|/28-140	1000	0
gi|162449626|ref|YP_001611993.1|/670-741:gi|162449627|ref|YP_001611994.1|/6-117	1000	0
gi|118443424|ref|YP_877547.1|/492-558:gi|118443624|ref|YP_877546.1|/4-115	1000	0
gi|15603324|ref|NP_246398.1|/444-512:gi|15603325|ref|NP_246399.1|/6-118	1000	0
gi|159185681|ref|NP_357308.2|/244-312:gi|15891637|ref|NP_357309.1|/5-117	1000	0
gi|39934055|ref|NP_946331.1|/206-301:gi|39934054|ref|NP_946330.1|/5-117	1000	0
gi|37676272|ref|NP_936668.1|/321-372:gi|37676273|ref|NP_936669.1|/4-118	1000	0
gi|15891169|ref|NP_356841.1|/245-303:gi|159185897|ref|NP_356842.2|/1-113	1000	0
gi|116492483|ref|YP_804218.1|/260-327:gi|116492482|ref|YP_804217.1|/2-113	1000	0
gi|159186288|ref|NP_355954.2|/247-303:gi|159186289|ref|NP_355953.2|/1-113	1000	0
gi|153936711|ref|YP_001386956.1|/230-294:gi|153937242|ref|YP_001386955.1|/2-113	1000	0
gi|162451559|ref|YP_001613926.1|/218-284:gi|162451560|ref|YP_001613927.1|/34-146	1000	0
gi|78066053|ref|YP_368822.1|/568-633:gi|78066051|ref|YP_368820.1|/1-115	1000	0
gi|16119734|ref|NP_396440.1|/242-302:gi|16119733|ref|NP_396439.1|/1-113	1000	0
gi|187734822|ref|YP_001876934.1|/151-222:gi|187734823|ref|YP_001876935.1|/3-115	1000	0
gi|78066719|ref|YP_369488.1|/234-293:gi|78066718|ref|YP_369487.1|/10-122	1000	0
gi|78066926|ref|YP_369695.1|/152-220:gi|78066925|ref|YP_369694.1|/2-114	1000	0
gi|77919000|ref|YP_356815.1|/314-382:gi|77919001|ref|YP_356816.1|/7-121	1000	0
gi|18310908|ref|NP_562842.1|/274-340:gi|18310907|ref|NP_562841.1|/45-156	1000	0
gi|78067683|ref|YP_370452.1|/420-488:gi|78067682|ref|YP_370451.1|/5-117	1000	0
gi|78067871|ref|YP_370640.1|/58-121:gi|78067872|ref|YP_370641.1|/3-117	1000	0
gi|118577251|ref|YP_899491.1|/150-216:gi|118577252|ref|YP_899492.1|/3-115	1000	0
gi|118577294|ref|YP_899534.1|/231-295:gi|118577295|ref|YP_899535.1|/3-113	1000	0
gi|34556810|ref|NP_906625.1|/262-332:gi|34556809|ref|NP_906624.1|/13-125	1000	0
gi|34557324|ref|NP_907139.1|/368-438:gi|34557323|ref|NP_907138.1|/9-121	1000	0
gi|118580419|ref|YP_901669.1|/399-490:gi|118580418|ref|YP_901668.1|/7-120	1000	0
gi|78063227|ref|YP_373135.1|/337-404:gi|78063226|ref|YP_373134.1|/4-115	1000	0
gi|110835381|ref|YP_694240.1|/224-327:gi|110835380|ref|YP_694239.1|/8-122	1000	0
gi|126180067|ref|YP_001048032.1|/396-461:gi|126180066|ref|YP_001048031.1|/7-121	1000	0
gi|162455878|ref|YP_001618245.1|/254-322:gi|162455879|ref|YP_001618246.1|/8-120	1000	0
gi|154243825|ref|YP_001409398.1|/229-294:gi|154243824|ref|YP_001409397.1|/1-110	1000	0
gi|154245239|ref|YP_001416197.1|/458-525:gi|154245240|ref|YP_001416198.1|/27-139	1000	0
gi|172060250|ref|YP_001807902.1|/206-272:gi|172060249|ref|YP_001807901.1|/3-117	1000	0
gi|148550730|ref|YP_001260169.1|/269-339:gi|148550729|ref|YP_001260168.1|/5-117	1000	0
gi|172061353|ref|YP_001809005.1|/220-278:gi|172061354|ref|YP_001809006.1|/3-115	1000	0
gi|111220169|ref|YP_710963.1|/353-420:gi|111220170|ref|YP_710964.1|/19-131	1000	0
gi|148553194|ref|YP_001260776.1|/403-474:gi|148553195|ref|YP_001260777.1|/5-117	1000	0
gi|192289582|ref|YP_001990187.1|/206-301:gi|192289581|ref|YP_001990186.1|/5-117	1000	0
gi|154247446|ref|YP_001418404.1|/240-306:gi|154247445|ref|YP_001418403.1|/13-125	1000	0
gi|172062526|ref|YP_001810177.1|/241-306:gi|172062527|ref|YP_001810178.1|/1-113	1000	0
gi|160879025|ref|YP_001557993.1|/622-688:gi|160879024|ref|YP_001557992.1|/4-115	1000	0
gi|66766542|ref|YP_241304.1|/120-187:gi|66766543|ref|YP_241305.1|/9-122	1000	0
gi|160880216|ref|YP_001559184.1|/114-180:gi|160880215|ref|YP_001559183.1|/2-113	1000	0
gi|160880259|ref|YP_001559227.1|/245-309:gi|160880258|ref|YP_001559226.1|/4-115	1000	0
gi|66767146|ref|YP_241908.1|/242-307:gi|66767145|ref|YP_241907.1|/1-113	1000	0
gi|114321771|ref|YP_743454.1|/498-570:gi|114321770|ref|YP_743453.1|/4-117	1000	0
gi|172065026|ref|YP_001815738.1|/269-335:gi|172065027|ref|YP_001815739.1|/1-112	1000	0
gi|160881991|ref|YP_001560959.1|/264-331:gi|160881990|ref|YP_001560958.1|/2-113	1000	0
gi|28210333|ref|NP_781277.1|/251-314:gi|28210332|ref|NP_781276.1|/3-114	1000	0
gi|28211157|ref|NP_782101.1|/176-243:gi|28211158|ref|NP_782102.1|/1-113	1000	0
gi|86739025|ref|YP_479425.1|/239-305:gi|86739024|ref|YP_479424.1|/5-117	1000	0
gi|49482961|ref|YP_040185.1|/122-189:gi|49482962|ref|YP_040186.1|/2-113	1000	0
gi|158319478|ref|YP_001511985.1|/245-299:gi|158319477|ref|YP_001511984.1|/3-117	1000	0
gi|158319659|ref|YP_001512166.1|/272-340:gi|158319660|ref|YP_001512167.1|/5-116	1000	0
gi|158319828|ref|YP_001512335.1|/159-226:gi|158319827|ref|YP_001512334.1|/1-113	1000	0
gi|209966986|ref|YP_002299901.1|/139-203:gi|209966987|ref|YP_002299902.1|/10-121	1000	0
gi|158320238|ref|YP_001512745.1|/212-278:gi|158320237|ref|YP_001512744.1|/2-114	1000	0
gi|107026428|ref|YP_623939.1|/234-301:gi|107026427|ref|YP_623938.1|/1-112	1000	0
gi|107026469|ref|YP_623980.1|/244-309:gi|107026470|ref|YP_623981.1|/1-113	1000	0
gi|125975296|ref|YP_001039206.1|/453-519:gi|125975295|ref|YP_001039205.1|/4-115	1000	0
gi|158321494|ref|YP_001514001.1|/318-386:gi|158321493|ref|YP_001514000.1|/2-118	1000	0
gi|83592494|ref|YP_426246.1|/662-730:gi|83592495|ref|YP_426247.1|/3-114	1000	0
gi|86741716|ref|YP_482116.1|/232-296:gi|86741715|ref|YP_482115.1|/25-137	1000	0
gi|83593561|ref|YP_427313.1|/265-323:gi|83593560|ref|YP_427312.1|/19-130	1000	0
gi|158522818|ref|YP_001530688.1|/381-447:gi|158522817|ref|YP_001530687.1|/13-125	1000	0
gi|196156398|ref|YP_002125887.1|/132-196:gi|196156397|ref|YP_002125886.1|/3-112	1000	0
gi|49486872|ref|YP_044093.1|/653-721:gi|49486873|ref|YP_044094.1|/3-114	1000	0
gi|71281534|ref|YP_268742.1|/392-460:gi|71279777|ref|YP_268743.1|/7-119	1000	0
gi|71278183|ref|YP_269239.1|/230-295:gi|71280127|ref|YP_269240.1|/6-119	1000	0
gi|54302008|ref|YP_132001.1|/120-188:gi|54302007|ref|YP_132000.1|/8-119	1000	0
gi|196157693|ref|YP_002127182.1|/153-219:gi|196157692|ref|YP_002127181.1|/4-116	1000	0
gi|116690159|ref|YP_835782.1|/588-658:gi|116690160|ref|YP_835783.1|/10-126	1000	0
gi|196158355|ref|YP_002127844.1|/498-563:gi|196158354|ref|YP_002127843.1|/3-117	1000	0
gi|71279576|ref|YP_270639.1|/500-570:gi|71278729|ref|YP_270640.1|/3-117	1000	1
gi|187928036|ref|YP_001898523.1|/552-617:gi|187928034|ref|YP_001898521.1|/3-116	1000	1
gi|54302522|ref|YP_132515.1|/236-293:gi|54302523|ref|YP_132516.1|/1-113	1000	1
gi|54302583|ref|YP_132576.1|/276-343:gi|54302584|ref|YP_132577.1|/16-125	1000	1
gi|71278663|ref|YP_271068.1|/215-282:gi|71278122|ref|YP_271067.1|/4-119	1000	1
gi|71281431|ref|YP_271670.1|/465-531:gi|71282175|ref|YP_271669.1|/2-117	1000	1
gi|206895640|ref|YP_002246915.1|/140-205:gi|206896488|ref|YP_002246916.1|/6-117	1000	1
gi|78045787|ref|YP_361962.1|/268-334:gi|78045788|ref|YP_361963.1|/2-116	1000	1
gi|38232908|ref|NP_938675.1|/34-98:gi|38232907|ref|NP_938674.1|/4-118	1000	1
gi|116693347|ref|YP_838880.1|/231-289:gi|116693348|ref|YP_838881.1|/1-90	1000	1
gi|150393965|ref|YP_001316640.1|/232-299:gi|150393966|ref|YP_001316641.1|/2-113	1000	1
gi|150394040|ref|YP_001316715.1|/359-426:gi|150394041|ref|YP_001316716.1|/3-114	1000	1
gi|75907850|ref|YP_322146.1|/799-867:gi|75907849|ref|YP_322145.1|/3-118	1000	1
gi|116686340|ref|YP_839587.1|/212-270:gi|116686341|ref|YP_839588.1|/11-123	1000	1
gi|148266466|ref|YP_001245409.1|/375-442:gi|148266465|ref|YP_001245408.1|/3-114	1000	1
gi|148266503|ref|YP_001245446.1|/650-718:gi|148266502|ref|YP_001245445.1|/3-114	1000	1
gi|78048227|ref|YP_364402.1|/643-708:gi|78048228|ref|YP_364403.1|/4-117	1000	1
gi|148267119|ref|YP_001246062.1|/119-177:gi|148267118|ref|YP_001246061.1|/1-112	1000	1
gi|25026835|ref|NP_736889.1|/143-207:gi|25026834|ref|NP_736888.1|/13-124	1000	1
gi|25026980|ref|NP_737034.1|/156-222:gi|25026981|ref|NP_737035.1|/2-113	1000	1
gi|206558873|ref|YP_002229633.1|/524-596:gi|206558874|ref|YP_002229634.1|/2-115	1000	1
gi|78048920|ref|YP_365095.1|/235-301:gi|78048921|ref|YP_365096.1|/1-114	1000	1
gi|25027505|ref|NP_737559.1|/253-325:gi|25027504|ref|NP_737558.1|/1-113	1000	1
gi|206560584|ref|YP_002231349.1|/152-220:gi|206560583|ref|YP_002231348.1|/2-114	1000	1
gi|194367538|ref|YP_002030148.1|/237-289:gi|194367537|ref|YP_002030147.1|/1-113	1000	1
gi|21241500|ref|NP_641082.1|/296-353:gi|21241501|ref|NP_641083.1|/6-118	1000	1
gi|88604109|ref|YP_504287.1|/705-773:gi|88604110|ref|YP_504288.1|/9-134	1000	1
gi|206562097|ref|YP_002232860.1|/253-322:gi|206562098|ref|YP_002232861.1|/14-125	1000	1
gi|156980394|ref|YP_001442653.1|/653-721:gi|156980395|ref|YP_001442654.1|/3-114	1000	1
gi|86158031|ref|YP_464816.1|/234-300:gi|86158032|ref|YP_464817.1|/14-126	1000	1
gi|165933181|ref|YP_001649970.1|/211-269:gi|165933182|ref|YP_001649971.1|/6-118	1000	1
gi|56419442|ref|YP_146760.1|/129-195:gi|56419443|ref|YP_146761.1|/2-113	1000	1
gi|86158866|ref|YP_465651.1|/149-213:gi|86158865|ref|YP_465650.1|/2-103	1000	1
gi|15923695|ref|NP_371229.1|/122-189:gi|15923696|ref|NP_371230.1|/2-113	1000	1
gi|15924682|ref|NP_372216.1|/330-397:gi|15924683|ref|NP_372217.1|/3-115	1000	1
gi|197295460|ref|YP_002154001.1|/272-340:gi|197295461|ref|YP_002154002.1|/5-117	1000	1
gi|15925068|ref|NP_372602.1|/653-721:gi|15925069|ref|NP_372603.1|/3-114	1000	1
gi|220915246|ref|YP_002490550.1|/269-335:gi|220915245|ref|YP_002490549.1|/7-118	1000	1
gi|220915651|ref|YP_002490955.1|/203-271:gi|220915652|ref|YP_002490956.1|/2-114	1000	1
gi|124267723|ref|YP_001021727.1|/1-70:gi|124267722|ref|YP_001021726.1|/7-119	1000	1
gi|220915998|ref|YP_002491302.1|/232-297:gi|220915997|ref|YP_002491301.1|/11-123	1000	1
gi|170732683|ref|YP_001764630.1|/207-272:gi|170732684|ref|YP_001764631.1|/8-119	1000	1
gi|170732766|ref|YP_001764713.1|/568-633:gi|170732764|ref|YP_001764711.1|/1-115	1000	1
gi|58581181|ref|YP_200197.1|/176-240:gi|58581182|ref|YP_200198.1|/552-663	1000	1
gi|220916958|ref|YP_002492262.1|/329-419:gi|220916959|ref|YP_002492263.1|/9-123	1000	1
gi|91774538|ref|YP_544294.1|/487-559:gi|91774537|ref|YP_544293.1|/4-117	1000	1
gi|156741161|ref|YP_001431290.1|/127-191:gi|156741162|ref|YP_001431291.1|/3-114	1000	1
gi|91774571|ref|YP_544327.1|/315-381:gi|91774570|ref|YP_544326.1|/5-117	1000	1
gi|145294589|ref|YP_001137410.1|/144-209:gi|145294590|ref|YP_001137411.1|/3-115	1000	1
gi|91775068|ref|YP_544824.1|/222-285:gi|91775069|ref|YP_544825.1|/2-113	1000	1
gi|145294918|ref|YP_001137739.1|/252-319:gi|145294917|ref|YP_001137738.1|/3-114	1000	1
gi|91775266|ref|YP_545022.1|/270-338:gi|91775264|ref|YP_545020.1|/6-118	1000	1
gi|220918579|ref|YP_002493883.1|/355-426:gi|220918575|ref|YP_002493879.1|/3-116	1000	1
gi|170734974|ref|YP_001774088.1|/446-510:gi|170734973|ref|YP_001774087.1|/20-134	1000	1
gi|58583824|ref|YP_202840.1|/268-334:gi|58583825|ref|YP_202841.1|/2-116	1000	1
gi|153003749|ref|YP_001378074.1|/221-285:gi|153003748|ref|YP_001378073.1|/7-118	1000	1
gi|170736488|ref|YP_001777748.1|/247-313:gi|170736487|ref|YP_001777747.1|/1-112	1000	1
gi|197118369|ref|YP_002138796.1|/325-393:gi|197118370|ref|YP_002138797.1|/6-119	1000	1
gi|119855087|ref|YP_935692.1|/153-217:gi|119855088|ref|YP_935693.1|/12-123	1000	1
gi|197118651|ref|YP_002139078.1|/441-507:gi|197118650|ref|YP_002139077.1|/4-119	1000	1
gi|153004364|ref|YP_001378689.1|/838-911:gi|153004362|ref|YP_001378687.1|/4-116	1000	1
gi|170739551|ref|YP_001768206.1|/402-470:gi|170739552|ref|YP_001768207.1|/5-117	1000	1
gi|84622741|ref|YP_450113.1|/241-306:gi|84622740|ref|YP_450112.1|/1-113	1000	1
gi|153004814|ref|YP_001379139.1|/482-547:gi|153004813|ref|YP_001379138.1|/2-114	1000	1
gi|91788535|ref|YP_549487.1|/621-691:gi|91788536|ref|YP_549488.1|/8-120	1000	1
gi|88193842|ref|YP_498627.1|/375-442:gi|88193841|ref|YP_498626.1|/3-114	1000	1
gi|153005923|ref|YP_001380248.1|/224-321:gi|153005924|ref|YP_001380249.1|/9-121	1000	1
gi|189424217|ref|YP_001951394.1|/270-333:gi|189424216|ref|YP_001951393.1|/4-116	1000	1
gi|84624541|ref|YP_451913.1|/447-513:gi|84624539|ref|YP_451911.1|/23-135	1000	1
gi|153007235|ref|YP_001381560.1|/126-190:gi|153007236|ref|YP_001381561.1|/2-119	1000	1
gi|197120732|ref|YP_002132683.1|/268-332:gi|197120733|ref|YP_002132684.1|/6-117	1000	1
gi|115352236|ref|YP_774075.1|/152-220:gi|115352235|ref|YP_774074.1|/2-114	1000	1
gi|197121353|ref|YP_002133304.1|/290-357:gi|197121352|ref|YP_002133303.1|/6-117	1000	1
gi|148657916|ref|YP_001278121.1|/152-217:gi|148657917|ref|YP_001278122.1|/4-115	1000	1
gi|78221721|ref|YP_383468.1|/123-211:gi|78221722|ref|YP_383469.1|/9-129	1000	1
gi|115352752|ref|YP_774591.1|/281-346:gi|115352751|ref|YP_774590.1|/41-153	1000	1
gi|151220841|ref|YP_001331663.1|/119-177:gi|151220840|ref|YP_001331662.1|/1-112	1000	1
gi|151220886|ref|YP_001331708.1|/122-189:gi|151220887|ref|YP_001331709.1|/2-113	1000	1
gi|115353227|ref|YP_775066.1|/541-613:gi|115353226|ref|YP_775065.1|/2-115	1000	1
gi|170743828|ref|YP_001772483.1|/298-364:gi|170743829|ref|YP_001772484.1|/2-114	1000	1
gi|197123123|ref|YP_002135074.1|/186-248:gi|197123124|ref|YP_002135075.1|/3-114	1000	1
gi|29655288|ref|NP_820980.1|/217-275:gi|29655289|ref|NP_820981.1|/5-116	1000	1
gi|78223890|ref|YP_385637.1|/364-432:gi|78223889|ref|YP_385636.1|/2-116	1000	1
gi|78224348|ref|YP_386095.1|/249-320:gi|78224349|ref|YP_386096.1|/3-115	1000	1
gi|39995214|ref|NP_951165.1|/484-552:gi|39995215|ref|NP_951166.1|/4-123	1000	1
gi|39995481|ref|NP_951432.1|/279-350:gi|39995480|ref|NP_951431.1|/9-121	1000	1
gi|197124305|ref|YP_002136256.1|/241-307:gi|197124306|ref|YP_002136257.1|/1-113	1000	1
gi|39995881|ref|NP_951832.1|/446-512:gi|39995882|ref|NP_951833.1|/4-119	1000	1
gi|151222735|ref|YP_001333557.1|/87-144:gi|151222736|ref|YP_001333558.1|/1-112	1000	1
gi|121606271|ref|YP_983600.1|/336-401:gi|121606272|ref|YP_983601.1|/11-123	1000	1
gi|39996421|ref|NP_952372.1|/150-216:gi|39996422|ref|NP_952373.1|/8-120	1000	1
gi|110680626|ref|YP_683633.1|/238-296:gi|110680627|ref|YP_683634.1|/1-112	1000	1
gi|70732319|ref|YP_262075.1|/242-300:gi|70732320|ref|YP_262076.1|/2-113	1000	1
gi|148262167|ref|YP_001228873.1|/150-216:gi|148262168|ref|YP_001228874.1|/3-115	1000	1
gi|148262926|ref|YP_001229632.1|/323-389:gi|148262927|ref|YP_001229633.1|/2-112	1000	1
gi|148263292|ref|YP_001229998.1|/416-482:gi|148263293|ref|YP_001229999.1|/11-122	1000	1
gi|108805571|ref|YP_645508.1|/25-92:gi|108805570|ref|YP_645507.1|/6-118	1000	1
gi|148264170|ref|YP_001230876.1|/354-445:gi|148264171|ref|YP_001230877.1|/9-123	1000	1
gi|108805767|ref|YP_645704.1|/375-440:gi|108805768|ref|YP_645705.1|/6-117	1000	1
gi|218531979|ref|YP_002422795.1|/265-323:gi|218531978|ref|YP_002422794.1|/9-120	1000	1
gi|90019940|ref|YP_525767.1|/207-272:gi|90019939|ref|YP_525766.1|/8-119	1000	1
gi|90019954|ref|YP_525781.1|/232-310:gi|90019955|ref|YP_525782.1|/3-120	1000	1
gi|53723985|ref|YP_104430.1|/240-305:gi|53723986|ref|YP_104431.1|/1-113	1000	1
gi|154706171|ref|YP_001425411.1|/217-275:gi|154706185|ref|YP_001425412.1|/5-116	1000	1
gi|15838447|ref|NP_299135.1|/122-189:gi|15838446|ref|NP_299134.1|/9-122	1000	1
gi|212640438|ref|YP_002316958.1|/225-293:gi|212640439|ref|YP_002316959.1|/5-119	1000	1
gi|212640657|ref|YP_002317177.1|/376-443:gi|212640658|ref|YP_002317178.1|/5-116	1000	1
gi|37519592|ref|NP_922969.1|/271-334:gi|37519591|ref|NP_922968.1|/2-114	1000	1
gi|46198771|ref|YP_004438.1|/613-679:gi|46198770|ref|YP_004437.1|/2-114	1000	1
gi|77747610|ref|NP_299823.2|/314-380:gi|15839134|ref|NP_299822.1|/32-144	1000	1
gi|37519949|ref|NP_923326.1|/128-196:gi|37519948|ref|NP_923325.1|/5-120	1000	1
gi|218927292|ref|YP_002345167.1|/238-300:gi|218927293|ref|YP_002345168.1|/2-112	1000	1
gi|90021942|ref|YP_527769.1|/230-297:gi|90021941|ref|YP_527768.1|/2-114	1000	1
gi|188591032|ref|YP_001795632.1|/431-499:gi|188591031|ref|YP_001795631.1|/9-121	1000	1
gi|161510291|ref|YP_001575950.1|/653-721:gi|161510292|ref|YP_001575951.1|/3-114	1000	1
gi|170731172|ref|YP_001776605.1|/314-380:gi|170731171|ref|YP_001776604.1|/28-140	1000	1
gi|157736635|ref|YP_001489318.1|/204-270:gi|157736636|ref|YP_001489319.1|/1-113	1000	1
gi|27467396|ref|NP_764033.1|/92-159:gi|27467397|ref|NP_764034.1|/2-113	1000	1
gi|157736882|ref|YP_001489565.1|/394-462:gi|157736881|ref|YP_001489564.1|/11-123	1000	1
gi|187934998|ref|YP_001887259.1|/282-349:gi|187932476|ref|YP_001887260.1|/5-116	1000	1
gi|163853175|ref|YP_001641218.1|/260-318:gi|163853174|ref|YP_001641217.1|/9-120	1000	1
gi|27468860|ref|NP_765497.1|/239-304:gi|27468859|ref|NP_765496.1|/2-113	1000	1
gi|163853511|ref|YP_001641554.1|/240-299:gi|163853512|ref|YP_001641555.1|/1-113	1000	1
gi|124385730|ref|YP_001027829.1|/238-304:gi|124386101|ref|YP_001027828.1|/1-113	1000	1
gi|124383665|ref|YP_001028349.1|/326-382:gi|124385090|ref|YP_001028350.1|/42-155	1000	1
gi|70725019|ref|YP_251933.1|/374-441:gi|70725018|ref|YP_251932.1|/3-114	1000	1
gi|70725600|ref|YP_252514.1|/278-340:gi|70725601|ref|YP_252515.1|/3-114	1000	1
gi|209543447|ref|YP_002275676.1|/249-307:gi|209543446|ref|YP_002275675.1|/5-116	1000	1
gi|70726492|ref|YP_253406.1|/233-300:gi|70726491|ref|YP_253405.1|/2-113	1000	1
gi|126449613|ref|YP_001079632.1|/213-278:gi|126448259|ref|YP_001079631.1|/1-113	1000	1
gi|119964150|ref|YP_947343.1|/159-223:gi|119961724|ref|YP_947342.1|/32-143	1000	1
gi|126450126|ref|YP_001080304.1|/570-635:gi|126449676|ref|YP_001080302.1|/9-123	1000	1
gi|134103392|ref|YP_001109053.1|/145-211:gi|134103391|ref|YP_001109052.1|/2-113	1000	1
gi|119962503|ref|YP_948930.1|/477-542:gi|119961921|ref|YP_948931.1|/1-115	1000	1
gi|58038939|ref|YP_190903.1|/530-601:gi|58038938|ref|YP_190902.1|/3-117	1000	1
gi|58039284|ref|YP_191248.1|/373-438:gi|58039285|ref|YP_191249.1|/25-136	1000	1
gi|126450813|ref|YP_001082951.1|/201-270:gi|126450271|ref|YP_001082950.1|/4-116	1000	1
gi|220925822|ref|YP_002501124.1|/298-364:gi|220925821|ref|YP_002501123.1|/2-114	1000	1
gi|83815853|ref|YP_446882.1|/3-69:gi|83814124|ref|YP_446881.1|/9-123	1000	1
gi|220911624|ref|YP_002486933.1|/151-217:gi|220911625|ref|YP_002486934.1|/2-113	1000	1
gi|162421484|ref|YP_001607145.1|/228-291:gi|162419859|ref|YP_001607146.1|/1-112	1000	1
gi|162421568|ref|YP_001607238.1|/264-328:gi|162418657|ref|YP_001607237.1|/1-113	1000	1
gi|190572651|ref|YP_001970496.1|/264-332:gi|190572650|ref|YP_001970495.1|/4-117	1000	1
gi|190572652|ref|YP_001970497.1|/220-285:gi|190572653|ref|YP_001970498.1|/2-113	1000	1
gi|162420839|ref|YP_001607631.1|/203-269:gi|162419398|ref|YP_001607632.1|/4-118	1000	1
gi|120437503|ref|YP_863189.1|/268-333:gi|120437504|ref|YP_863190.1|/6-134	1000	1
gi|159037875|ref|YP_001537128.1|/253-320:gi|159037874|ref|YP_001537127.1|/22-134	1000	1
gi|162418816|ref|YP_001608151.1|/255-320:gi|162420052|ref|YP_001608150.1|/3-115	1000	1
gi|114327170|ref|YP_744327.1|/218-285:gi|114327169|ref|YP_744326.1|/10-122	1000	1
gi|33597883|ref|NP_885526.1|/248-307:gi|33597882|ref|NP_885525.1|/10-122	1000	1
gi|108806371|ref|YP_650287.1|/255-320:gi|108806370|ref|YP_650286.1|/3-115	1000	1
gi|108807080|ref|YP_650996.1|/370-436:gi|108807081|ref|YP_650997.1|/15-127	1000	1
gi|161506628|ref|YP_001573749.1|/244-310:gi|161506627|ref|YP_001573748.1|/1-112	1000	1
gi|188582930|ref|YP_001926375.1|/452-519:gi|188582931|ref|YP_001926376.1|/22-134	1000	1
gi|116670430|ref|YP_831363.1|/621-689:gi|116670431|ref|YP_831364.1|/2-113	1000	1
gi|188584598|ref|YP_001928043.1|/377-457:gi|188584597|ref|YP_001928042.1|/8-133	1000	1
gi|194365301|ref|YP_002027911.1|/196-261:gi|194365300|ref|YP_002027910.1|/10-119	1000	1
gi|170746654|ref|YP_001752914.1|/672-740:gi|170746653|ref|YP_001752913.1|/3-115	1000	1
gi|218438402|ref|YP_002376731.1|/609-677:gi|218438403|ref|YP_002376732.1|/6-131	1000	1
gi|145594663|ref|YP_001158960.1|/259-326:gi|145594662|ref|YP_001158959.1|/26-138	1000	1
gi|161520070|ref|YP_001583497.1|/562-627:gi|161520069|ref|YP_001583496.1|/1-114	1000	1
gi|119896364|ref|YP_931577.1|/457-524:gi|119896363|ref|YP_931576.1|/13-125	1000	1
gi|119896739|ref|YP_931952.1|/425-493:gi|119896738|ref|YP_931951.1|/5-117	1000	1
gi|148825750|ref|YP_001290503.1|/234-300:gi|148825749|ref|YP_001290502.1|/1-113	1000	1
gi|22537144|ref|NP_687995.1|/214-281:gi|22537145|ref|NP_687996.1|/2-113	1000	1
gi|148825916|ref|YP_001290669.1|/194-260:gi|148825917|ref|YP_001290670.1|/3-116	1000	1
gi|119898693|ref|YP_933906.1|/277-342:gi|119898694|ref|YP_933907.1|/6-120	1000	1
gi|119899384|ref|YP_934597.1|/276-343:gi|119899383|ref|YP_934596.1|/6-117	1000	1
gi|119899974|ref|YP_935187.1|/557-622:gi|119899975|ref|YP_935188.1|/12-127	1000	1
gi|158421749|ref|YP_001523041.1|/439-507:gi|158421750|ref|YP_001523042.1|/4-116	1000	1
gi|158421976|ref|YP_001523268.1|/358-426:gi|158421975|ref|YP_001523267.1|/3-118	1000	1
gi|218441530|ref|YP_002379859.1|/212-279:gi|218441529|ref|YP_002379858.1|/1-113	1000	1
gi|76788245|ref|YP_330410.1|/170-232:gi|76788510|ref|YP_330411.1|/1-113	1000	1
gi|25010503|ref|NP_734898.1|/119-182:gi|25010502|ref|NP_734897.1|/3-115	1000	1
gi|161503821|ref|YP_001570933.1|/236-302:gi|161503820|ref|YP_001570932.1|/1-112	1000	1
gi|189349766|ref|YP_001945394.1|/252-318:gi|189349765|ref|YP_001945393.1|/1-113	1000	1
gi|158423276|ref|YP_001524568.1|/366-432:gi|158423277|ref|YP_001524569.1|/3-115	1000	1
gi|220906024|ref|YP_002481335.1|/587-655:gi|220906025|ref|YP_002481336.1|/2-116	1000	1
gi|217976624|ref|YP_002360771.1|/259-316:gi|217976623|ref|YP_002360770.1|/1-113	1000	1
gi|189351378|ref|YP_001947006.1|/213-278:gi|189351379|ref|YP_001947007.1|/1-113	1000	1
gi|50841609|ref|YP_054836.1|/603-671:gi|50841610|ref|YP_054837.1|/1-112	1000	1
gi|25010797|ref|NP_735192.1|/207-273:gi|25010796|ref|NP_735191.1|/2-113	1000	1
gi|189352918|ref|YP_001948545.1|/134-198:gi|189352919|ref|YP_001948546.1|/16-127	1000	1
gi|171057070|ref|YP_001789419.1|/461-526:gi|171057071|ref|YP_001789420.1|/7-119	1000	1
gi|189353595|ref|YP_001949222.1|/161-226:gi|189353596|ref|YP_001949223.1|/3-114	1000	1
gi|89901560|ref|YP_524031.1|/248-316:gi|89901558|ref|YP_524029.1|/21-133	1000	1
gi|186474838|ref|YP_001856308.1|/201-270:gi|186474839|ref|YP_001856309.1|/4-116	1000	1
gi|24379576|ref|NP_721531.1|/228-290:gi|24379577|ref|NP_721532.1|/6-118	1000	1
gi|186475206|ref|YP_001856676.1|/278-343:gi|186475207|ref|YP_001856677.1|/1-113	1000	1
gi|83643227|ref|YP_431662.1|/413-481:gi|83643228|ref|YP_431663.1|/13-125	1000	1
gi|56420224|ref|YP_147542.1|/235-301:gi|56420225|ref|YP_147543.1|/2-113	1000	1
gi|30260447|ref|NP_842824.1|/276-343:gi|30260446|ref|NP_842823.1|/4-115	1000	1
gi|83644593|ref|YP_433028.1|/297-362:gi|83644592|ref|YP_433027.1|/26-137	1000	1
gi|62182519|ref|YP_218936.1|/238-300:gi|62182520|ref|YP_218937.1|/2-112	1000	1
gi|186476808|ref|YP_001858278.1|/683-750:gi|186476807|ref|YP_001858277.1|/6-117	1000	1
gi|218245357|ref|YP_002370728.1|/144-208:gi|218245356|ref|YP_002370727.1|/1-115	1000	1
gi|56412559|ref|YP_149634.1|/234-302:gi|56412561|ref|YP_149636.1|/7-119	1000	1
gi|83645524|ref|YP_433959.1|/446-512:gi|83645523|ref|YP_433958.1|/3-118	1000	1
gi|56412834|ref|YP_149909.1|/461-518:gi|56412833|ref|YP_149908.1|/4-121	1000	1
gi|30261987|ref|NP_844364.1|/127-193:gi|30261986|ref|NP_844363.1|/6-117	1000	1
gi|30262005|ref|NP_844382.1|/236-303:gi|30262004|ref|NP_844381.1|/2-114	1000	1
gi|30262551|ref|NP_844928.1|/160-227:gi|30262552|ref|NP_844929.1|/3-114	1000	1
gi|218246751|ref|YP_002372122.1|/131-199:gi|218246750|ref|YP_002372121.1|/7-121	1000	1
gi|182685130|ref|YP_001836877.1|/232-298:gi|182685131|ref|YP_001836878.1|/1-112	1000	1
gi|56414447|ref|YP_151522.1|/203-269:gi|56414448|ref|YP_151523.1|/2-101	1000	1
gi|83647819|ref|YP_436254.1|/161-230:gi|83647820|ref|YP_436255.1|/4-123	1000	1
gi|30264658|ref|NP_847035.1|/360-427:gi|30264659|ref|NP_847036.1|/3-115	1000	1
gi|56415852|ref|YP_152927.1|/129-194:gi|56415851|ref|YP_152926.1|/4-116	1000	1
gi|30264742|ref|NP_847119.1|/254-321:gi|30264741|ref|NP_847118.1|/2-113	1000	1
gi|186471003|ref|YP_001862321.1|/229-294:gi|186471004|ref|YP_001862322.1|/1-113	1000	1
gi|109896548|ref|YP_659803.1|/267-335:gi|109896549|ref|YP_659804.1|/3-115	1000	1
gi|56416359|ref|YP_153434.1|/255-320:gi|56416358|ref|YP_153433.1|/4-116	1000	1
gi|30265483|ref|NP_847860.1|/382-449:gi|30265484|ref|NP_847861.1|/4-115	1000	1
gi|110636576|ref|YP_676783.1|/527-592:gi|110636574|ref|YP_676781.1|/4-122	1000	1
gi|197250186|ref|YP_002145380.1|/203-269:gi|197250808|ref|YP_002145379.1|/3-117	1000	1
gi|109897379|ref|YP_660634.1|/205-272:gi|109897378|ref|YP_660633.1|/3-117	1000	1
gi|47525859|ref|YP_017208.1|/265-331:gi|47525860|ref|YP_017209.1|/2-113	1000	1
gi|110637539|ref|YP_677746.1|/152-220:gi|110637540|ref|YP_677747.1|/2-116	1000	1
gi|187919696|ref|YP_001888727.1|/585-650:gi|187919694|ref|YP_001888725.1|/1-114	1000	1
gi|108814088|ref|YP_649855.1|/233-293:gi|108814089|ref|YP_649856.1|/5-117	1000	1
gi|186476910|ref|YP_001858380.1|/223-281:gi|186476911|ref|YP_001858381.1|/3-115	1000	1
gi|110639403|ref|YP_679612.1|/240-305:gi|110639402|ref|YP_679611.1|/9-134	1000	1
gi|109899873|ref|YP_663128.1|/198-258:gi|109899872|ref|YP_663127.1|/2-113	1000	1
gi|71905672|ref|YP_283259.1|/488-560:gi|71905673|ref|YP_283260.1|/2-115	1000	1
gi|15903935|ref|NP_359485.1|/217-284:gi|15903934|ref|NP_359484.1|/3-115	1000	1
gi|71906300|ref|YP_283887.1|/310-375:gi|71906301|ref|YP_283888.1|/15-127	1000	1
gi|71906344|ref|YP_283931.1|/161-224:gi|71906343|ref|YP_283930.1|/2-113	1000	1
gi|71906719|ref|YP_284306.1|/665-732:gi|71906718|ref|YP_284305.1|/6-117	1000	1
gi|71907457|ref|YP_285044.1|/449-516:gi|71907456|ref|YP_285043.1|/29-141	1000	1
gi|71907608|ref|YP_285195.1|/227-286:gi|71907609|ref|YP_285196.1|/8-120	1000	1
gi|71908055|ref|YP_285642.1|/482-548:gi|71908056|ref|YP_285643.1|/7-122	1000	1
gi|71908107|ref|YP_285694.1|/369-439:gi|71908108|ref|YP_285695.1|/8-122	1000	1
gi|71908608|ref|YP_286195.1|/436-506:gi|71908609|ref|YP_286196.1|/4-116	1000	1
gi|71909071|ref|YP_286658.1|/325-390:gi|71909070|ref|YP_286657.1|/10-123	1000	1
gi|49183289|ref|YP_026541.1|/276-343:gi|49183288|ref|YP_026540.1|/4-115	1000	1
gi|49183301|ref|YP_026553.1|/111-178:gi|49183302|ref|YP_026554.1|/4-115	1000	1
gi|15675197|ref|NP_269371.1|/218-285:gi|15675198|ref|NP_269372.1|/2-113	1000	1
gi|187923868|ref|YP_001895510.1|/234-293:gi|187923869|ref|YP_001895511.1|/10-122	1000	1
gi|49183567|ref|YP_026819.1|/191-258:gi|49183566|ref|YP_026818.1|/1-112	1000	1
gi|147668774|ref|YP_001213592.1|/205-270:gi|147668775|ref|YP_001213593.1|/1-114	1000	1
gi|49183642|ref|YP_026894.1|/234-300:gi|49183643|ref|YP_026895.1|/2-113	1000	1
gi|198242695|ref|YP_002216470.1|/447-515:gi|198242078|ref|YP_002216469.1|/6-118	1000	1
gi|187924569|ref|YP_001896211.1|/588-658:gi|187924570|ref|YP_001896212.1|/9-125	1000	1
gi|147669744|ref|YP_001214562.1|/142-207:gi|147669746|ref|YP_001214564.1|/59-171	1000	1
gi|51594381|ref|YP_068572.1|/129-194:gi|51594380|ref|YP_068571.1|/4-116	1000	1
gi|139473694|ref|YP_001128410.1|/218-285:gi|139473693|ref|YP_001128409.1|/2-113	1000	1
gi|73748463|ref|YP_307702.1|/632-697:gi|73748462|ref|YP_307701.1|/6-118	1000	1
gi|198243010|ref|YP_002217460.1|/230-290:gi|198243980|ref|YP_002217461.1|/5-117	1000	1
gi|73749212|ref|YP_308451.1|/242-308:gi|73749211|ref|YP_308450.1|/1-113	1000	1
gi|51595548|ref|YP_069739.1|/370-436:gi|51595549|ref|YP_069740.1|/6-118	1000	1
gi|126454303|ref|YP_001064527.1|/61-129:gi|126453572|ref|YP_001064526.1|/3-117	1000	1
gi|198245862|ref|YP_002218460.1|/255-320:gi|198241940|ref|YP_002218459.1|/4-116	1000	1
gi|207856091|ref|YP_002242742.1|/337-394:gi|207856092|ref|YP_002242743.1|/5-119	1000	1
gi|94972308|ref|YP_594348.1|/234-298:gi|94972307|ref|YP_594347.1|/23-134	1000	1
gi|15597883|ref|NP_251377.1|/234-293:gi|15597882|ref|NP_251376.1|/78-189	1000	1
gi|207856438|ref|YP_002243089.1|/236-302:gi|207856439|ref|YP_002243090.1|/23-134	1000	1
gi|51597037|ref|YP_071228.1|/228-291:gi|51597038|ref|YP_071229.1|/1-112	1000	1
gi|16264748|ref|NP_437540.1|/209-270:gi|16264749|ref|NP_437541.1|/3-114	1000	1
gi|49187717|ref|YP_030970.1|/112-170:gi|49187716|ref|YP_030969.1|/2-113	1000	1
gi|15599297|ref|NP_252791.1|/228-286:gi|15599296|ref|NP_252790.1|/5-118	1000	1
gi|217956895|ref|YP_002335991.1|/393-458:gi|217956894|ref|YP_002335990.1|/2-115	1000	1
gi|207858437|ref|YP_002245088.1|/236-302:gi|207858436|ref|YP_002245087.1|/1-113	1000	1
gi|217958162|ref|YP_002336706.1|/167-234:gi|217958161|ref|YP_002336705.1|/1-112	1000	1
gi|15600677|ref|NP_254171.1|/375-443:gi|15600676|ref|NP_254170.1|/9-121	1000	1
gi|158421519|ref|YP_001527746.1|/208-271:gi|158421520|ref|YP_001527747.1|/1-115	1000	1
gi|153949138|ref|YP_001399860.1|/255-320:gi|153950414|ref|YP_001399859.1|/3-115	1000	1
gi|207859246|ref|YP_002245897.1|/238-300:gi|207859247|ref|YP_002245898.1|/2-112	1000	1
gi|153950667|ref|YP_001400284.1|/280-350:gi|153946864|ref|YP_001400283.1|/1-113	1000	1
gi|138895266|ref|YP_001125719.1|/234-300:gi|138895267|ref|YP_001125720.1|/2-113	1000	1
gi|94993249|ref|YP_601348.1|/242-308:gi|94993250|ref|YP_601349.1|/2-113	1000	1
gi|217960050|ref|YP_002338608.1|/114-171:gi|217960049|ref|YP_002338607.1|/2-113	1000	1
gi|126457002|ref|YP_001076212.1|/114-179:gi|126457148|ref|YP_001076211.1|/28-141	1000	1
gi|126457101|ref|YP_001076262.1|/130-231:gi|126456109|ref|YP_001076264.1|/39-152	1000	1
gi|205353386|ref|YP_002227187.1|/461-518:gi|205353387|ref|YP_002227188.1|/4-121	1000	1
gi|153947146|ref|YP_001402562.1|/136-196:gi|153948791|ref|YP_001402561.1|/1-113	1000	1
gi|41406931|ref|NP_959767.1|/229-295:gi|41406932|ref|NP_959768.1|/8-120	1000	1
gi|160895901|ref|YP_001561483.1|/256-322:gi|160895900|ref|YP_001561482.1|/1-113	1000	1
gi|160896184|ref|YP_001561766.1|/607-673:gi|160896187|ref|YP_001561769.1|/2-117	1000	1
gi|217961928|ref|YP_002340498.1|/124-187:gi|217961929|ref|YP_002340499.1|/2-113	1000	1
gi|186893414|ref|YP_001870526.1|/238-300:gi|186893415|ref|YP_001870527.1|/2-112	1000	1
gi|218893471|ref|YP_002442340.1|/211-277:gi|218893472|ref|YP_002442341.1|/1-114	1000	1
gi|218893820|ref|YP_002442689.1|/756-822:gi|218893821|ref|YP_002442690.1|/2-110	1000	1
gi|217962745|ref|YP_002341321.1|/247-312:gi|217962746|ref|YP_002341322.1|/1-112	1000	1
gi|160897314|ref|YP_001562896.1|/607-673:gi|160897316|ref|YP_001562898.1|/2-117	1000	1
gi|218894223|ref|YP_002443092.1|/131-196:gi|218894224|ref|YP_002443093.1|/5-117	1000	1
gi|160897582|ref|YP_001563164.1|/247-316:gi|160897583|ref|YP_001563165.1|/1-113	1000	1
gi|71903445|ref|YP_280248.1|/233-298:gi|71903444|ref|YP_280247.1|/2-113	1000	1
gi|41409457|ref|NP_962293.1|/294-361:gi|41409458|ref|NP_962294.1|/6-117	1000	1
gi|160899394|ref|YP_001564976.1|/252-317:gi|160899393|ref|YP_001564975.1|/1-113	1000	1
gi|160899415|ref|YP_001564997.1|/606-676:gi|160899416|ref|YP_001564998.1|/8-120	1000	1
gi|218903110|ref|YP_002450944.1|/29-95:gi|218903108|ref|YP_002450942.1|/32-143	1000	1
gi|19746166|ref|NP_607302.1|/218-285:gi|19746167|ref|NP_607303.1|/2-113	1000	1
gi|160899728|ref|YP_001565310.1|/398-466:gi|160899727|ref|YP_001565309.1|/5-117	1000	1
gi|152984206|ref|YP_001347301.1|/227-291:gi|152988873|ref|YP_001347303.1|/2-114	1000	1
gi|186896601|ref|YP_001873713.1|/255-320:gi|186896602|ref|YP_001873714.1|/3-115	1000	1
gi|194449933|ref|YP_002046462.1|/447-515:gi|194447975|ref|YP_002046461.1|/6-118	1000	1
gi|194398000|ref|YP_002037444.1|/216-283:gi|194398608|ref|YP_002037443.1|/2-113	1000	1
gi|160900532|ref|YP_001566114.1|/267-324:gi|160900531|ref|YP_001566113.1|/1-113	1000	1
gi|152988764|ref|YP_001347908.1|/229-288:gi|152983575|ref|YP_001347907.1|/1-113	1000	1
gi|218904352|ref|YP_002452186.1|/209-275:gi|218904351|ref|YP_002452185.1|/1-113	1000	1
gi|32267156|ref|NP_861188.1|/213-278:gi|32267155|ref|NP_861187.1|/3-115	1000	1
gi|152987606|ref|YP_001349245.1|/235-301:gi|152986792|ref|YP_001349246.1|/1-112	1000	1
gi|218667969|ref|YP_002427270.1|/136-195:gi|218667003|ref|YP_002427269.1|/2-114	1000	1
gi|209558841|ref|YP_002285313.1|/270-337:gi|209558840|ref|YP_002285312.1|/3-114	1000	1
gi|152989340|ref|YP_001349627.1|/181-247:gi|152983516|ref|YP_001349626.1|/3-115	1000	1
gi|218779276|ref|YP_002430594.1|/366-433:gi|218779275|ref|YP_002430593.1|/4-118	1000	1
gi|152984325|ref|YP_001350518.1|/309-375:gi|152986402|ref|YP_001350519.1|/4-116	1000	1
gi|218906287|ref|YP_002454121.1|/119-178:gi|218906288|ref|YP_002454122.1|/1-112	1000	1
gi|152986174|ref|YP_001350820.1|/239-304:gi|152988150|ref|YP_001350819.1|/1-113	1000	1
gi|76819101|ref|YP_337409.1|/207-272:gi|76818875|ref|YP_337410.1|/56-167	1000	1
gi|194444856|ref|YP_002039942.1|/663-730:gi|194442317|ref|YP_002039941.1|/2-113	1000	1
gi|218780372|ref|YP_002431690.1|/282-348:gi|218780373|ref|YP_002431691.1|/3-116	1000	1
gi|126441613|ref|YP_001057211.1|/540-612:gi|126442052|ref|YP_001057212.1|/2-115	1000	1
gi|152983647|ref|YP_001351625.1|/360-428:gi|152985286|ref|YP_001351624.1|/3-115	1000	1
gi|30018834|ref|NP_830465.1|/234-300:gi|30018835|ref|NP_830466.1|/2-113	1000	1
gi|28896641|ref|NP_802991.1|/213-279:gi|28896642|ref|NP_802992.1|/2-113	1000	1
gi|194445869|ref|YP_002042025.1|/246-311:gi|194444892|ref|YP_002042026.1|/1-113	1000	1
gi|125717797|ref|YP_001034930.1|/234-301:gi|125717796|ref|YP_001034929.1|/2-113	1000	1
gi|126438784|ref|YP_001058707.1|/570-635:gi|126440848|ref|YP_001058705.1|/9-123	1000	1
gi|210134363|ref|YP_002300802.1|/204-265:gi|210134364|ref|YP_002300803.1|/2-113	1000	1
gi|194446263|ref|YP_002042752.1|/230-290:gi|194444248|ref|YP_002042753.1|/5-117	1000	1
gi|210135553|ref|YP_002301992.1|/163-221:gi|210135554|ref|YP_002301993.1|/3-116	1000	1
gi|194444506|ref|YP_002043228.1|/129-194:gi|194445307|ref|YP_002043227.1|/4-116	1000	1
gi|194446308|ref|YP_002043421.1|/246-312:gi|194442721|ref|YP_002043422.1|/6-118	1000	1
gi|116049748|ref|YP_791445.1|/208-273:gi|116049749|ref|YP_791444.1|/7-118	1000	1
gi|219667341|ref|YP_002457776.1|/322-389:gi|219667342|ref|YP_002457777.1|/5-116	1000	1
gi|194445336|ref|YP_002043831.1|/255-320:gi|194444693|ref|YP_002043830.1|/4-116	1000	1
gi|146319012|ref|YP_001198724.1|/208-274:gi|146319014|ref|YP_001198726.1|/2-113	1000	1
gi|219667907|ref|YP_002458342.1|/228-293:gi|219667908|ref|YP_002458343.1|/5-115	1000	1
gi|146319249|ref|YP_001198961.1|/118-176:gi|146319250|ref|YP_001198962.1|/2-113	1000	1
gi|126439686|ref|YP_001060998.1|/233-298:gi|126438840|ref|YP_001060997.1|/1-113	1000	1
gi|219668264|ref|YP_002458699.1|/266-333:gi|219668265|ref|YP_002458700.1|/3-114	1000	1
gi|116052526|ref|YP_792839.1|/207-273:gi|116052525|ref|YP_792838.1|/13-125	1000	1
gi|116052692|ref|YP_793008.1|/309-375:gi|116052693|ref|YP_793009.1|/4-116	1000	1
gi|197362567|ref|YP_002142204.1|/326-395:gi|197362566|ref|YP_002142203.1|/2-114	1000	1
gi|145222174|ref|YP_001132852.1|/268-332:gi|145222173|ref|YP_001132851.1|/12-124	1000	1
gi|197363100|ref|YP_002142737.1|/663-730:gi|197363101|ref|YP_002142738.1|/2-113	1000	1
gi|219669885|ref|YP_002460320.1|/234-300:gi|219669886|ref|YP_002460321.1|/7-119	1000	1
gi|146321517|ref|YP_001201228.1|/236-302:gi|146321519|ref|YP_001201230.1|/2-113	1000	1
gi|197363368|ref|YP_002143005.1|/203-269:gi|197363369|ref|YP_002143006.1|/2-101	1000	1
gi|197363669|ref|YP_002143306.1|/246-311:gi|197363670|ref|YP_002143307.1|/1-113	1000	1
gi|145223424|ref|YP_001134102.1|/156-220:gi|145223425|ref|YP_001134103.1|/18-129	1000	1
gi|126445113|ref|YP_001063256.1|/114-179:gi|126443863|ref|YP_001063255.1|/28-141	1000	1
gi|104780136|ref|YP_606634.1|/9-75:gi|104780135|ref|YP_606633.1|/7-125	1000	1
gi|104780164|ref|YP_606662.1|/242-308:gi|104780165|ref|YP_606663.1|/1-112	1000	1
gi|89893099|ref|YP_516586.1|/351-418:gi|89893100|ref|YP_516587.1|/1-112	1000	1
gi|134093475|ref|YP_001098550.1|/570-635:gi|134093477|ref|YP_001098552.1|/1-114	1000	1
gi|104780550|ref|YP_607048.1|/233-292:gi|104780549|ref|YP_607047.1|/11-122	1000	1
gi|42780292|ref|NP_977539.1|/355-423:gi|42780293|ref|NP_977540.1|/4-116	1000	1
gi|134093798|ref|YP_001098873.1|/252-318:gi|134093799|ref|YP_001098874.1|/1-93	1000	1
gi|197364926|ref|YP_002144563.1|/246-312:gi|197364927|ref|YP_002144564.1|/6-118	1000	1
gi|145225580|ref|YP_001136258.1|/153-231:gi|145225579|ref|YP_001136257.1|/11-134	1000	1
gi|42781948|ref|NP_979195.1|/243-305:gi|42781949|ref|NP_979196.1|/1-112	1000	1
gi|134095865|ref|YP_001100940.1|/224-291:gi|134095864|ref|YP_001100939.1|/5-118	1000	1
gi|126432769|ref|YP_001068460.1|/221-287:gi|126432768|ref|YP_001068459.1|/18-130	1000	1
gi|134096088|ref|YP_001101163.1|/201-267:gi|134096087|ref|YP_001101162.1|/1-114	1000	1
gi|134096599|ref|YP_001101674.1|/458-525:gi|134096598|ref|YP_001101673.1|/37-149	1000	1
gi|159897435|ref|YP_001543682.1|/303-370:gi|159897434|ref|YP_001543681.1|/6-117	1000	1
gi|89897647|ref|YP_521134.1|/493-565:gi|89897646|ref|YP_521133.1|/1-110	1000	1
gi|70733882|ref|YP_257522.1|/132-197:gi|70733881|ref|YP_257521.1|/5-117	1000	1
gi|126435515|ref|YP_001071206.1|/141-205:gi|126435514|ref|YP_001071205.1|/31-142	1000	1
gi|53721676|ref|YP_110661.1|/233-298:gi|53721677|ref|YP_110662.1|/1-113	1000	1
gi|70728266|ref|YP_258015.1|/203-268:gi|70728267|ref|YP_258016.1|/13-125	1000	1
gi|218233945|ref|YP_002365446.1|/234-300:gi|218236076|ref|YP_002365447.1|/2-113	1000	1
gi|126436970|ref|YP_001072661.1|/324-379:gi|126436971|ref|YP_001072662.1|/6-125	1000	1
gi|53723016|ref|YP_112001.1|/242-308:gi|53723015|ref|YP_112000.1|/1-112	1000	1
gi|194735142|ref|YP_002113811.1|/663-730:gi|194734914|ref|YP_002113810.1|/2-113	1000	1
gi|159901418|ref|YP_001547665.1|/307-375:gi|159901419|ref|YP_001547666.1|/2-116	1000	1
gi|42528002|ref|NP_973100.1|/143-208:gi|42528001|ref|NP_973099.1|/205-317	1000	1
gi|119866727|ref|YP_936679.1|/158-224:gi|119866728|ref|YP_936680.1|/2-113	1000	1
gi|29830023|ref|NP_824657.1|/202-267:gi|29830024|ref|NP_824658.1|/2-114	1000	1
gi|83717354|ref|YP_439934.1|/207-272:gi|83716824|ref|YP_439933.1|/8-119	1000	1
gi|70731820|ref|YP_261562.1|/308-373:gi|70731821|ref|YP_261563.1|/6-117	1000	1
gi|70731961|ref|YP_261703.1|/270-328:gi|70731962|ref|YP_261704.1|/6-120	1000	1
gi|134299359|ref|YP_001112855.1|/331-397:gi|134299360|ref|YP_001112856.1|/5-118	1000	1
gi|83718780|ref|YP_440598.1|/238-304:gi|83719158|ref|YP_440599.1|/1-113	1000	1
gi|194735732|ref|YP_002115465.1|/447-515:gi|194736936|ref|YP_002115464.1|/6-118	1000	1
gi|134299752|ref|YP_001113248.1|/262-329:gi|134299753|ref|YP_001113249.1|/2-113	1000	1
gi|70732997|ref|YP_262770.1|/255-320:gi|161501958|ref|YP_262771.2|/2-113	1000	1
gi|218235312|ref|YP_002369246.1|/117-180:gi|218234534|ref|YP_002369247.1|/2-113	1000	1
gi|194734811|ref|YP_002116443.1|/230-290:gi|194736616|ref|YP_002116444.1|/5-117	1000	1
gi|119870273|ref|YP_940225.1|/324-379:gi|119870274|ref|YP_940226.1|/6-125	1000	1
gi|220904651|ref|YP_002479963.1|/41-115:gi|220904650|ref|YP_002479962.1|/3-118	1000	1
gi|90423339|ref|YP_531709.1|/244-302:gi|90423338|ref|YP_531708.1|/1-113	1000	1
gi|114798979|ref|YP_761057.1|/239-298:gi|114797742|ref|YP_761056.1|/1-113	1000	1
gi|134291091|ref|YP_001114860.1|/539-605:gi|134291089|ref|YP_001114858.1|/1-114	1000	1
gi|134291361|ref|YP_001115130.1|/221-316:gi|134291358|ref|YP_001115127.1|/24-136	1000	1
gi|134291788|ref|YP_001115557.1|/262-328:gi|134291789|ref|YP_001115558.1|/1-112	1000	1
gi|134291829|ref|YP_001115598.1|/275-339:gi|134291828|ref|YP_001115597.1|/2-117	1000	1
gi|134291929|ref|YP_001115698.1|/446-510:gi|134291928|ref|YP_001115697.1|/20-134	1000	1
gi|148549490|ref|YP_001269592.1|/240-306:gi|148549489|ref|YP_001269591.1|/1-112	1000	1
gi|56461210|ref|YP_156491.1|/205-272:gi|56461211|ref|YP_156492.1|/3-117	1000	1
gi|78358637|ref|YP_390086.1|/261-328:gi|78358638|ref|YP_390087.1|/5-117	1000	1
gi|146306492|ref|YP_001186957.1|/244-309:gi|146306491|ref|YP_001186956.1|/1-113	1000	1
gi|218885765|ref|YP_002435086.1|/471-534:gi|218885774|ref|YP_002435095.1|/2-119	1000	1
gi|218885927|ref|YP_002435248.1|/375-441:gi|218885926|ref|YP_002435247.1|/7-119	1000	1
gi|109899355|ref|YP_662610.1|/159-225:gi|109899354|ref|YP_662609.1|/4-116	1000	1
gi|21222624|ref|NP_628403.1|/155-221:gi|21222625|ref|NP_628404.1|/2-110	1000	1
gi|218886720|ref|YP_002436041.1|/316-380:gi|218886719|ref|YP_002436040.1|/2-113	1000	1
gi|134295369|ref|YP_001119104.1|/206-272:gi|134295368|ref|YP_001119103.1|/3-117	1000	1
gi|218898302|ref|YP_002446713.1|/238-304:gi|218898303|ref|YP_002446714.1|/4-115	1000	1
gi|16762426|ref|NP_458043.1|/129-194:gi|16762427|ref|NP_458044.1|/4-116	1000	1
gi|21224206|ref|NP_629985.1|/195-261:gi|21224205|ref|NP_629984.1|/1-113	1000	1
gi|148545277|ref|YP_001265379.1|/238-304:gi|148545276|ref|YP_001265378.1|/1-113	1000	1
gi|46579829|ref|YP_010637.1|/350-416:gi|46579830|ref|YP_010638.1|/2-114	1000	1
gi|218899976|ref|YP_002448387.1|/396-461:gi|218899977|ref|YP_002448388.1|/3-115	1000	1
gi|120601883|ref|YP_966283.1|/169-244:gi|120601884|ref|YP_966284.1|/5-117	1000	1
gi|119384396|ref|YP_915452.1|/240-300:gi|119384397|ref|YP_915453.1|/1-113	1000	1
gi|16764736|ref|NP_460351.1|/357-426:gi|39546316|ref|NP_460352.2|/8-120	1000	1
gi|91782934|ref|YP_558140.1|/412-482:gi|91782935|ref|YP_558141.1|/5-117	1000	1
gi|16765596|ref|NP_461211.1|/461-518:gi|16765597|ref|NP_461212.1|/4-121	1000	1
gi|152982254|ref|YP_001352483.1|/257-323:gi|152981318|ref|YP_001352484.1|/1-113	1000	1
gi|120603866|ref|YP_968266.1|/349-422:gi|120603865|ref|YP_968265.1|/8-120	1000	1
gi|120603892|ref|YP_968292.1|/142-208:gi|120603891|ref|YP_968291.1|/2-114	1000	1
gi|182434881|ref|YP_001822600.1|/453-517:gi|182434880|ref|YP_001822599.1|/12-124	1000	1
gi|52143462|ref|YP_083368.1|/127-193:gi|52143461|ref|YP_083367.1|/32-143	1000	1
gi|148549271|ref|YP_001269373.1|/233-292:gi|148549272|ref|YP_001269374.1|/23-134	1000	1
gi|52142939|ref|YP_083890.1|/160-227:gi|52142938|ref|YP_083891.1|/3-114	1000	1
gi|182435527|ref|YP_001823246.1|/245-308:gi|182435528|ref|YP_001823247.1|/1-115	1000	1
gi|52142896|ref|YP_083933.1|/121-178:gi|52142897|ref|YP_083932.1|/2-113	1000	1
gi|152982777|ref|YP_001354325.1|/223-290:gi|152980766|ref|YP_001354324.1|/6-119	1000	1
gi|148550124|ref|YP_001270226.1|/132-197:gi|148550125|ref|YP_001270227.1|/5-117	1000	1
gi|152982775|ref|YP_001354611.1|/246-311:gi|152981323|ref|YP_001354612.1|/1-113	1000	1
gi|182436018|ref|YP_001823737.1|/116-180:gi|182436017|ref|YP_001823736.1|/19-130	1000	1
gi|167031168|ref|YP_001666399.1|/368-436:gi|167031169|ref|YP_001666400.1|/9-121	1000	1
gi|157369285|ref|YP_001477274.1|/203-269:gi|157369284|ref|YP_001477273.1|/3-117	1000	1
gi|91778061|ref|YP_553269.1|/234-300:gi|91778060|ref|YP_553268.1|/1-112	1000	1
gi|52141068|ref|YP_085762.1|/134-197:gi|52141066|ref|YP_085763.1|/2-113	1000	1
gi|182437359|ref|YP_001825078.1|/275-347:gi|182437360|ref|YP_001825079.1|/21-133	1000	1
gi|167032676|ref|YP_001667907.1|/87-157:gi|167032675|ref|YP_001667906.1|/3-117	1000	1
gi|91778360|ref|YP_553568.1|/246-312:gi|91778359|ref|YP_553567.1|/1-112	1000	1
gi|46581735|ref|YP_012543.1|/356-422:gi|46581734|ref|YP_012542.1|/7-119	1000	1
gi|52140650|ref|YP_086179.1|/141-208:gi|52140648|ref|YP_086180.1|/4-115	1000	1
gi|182437915|ref|YP_001825634.1|/218-276:gi|182437916|ref|YP_001825635.1|/4-115	1000	1
gi|91779592|ref|YP_554800.1|/236-302:gi|91779593|ref|YP_554801.1|/1-113	1000	1
gi|157371688|ref|YP_001479677.1|/223-286:gi|157371689|ref|YP_001479678.1|/1-112	1000	1
gi|118469292|ref|YP_885395.1|/110-176:gi|118467913|ref|YP_885396.1|/2-115	1000	1
gi|148657711|ref|YP_001277916.1|/308-376:gi|148657712|ref|YP_001277917.1|/2-116	1000	1
gi|56962948|ref|YP_174675.1|/141-208:gi|56962949|ref|YP_174676.1|/4-115	1000	1
gi|167035685|ref|YP_001670916.1|/756-822:gi|167035686|ref|YP_001670917.1|/2-110	1000	1
gi|119773578|ref|YP_926318.1|/539-603:gi|119773577|ref|YP_926317.1|/5-116	1000	1
gi|26987922|ref|NP_743347.1|/238-300:gi|26987921|ref|NP_743346.1|/1-113	1000	1
gi|159043003|ref|YP_001531797.1|/305-368:gi|159043004|ref|YP_001531798.1|/3-115	1000	1
gi|15612835|ref|NP_241138.1|/112-175:gi|15612834|ref|NP_241137.1|/2-113	1000	1
gi|119776374|ref|YP_929114.1|/566-634:gi|119776375|ref|YP_929115.1|/9-121	1000	1
gi|26990166|ref|NP_745591.1|/212-276:gi|26990167|ref|NP_745592.1|/48-160	1000	1
gi|27366536|ref|NP_762063.1|/299-364:gi|27366537|ref|NP_762064.1|/6-119	1000	1
gi|217963398|ref|YP_002349076.1|/365-432:gi|217963397|ref|YP_002349075.1|/2-114	1000	1
gi|117676234|ref|YP_863810.1|/262-328:gi|117676235|ref|YP_863811.1|/1-113	1000	1
gi|148658559|ref|YP_001278764.1|/490-558:gi|148658560|ref|YP_001278765.1|/1-112	1000	1
gi|15840407|ref|NP_335444.1|/239-311:gi|15840406|ref|NP_335443.1|/3-115	1000	1
gi|154174927|ref|YP_001407607.1|/360-430:gi|154174591|ref|YP_001407606.1|/1-113	1000	1
gi|52078906|ref|YP_077697.1|/247-313:gi|52078905|ref|YP_077696.1|/1-112	1000	1
gi|152969363|ref|YP_001334472.1|/143-203:gi|152969364|ref|YP_001334473.1|/1-113	1000	1
gi|170720400|ref|YP_001748088.1|/233-292:gi|170720399|ref|YP_001748087.1|/23-134	1000	1
gi|170721589|ref|YP_001749277.1|/238-304:gi|170721590|ref|YP_001749278.1|/2-114	1000	1
gi|170721962|ref|YP_001749650.1|/273-337:gi|170721961|ref|YP_001749649.1|/3-115	1000	1
gi|117922447|ref|YP_871639.1|/899-964:gi|117922446|ref|YP_871638.1|/16-129	1000	1
gi|152971069|ref|YP_001336178.1|/265-329:gi|152971070|ref|YP_001336179.1|/11-122	1000	1
gi|170722474|ref|YP_001750162.1|/237-302:gi|170722475|ref|YP_001750163.1|/1-113	1000	1
gi|126172547|ref|YP_001048696.1|/208-272:gi|126172546|ref|YP_001048695.1|/1-113	1000	1
gi|15675070|ref|NP_269244.1|/228-293:gi|15675069|ref|NP_269243.1|/2-113	1000	1
gi|148821964|ref|YP_001286718.1|/249-313:gi|148821963|ref|YP_001286717.1|/21-133	1000	1
gi|148822111|ref|YP_001286865.1|/230-296:gi|148822112|ref|YP_001286866.1|/11-123	1000	1
gi|148822191|ref|YP_001286945.1|/239-311:gi|148822190|ref|YP_001286944.1|/3-115	1000	1
gi|52784280|ref|YP_090109.1|/247-313:gi|52784279|ref|YP_090108.1|/1-112	1000	1
gi|218562834|ref|YP_002344613.1|/191-254:gi|218562835|ref|YP_002344614.1|/3-115	1000	1
gi|52784923|ref|YP_090752.1|/232-298:gi|52784924|ref|YP_090753.1|/1-110	1000	1
gi|146280745|ref|YP_001170898.1|/185-250:gi|146280744|ref|YP_001170897.1|/5-117	1000	1
gi|188997651|ref|YP_001931902.1|/447-520:gi|188997650|ref|YP_001931901.1|/4-118	1000	1
gi|152992092|ref|YP_001357813.1|/174-236:gi|152992091|ref|YP_001357812.1|/1-114	1000	1
gi|157415489|ref|YP_001482745.1|/211-269:gi|157415490|ref|YP_001482746.1|/2-113	1000	1
gi|126175071|ref|YP_001051220.1|/214-271:gi|126175072|ref|YP_001051221.1|/23-146	1000	1
gi|157415526|ref|YP_001482782.1|/207-262:gi|157415525|ref|YP_001482781.1|/2-112	1000	1
gi|110678698|ref|YP_681705.1|/333-398:gi|110678697|ref|YP_681704.1|/2-113	1000	1
gi|146283049|ref|YP_001173202.1|/225-289:gi|146283048|ref|YP_001173201.1|/1-113	1000	1
gi|152993407|ref|YP_001359128.1|/282-352:gi|152993408|ref|YP_001359129.1|/9-121	1000	1
gi|209546452|ref|YP_002278370.1|/200-263:gi|209546451|ref|YP_002278369.1|/2-113	1000	1
gi|13470633|ref|NP_102202.1|/486-557:gi|13470634|ref|NP_102203.1|/3-117	1000	1
gi|157691147|ref|YP_001485609.1|/249-315:gi|157691146|ref|YP_001485608.1|/1-113	1000	1
gi|51891554|ref|YP_074245.1|/233-296:gi|51891553|ref|YP_074244.1|/3-115	1000	1
gi|148660815|ref|YP_001282338.1|/277-344:gi|148660816|ref|YP_001282339.1|/32-144	1000	1
gi|152998812|ref|YP_001364493.1|/126-191:gi|152998811|ref|YP_001364492.1|/5-117	1000	1
gi|57237718|ref|YP_178966.1|/224-291:gi|57237719|ref|YP_178967.1|/4-116	1000	1
gi|145601121|ref|YP_001165197.1|/139-204:gi|145601122|ref|YP_001165198.1|/4-116	1000	1
gi|57238094|ref|YP_179344.1|/191-254:gi|57238095|ref|YP_179345.1|/3-115	1000	1
gi|57238098|ref|YP_179348.1|/211-269:gi|57238099|ref|YP_179349.1|/2-113	1000	1
gi|58337701|ref|YP_194286.1|/205-267:gi|58337702|ref|YP_194287.1|/1-113	1000	1
gi|58337789|ref|YP_194374.1|/278-345:gi|58337790|ref|YP_194375.1|/2-113	1000	1
gi|146311155|ref|YP_001176229.1|/136-200:gi|146311154|ref|YP_001176228.1|/34-145	1000	1
gi|116332986|ref|YP_794513.1|/232-299:gi|116332987|ref|YP_794514.1|/3-116	1000	1
gi|146311516|ref|YP_001176590.1|/242-307:gi|146311515|ref|YP_001176589.1|/1-113	1000	1
gi|153000351|ref|YP_001366032.1|/498-563:gi|153000352|ref|YP_001366033.1|/2-116	1000	1
gi|157693740|ref|YP_001488202.1|/356-424:gi|157693741|ref|YP_001488203.1|/4-116	1000	1
gi|71736356|ref|YP_274578.1|/239-303:gi|71736926|ref|YP_274577.1|/8-119	1000	1
gi|146313066|ref|YP_001178140.1|/236-302:gi|146313065|ref|YP_001178139.1|/1-113	1000	1
gi|73748149|ref|YP_307388.1|/198-263:gi|73748148|ref|YP_307387.1|/1-114	1000	1
gi|153002256|ref|YP_001367937.1|/234-294:gi|153002255|ref|YP_001367936.1|/1-113	1000	1
gi|209547342|ref|YP_002279260.1|/247-312:gi|209547341|ref|YP_002279259.1|/1-113	1000	1
gi|71737071|ref|YP_276200.1|/211-277:gi|71737625|ref|YP_276201.1|/1-114	1000	1
gi|153002705|ref|YP_001368386.1|/233-293:gi|153002704|ref|YP_001368385.1|/6-118	1000	1
gi|153002711|ref|YP_001368392.1|/252-302:gi|153002710|ref|YP_001368391.1|/1-113	1000	1
gi|71737865|ref|YP_277192.1|/205-272:gi|71734112|ref|YP_277191.1|/4-118	1000	1
gi|71734737|ref|YP_277249.1|/118-188:gi|71736675|ref|YP_277248.1|/13-125	1000	1
gi|16080204|ref|NP_391030.1|/328-388:gi|16080205|ref|NP_391031.1|/2-116	1000	1
gi|16080374|ref|NP_391201.1|/349-417:gi|16080375|ref|NP_391202.1|/136-248	1000	1
gi|160874086|ref|YP_001553402.1|/385-468:gi|160874087|ref|YP_001553403.1|/26-149	1000	1
gi|191639613|ref|YP_001988779.1|/234-301:gi|191639614|ref|YP_001988780.1|/3-116	1000	1
gi|15610900|ref|NP_218281.1|/246-312:gi|15610901|ref|NP_218282.1|/9-121	1000	1
gi|116493791|ref|YP_805525.1|/153-220:gi|116493790|ref|YP_805524.1|/1-113	1000	1
gi|169629668|ref|YP_001703317.1|/238-305:gi|169629667|ref|YP_001703316.1|/24-136	1000	1
gi|116494022|ref|YP_805756.1|/148-214:gi|116494021|ref|YP_805755.1|/9-121	1000	1
gi|118476874|ref|YP_894025.1|/238-304:gi|118476873|ref|YP_894024.1|/4-115	1000	1
gi|156935706|ref|YP_001439622.1|/136-196:gi|156935705|ref|YP_001439621.1|/1-113	1000	1
gi|118477644|ref|YP_894795.1|/233-300:gi|118477643|ref|YP_894794.1|/3-115	1000	1
gi|169831575|ref|YP_001717557.1|/224-291:gi|169831576|ref|YP_001717558.1|/2-116	1000	1
gi|160876963|ref|YP_001556279.1|/431-500:gi|160876962|ref|YP_001556278.1|/5-117	1000	1
gi|118478543|ref|YP_895694.1|/154-221:gi|118478544|ref|YP_895695.1|/6-117	1000	1
gi|217971453|ref|YP_002356204.1|/231-297:gi|217971454|ref|YP_002356205.1|/1-113	1000	1
gi|217971464|ref|YP_002356215.1|/244-306:gi|217971465|ref|YP_002356216.1|/2-113	1000	1
gi|217971507|ref|YP_002356258.1|/208-272:gi|217971506|ref|YP_002356257.1|/1-113	1000	1
gi|66048161|ref|YP_238002.1|/370-438:gi|66048162|ref|YP_238003.1|/11-123	1000	1
gi|28867566|ref|NP_790185.1|/375-443:gi|28867565|ref|NP_790184.1|/9-121	1000	1
gi|118479957|ref|YP_897108.1|/112-170:gi|118479956|ref|YP_897107.1|/20-131	1000	1
gi|28868501|ref|NP_791120.1|/262-320:gi|28868500|ref|NP_791119.1|/6-120	1000	1
gi|28869841|ref|NP_792460.1|/536-607:gi|28869840|ref|NP_792459.1|/12-120	1000	1
gi|15789910|ref|NP_279734.1|/430-491:gi|15789909|ref|NP_279733.1|/6-113	1000	1
gi|81299820|ref|YP_400028.1|/169-233:gi|81299821|ref|YP_400029.1|/24-145	1000	1
gi|49479540|ref|YP_037148.1|/136-199:gi|49479256|ref|YP_037149.1|/4-113	1000	1
gi|116629892|ref|YP_815064.1|/253-319:gi|116629893|ref|YP_815065.1|/2-116	1000	1
gi|50123232|ref|YP_052399.1|/238-300:gi|50123231|ref|YP_052398.1|/2-112	1000	1
gi|28872506|ref|NP_795125.1|/368-436:gi|28872507|ref|NP_795126.1|/11-123	1000	1
gi|188532492|ref|YP_001906289.1|/136-196:gi|188532493|ref|YP_001906290.1|/1-113	1000	1
gi|91792679|ref|YP_562330.1|/133-199:gi|91792680|ref|YP_562331.1|/4-116	1000	1
gi|120405793|ref|YP_955622.1|/247-319:gi|120405794|ref|YP_955623.1|/3-115	1000	1
gi|170076531|ref|YP_001733170.1|/135-203:gi|170076532|ref|YP_001733171.1|/5-119	1000	1
gi|49478883|ref|YP_039109.1|/277-344:gi|49478884|ref|YP_039110.1|/4-115	1000	1
gi|49481209|ref|YP_039455.1|/382-449:gi|49480468|ref|YP_039456.1|/4-115	1000	1
gi|71066152|ref|YP_264879.1|/251-317:gi|71066151|ref|YP_264878.1|/1-113	1000	1
gi|162449617|ref|YP_001611984.1|/314-379:gi|162449616|ref|YP_001611983.1|/2-112	1000	1
gi|49474885|ref|YP_032926.1|/358-423:gi|49474886|ref|YP_032927.1|/9-120	1000	1
gi|163939391|ref|YP_001644275.1|/364-431:gi|163939390|ref|YP_001644274.1|/5-116	1000	1
gi|85373253|ref|YP_457315.1|/297-362:gi|85373254|ref|YP_457316.1|/16-127	1000	1
gi|163940266|ref|YP_001645150.1|/113-170:gi|163940265|ref|YP_001645149.1|/2-113	1000	1
gi|163940378|ref|YP_001645262.1|/258-324:gi|163940379|ref|YP_001645263.1|/4-115	1000	1
gi|93006052|ref|YP_580489.1|/329-392:gi|93006051|ref|YP_580488.1|/2-118	1000	1
gi|163940440|ref|YP_001645324.1|/245-312:gi|163940441|ref|YP_001645325.1|/2-113	1000	1
gi|93006928|ref|YP_581365.1|/243-314:gi|93006927|ref|YP_581364.1|/3-121	1000	1
gi|148543653|ref|YP_001271023.1|/257-323:gi|148543652|ref|YP_001271022.1|/1-115	1000	1
gi|16125012|ref|NP_419576.1|/269-340:gi|16125011|ref|NP_419575.1|/5-117	1000	1
gi|163942562|ref|YP_001647446.1|/280-347:gi|163942563|ref|YP_001647447.1|/4-115	1000	1
gi|184153815|ref|YP_001842156.1|/260-327:gi|184153816|ref|YP_001842157.1|/2-113	1000	1
gi|16127162|ref|NP_421726.1|/241-299:gi|16127161|ref|NP_421725.1|/9-124	1000	1
gi|148653958|ref|YP_001281051.1|/245-316:gi|148653957|ref|YP_001281050.1|/3-121	1000	1
gi|215488354|ref|YP_002330785.1|/236-302:gi|215488353|ref|YP_002330784.1|/1-113	1000	1
gi|60681732|ref|YP_211876.1|/265-333:gi|60681731|ref|YP_211875.1|/5-117	1000	1
gi|81429064|ref|YP_396064.1|/120-181:gi|81429063|ref|YP_396063.1|/2-113	1000	1
gi|215489335|ref|YP_002331766.1|/237-303:gi|215489336|ref|YP_002331767.1|/6-118	1000	1
gi|215489462|ref|YP_002331893.1|/142-202:gi|215489463|ref|YP_002331894.1|/1-113	1000	1
gi|148239786|ref|YP_001225173.1|/229-288:gi|148239785|ref|YP_001225172.1|/5-117	1000	1
gi|119944978|ref|YP_942658.1|/253-318:gi|119944977|ref|YP_942657.1|/1-113	1000	1
gi|110640800|ref|YP_668528.1|/261-327:gi|110640801|ref|YP_668529.1|/1-113	1000	1
gi|53711501|ref|YP_097493.1|/232-298:gi|53711500|ref|YP_097492.1|/2-114	1000	1
gi|167625512|ref|YP_001675806.1|/234-294:gi|167625511|ref|YP_001675805.1|/1-113	1000	1
gi|110641306|ref|YP_669036.1|/267-330:gi|110641307|ref|YP_669037.1|/1-113	1000	1
gi|167625861|ref|YP_001676155.1|/220-286:gi|167625860|ref|YP_001676154.1|/1-114	1000	1
gi|53713329|ref|YP_099321.1|/223-296:gi|53713330|ref|YP_099322.1|/6-123	1000	1
gi|53713488|ref|YP_099480.1|/257-325:gi|53713487|ref|YP_099479.1|/5-117	1000	1
gi|15673418|ref|NP_267592.1|/303-369:gi|15673417|ref|NP_267591.1|/2-114	1000	1
gi|16331509|ref|NP_442237.1|/528-596:gi|16331510|ref|NP_442238.1|/9-132	1000	1
gi|206580317|ref|YP_002239239.1|/267-330:gi|206579731|ref|YP_002239238.1|/1-113	1000	1
gi|108763883|ref|YP_632940.1|/223-290:gi|108763277|ref|YP_632939.1|/2-116	1000	1
gi|119718264|ref|YP_925229.1|/148-214:gi|119718265|ref|YP_925230.1|/2-113	1000	1
gi|116748028|ref|YP_844715.1|/524-594:gi|116748029|ref|YP_844716.1|/4-116	1000	1
gi|127514348|ref|YP_001095545.1|/263-328:gi|127514347|ref|YP_001095544.1|/14-126	1000	1
gi|113968959|ref|YP_732752.1|/234-294:gi|113968960|ref|YP_732753.1|/1-113	1000	1
gi|116749295|ref|YP_845982.1|/644-712:gi|116749294|ref|YP_845981.1|/2-122	1000	1
gi|167647928|ref|YP_001685591.1|/314-382:gi|167647929|ref|YP_001685592.1|/6-117	1000	1
gi|116749437|ref|YP_846124.1|/242-308:gi|116749438|ref|YP_846125.1|/1-113	1000	1
gi|87160324|ref|YP_494944.1|/239-304:gi|87161981|ref|YP_494943.1|/2-113	1000	1
gi|15802559|ref|NP_288586.1|/240-304:gi|15802560|ref|NP_288587.1|/11-122	1000	1
gi|116750316|ref|YP_847003.1|/371-438:gi|116750317|ref|YP_847004.1|/4-118	1000	1
gi|218697827|ref|YP_002405494.1|/339-395:gi|218697826|ref|YP_002405493.1|/2-118	1000	1
gi|192362360|ref|YP_001981289.1|/253-312:gi|192359014|ref|YP_001981290.1|/1-113	1000	1
gi|114045935|ref|YP_736485.1|/200-259:gi|114045936|ref|YP_736486.1|/2-114	1000	1
gi|150005502|ref|YP_001300246.1|/215-281:gi|150005501|ref|YP_001300245.1|/1-113	1000	1
gi|114047156|ref|YP_737706.1|/241-301:gi|114047157|ref|YP_737707.1|/4-116	1000	1
gi|114048696|ref|YP_739246.1|/189-250:gi|114048695|ref|YP_739245.1|/11-122	1000	1
gi|54294189|ref|YP_126604.1|/246-311:gi|54294190|ref|YP_126605.1|/1-113	1000	1
gi|114049256|ref|YP_739806.1|/235-297:gi|114049255|ref|YP_739805.1|/2-113	1000	1
gi|76789203|ref|YP_328289.1|/151-216:gi|76789204|ref|YP_328290.1|/4-116	1000	1
gi|170019161|ref|YP_001724115.1|/249-317:gi|170019163|ref|YP_001724117.1|/6-118	1000	1
gi|170019702|ref|YP_001724656.1|/235-301:gi|170019701|ref|YP_001724655.1|/38-149	1000	1
gi|54296741|ref|YP_123110.1|/138-204:gi|54296742|ref|YP_123111.1|/1-113	1000	1
gi|20808918|ref|NP_624089.1|/246-312:gi|20808919|ref|NP_624090.1|/5-116	1000	1
gi|24374817|ref|NP_718860.1|/830-888:gi|24374816|ref|NP_718859.1|/5-120	1000	1
gi|38637690|ref|NP_942664.1|/210-291:gi|38637687|ref|NP_942661.1|/6-118	1000	1
gi|24375659|ref|NP_719702.1|/201-260:gi|24375658|ref|NP_719701.1|/2-114	1000	1
gi|126455985|ref|YP_001075878.1|/490-558:gi|126457438|ref|YP_001075877.1|/10-133	1000	1
gi|24376107|ref|NP_720150.1|/233-293:gi|24376106|ref|NP_720149.1|/6-118	1000	1
gi|42522211|ref|NP_967591.1|/424-490:gi|42522212|ref|NP_967592.1|/1-110	1000	1
gi|52841522|ref|YP_095321.1|/246-311:gi|52841523|ref|YP_095322.1|/1-113	1000	1
gi|26248608|ref|NP_754648.1|/392-457:gi|26248609|ref|NP_754649.1|/5-117	1000	1
gi|113869073|ref|YP_727562.1|/224-292:gi|113869071|ref|YP_727560.1|/12-126	1000	1
gi|113869192|ref|YP_727681.1|/435-512:gi|113869191|ref|YP_727680.1|/24-136	1000	1
gi|157961579|ref|YP_001501613.1|/336-401:gi|157961580|ref|YP_001501614.1|/6-118	1000	1
gi|26249399|ref|NP_755439.1|/268-336:gi|26249400|ref|NP_755440.1|/6-118	1000	1
gi|42524430|ref|NP_969810.1|/509-578:gi|42524429|ref|NP_969809.1|/6-119	1000	1
gi|72163308|ref|YP_290965.1|/137-203:gi|72163309|ref|YP_290966.1|/2-113	1000	1
gi|17228724|ref|NP_485272.1|/1518-1586:gi|17228725|ref|NP_485273.1|/2-116	1000	1
gi|72163359|ref|YP_291016.1|/276-343:gi|72163358|ref|YP_291015.1|/10-128	1000	1
gi|83643657|ref|YP_432092.1|/203-270:gi|83643658|ref|YP_432093.1|/4-118	1000	1
gi|193213479|ref|YP_001999432.1|/224-289:gi|193213480|ref|YP_001999433.1|/1-113	1000	1
gi|121996907|ref|YP_001001694.1|/205-272:gi|121996908|ref|YP_001001695.1|/3-117	1000	1
gi|73540280|ref|YP_294800.1|/221-279:gi|73540279|ref|YP_294799.1|/7-119	1000	1
gi|182679198|ref|YP_001833344.1|/235-301:gi|182679197|ref|YP_001833343.1|/1-113	1000	1
gi|182679528|ref|YP_001833674.1|/248-306:gi|182679527|ref|YP_001833673.1|/2-113	1000	1
gi|212634252|ref|YP_002310777.1|/840-905:gi|212634253|ref|YP_002310778.1|/4-117	1000	1
gi|182679904|ref|YP_001834050.1|/280-344:gi|182679905|ref|YP_001834051.1|/2-114	1000	1
gi|157159317|ref|YP_001463878.1|/234-302:gi|157158549|ref|YP_001463876.1|/6-118	1000	1
gi|182680346|ref|YP_001834492.1|/241-306:gi|182680347|ref|YP_001834493.1|/55-167	1000	1
gi|152990159|ref|YP_001355881.1|/214-280:gi|152990160|ref|YP_001355882.1|/1-113	1000	1
gi|206889948|ref|YP_002248935.1|/322-387:gi|206890707|ref|YP_002248936.1|/2-114	1000	1
gi|189912607|ref|YP_001964162.1|/230-298:gi|189912606|ref|YP_001964161.1|/1-113	1000	1
gi|152991167|ref|YP_001356889.1|/65-130:gi|152991168|ref|YP_001356890.1|/3-115	1000	1
gi|206889284|ref|YP_002249592.1|/253-323:gi|206890401|ref|YP_002249593.1|/2-114	1000	1
gi|119025587|ref|YP_909432.1|/288-357:gi|119025586|ref|YP_909431.1|/7-119	1000	1
gi|189912995|ref|YP_001964884.1|/333-399:gi|189912994|ref|YP_001964883.1|/26-140	1000	1
gi|183220678|ref|YP_001838674.1|/592-639:gi|183220679|ref|YP_001838675.1|/11-132	1000	1
gi|92116253|ref|YP_575982.1|/213-280:gi|92116259|ref|YP_575988.1|/3-117	1000	1
gi|219682820|ref|YP_002469203.1|/155-221:gi|219682821|ref|YP_002469204.1|/2-113	1000	1
gi|78358153|ref|YP_389602.1|/717-783:gi|78358154|ref|YP_389603.1|/32-155	1000	1
gi|212637297|ref|YP_002313822.1|/209-276:gi|212637296|ref|YP_002313821.1|/2-114	1000	1
gi|94152379|ref|YP_581786.1|/235-301:gi|94152380|ref|YP_581787.1|/1-112	1000	1
gi|146291505|ref|YP_001181929.1|/208-272:gi|146291504|ref|YP_001181928.1|/1-113	1000	1
gi|218689961|ref|YP_002398173.1|/235-301:gi|218689962|ref|YP_002398174.1|/1-112	1000	1
gi|154148352|ref|YP_001406117.1|/188-248:gi|154149518|ref|YP_001406116.1|/2-114	1000	1
gi|23465476|ref|NP_696079.1|/138-208:gi|23465477|ref|NP_696080.1|/2-118	1000	1
gi|23465570|ref|NP_696173.1|/132-196:gi|23465569|ref|NP_696172.1|/13-124	1000	1
gi|119356709|ref|YP_911353.1|/363-430:gi|119356708|ref|YP_911352.1|/4-118	1000	1
gi|146292837|ref|YP_001183261.1|/498-563:gi|146292838|ref|YP_001183262.1|/2-116	1000	1
gi|218691681|ref|YP_002399893.1|/233-293:gi|218691682|ref|YP_002399894.1|/5-117	1000	1
gi|146293599|ref|YP_001184023.1|/378-446:gi|146293600|ref|YP_001184024.1|/10-122	1000	1
gi|218692789|ref|YP_002401001.1|/255-320:gi|218692788|ref|YP_002401000.1|/4-116	1000	1
gi|94311947|ref|YP_585157.1|/249-314:gi|94311948|ref|YP_585158.1|/1-113	1000	1
gi|116332250|ref|YP_801968.1|/288-352:gi|116332249|ref|YP_801967.1|/8-133	1000	1
gi|116332458|ref|YP_802175.1|/93-158:gi|116332459|ref|YP_802176.1|/3-115	1000	1
gi|21673490|ref|NP_661555.1|/172-239:gi|21673488|ref|NP_661553.1|/4-118	1000	1
gi|213691414|ref|YP_002322000.1|/202-268:gi|213691415|ref|YP_002322001.1|/2-114	1000	1
gi|157373831|ref|YP_001472431.1|/217-280:gi|157373830|ref|YP_001472430.1|/1-113	1000	1
gi|157373850|ref|YP_001472450.1|/224-289:gi|157373851|ref|YP_001472451.1|/4-116	1000	1
gi|217077406|ref|YP_002335124.1|/53-119:gi|217077405|ref|YP_002335123.1|/4-127	1000	1
gi|157374119|ref|YP_001472719.1|/200-269:gi|157374120|ref|YP_001472720.1|/8-119	1000	1
gi|94314048|ref|YP_587257.1|/237-292:gi|94314049|ref|YP_587258.1|/1-113	1000	1
gi|94314246|ref|YP_587455.1|/230-295:gi|94314245|ref|YP_587454.1|/1-113	1000	1
gi|219847438|ref|YP_002461871.1|/307-373:gi|219847439|ref|YP_002461872.1|/2-116	1000	1
gi|157163591|ref|YP_001460909.1|/339-395:gi|157163590|ref|YP_001460908.1|/2-118	1000	1
gi|157375724|ref|YP_001474324.1|/278-342:gi|157375725|ref|YP_001474325.1|/7-118	1000	1
gi|187927295|ref|YP_001897782.1|/436-504:gi|187927296|ref|YP_001897783.1|/5-117	1000	1
gi|218553111|ref|YP_002386024.1|/265-331:gi|218553112|ref|YP_002386025.1|/1-113	1000	1
gi|77165103|ref|YP_343628.1|/265-330:gi|77165102|ref|YP_343627.1|/3-117	1000	1
gi|157376201|ref|YP_001474801.1|/136-202:gi|157376200|ref|YP_001474800.1|/4-115	1000	1
gi|157376379|ref|YP_001474979.1|/266-318:gi|157376378|ref|YP_001474978.1|/1-113	1000	1
gi|77165863|ref|YP_344388.1|/200-267:gi|77165864|ref|YP_344389.1|/3-117	1000	1
gi|158334651|ref|YP_001515823.1|/278-345:gi|158334650|ref|YP_001515822.1|/3-115	1000	1
gi|163845709|ref|YP_001633753.1|/127-191:gi|163845708|ref|YP_001633752.1|/3-114	1000	1
gi|187929099|ref|YP_001899586.1|/206-272:gi|187929100|ref|YP_001899587.1|/3-117	1000	1
gi|157363850|ref|YP_001470617.1|/187-254:gi|157363849|ref|YP_001470616.1|/28-142	1000	1
gi|157377521|ref|YP_001476121.1|/197-261:gi|157377522|ref|YP_001476122.1|/1-113	1000	1
gi|187930617|ref|YP_001901104.1|/310-375:gi|187930616|ref|YP_001901103.1|/1-113	1000	1
gi|187930689|ref|YP_001901176.1|/220-285:gi|187930690|ref|YP_001901177.1|/1-113	1000	1
gi|72162339|ref|YP_289996.1|/207-273:gi|72162340|ref|YP_289997.1|/1-113	1000	1
gi|218556428|ref|YP_002389342.1|/129-194:gi|218556427|ref|YP_002389341.1|/4-116	1000	1
gi|163847990|ref|YP_001636034.1|/254-321:gi|163847991|ref|YP_001636035.1|/10-122	1000	1
gi|120599603|ref|YP_964177.1|/205-271:gi|120599604|ref|YP_964178.1|/3-117	1000	1
gi|33603517|ref|NP_891077.1|/246-312:gi|33603516|ref|NP_891076.1|/1-112	1000	1
gi|17547527|ref|NP_520929.1|/427-501:gi|17547526|ref|NP_520928.1|/19-131	1000	1
gi|17547782|ref|NP_521184.1|/207-272:gi|17547783|ref|NP_521185.1|/8-119	1000	1
gi|46199300|ref|YP_004967.1|/214-276:gi|46199299|ref|YP_004966.1|/2-113	1000	1
gi|24214410|ref|NP_711891.1|/31-99:gi|24214409|ref|NP_711890.1|/7-132	1000	1
gi|170724658|ref|YP_001758684.1|/262-327:gi|170724659|ref|YP_001758685.1|/13-125	1000	1
gi|24215808|ref|NP_713289.1|/648-716:gi|24215807|ref|NP_713288.1|/3-114	1000	1
gi|218703148|ref|YP_002410777.1|/255-320:gi|218703147|ref|YP_002410776.1|/4-116	1000	1
gi|121613339|ref|YP_001000896.1|/148-211:gi|121613383|ref|YP_001000897.1|/3-115	1000	1
gi|163854271|ref|YP_001642314.1|/377-457:gi|163854270|ref|YP_001642313.1|/8-133	1000	1
gi|34495928|ref|NP_900143.1|/40-108:gi|34495927|ref|NP_900142.1|/3-119	1000	1
gi|220934383|ref|YP_002513282.1|/252-318:gi|220934382|ref|YP_002513281.1|/1-113	1000	1
gi|218561632|ref|YP_002394545.1|/255-320:gi|218561631|ref|YP_002394544.1|/4-116	1000	1
gi|82703785|ref|YP_413351.1|/440-503:gi|82703784|ref|YP_413350.1|/6-121	1000	1
gi|171058328|ref|YP_001790677.1|/562-632:gi|171058327|ref|YP_001790676.1|/8-120	1000	1
gi|171058550|ref|YP_001790899.1|/213-277:gi|171058549|ref|YP_001790898.1|/1-112	1000	1
gi|16131709|ref|NP_418305.1|/129-194:gi|16131708|ref|NP_418304.1|/4-116	1000	1
gi|16131751|ref|NP_418347.1|/238-300:gi|16131752|ref|NP_418348.1|/2-112	1000	1
gi|34499673|ref|NP_903888.1|/243-308:gi|34499675|ref|NP_903890.1|/5-117	1000	1
gi|86356686|ref|YP_468578.1|/242-308:gi|86356687|ref|YP_468579.1|/4-116	1000	1
gi|33594406|ref|NP_882050.1|/140-205:gi|33594405|ref|NP_882049.1|/1-113	1000	1
gi|16132216|ref|NP_418816.1|/255-320:gi|16132215|ref|NP_418815.1|/4-116	1000	1
gi|171059688|ref|YP_001792037.1|/236-301:gi|171059687|ref|YP_001792036.1|/1-113	1000	1
gi|92112832|ref|YP_572760.1|/338-394:gi|92112831|ref|YP_572759.1|/6-120	1000	1
gi|170079986|ref|YP_001729306.1|/203-269:gi|170079985|ref|YP_001729305.1|/3-117	1000	1
gi|170080362|ref|YP_001729682.1|/663-730:gi|170080361|ref|YP_001729681.1|/2-113	1000	1
gi|74318787|ref|YP_316527.1|/262-330:gi|74318789|ref|YP_316529.1|/4-116	1000	1
gi|163854971|ref|YP_001629269.1|/263-328:gi|163854970|ref|YP_001629268.1|/1-113	1000	1
gi|171060948|ref|YP_001793297.1|/277-347:gi|171060949|ref|YP_001793298.1|/8-124	1000	1
gi|218666435|ref|YP_002424617.1|/227-287:gi|218665330|ref|YP_002424618.1|/7-118	1000	1
gi|78484887|ref|YP_390812.1|/202-268:gi|78484886|ref|YP_390811.1|/4-118	1000	1
gi|92113905|ref|YP_573833.1|/253-313:gi|92113906|ref|YP_573834.1|/1-112	1000	1
gi|86358025|ref|YP_469917.1|/235-293:gi|86358026|ref|YP_469918.1|/5-118	1000	1
gi|170016760|ref|YP_001727679.1|/134-201:gi|170016759|ref|YP_001727678.1|/2-113	1000	1
gi|170081836|ref|YP_001731156.1|/461-517:gi|170081837|ref|YP_001731157.1|/4-121	1000	1
gi|187732146|ref|YP_001881794.1|/236-302:gi|187731798|ref|YP_001881793.1|/1-113	1000	1
gi|187732077|ref|YP_001882081.1|/233-293:gi|187731609|ref|YP_001882082.1|/5-117	1000	1
gi|78776949|ref|YP_393264.1|/403-474:gi|78776948|ref|YP_393263.1|/12-124	1000	1
gi|157144827|ref|YP_001452146.1|/461-517:gi|157144826|ref|YP_001452145.1|/4-121	1000	1
gi|157144973|ref|YP_001452292.1|/240-304:gi|157144972|ref|YP_001452291.1|/11-122	1000	1
gi|218666234|ref|YP_002427628.1|/219-278:gi|218666606|ref|YP_002427627.1|/5-117	1000	1
gi|54027260|ref|YP_121502.1|/163-239:gi|54027259|ref|YP_121501.1|/8-131	1000	1
gi|86360537|ref|YP_472425.1|/669-737:gi|86360536|ref|YP_472424.1|/6-118	1000	1
gi|157146700|ref|YP_001454019.1|/664-731:gi|157146701|ref|YP_001454020.1|/2-113	1000	1
gi|16801705|ref|NP_471973.1|/365-432:gi|16801706|ref|NP_471974.1|/2-114	1000	1
gi|119716294|ref|YP_923259.1|/242-308:gi|119716293|ref|YP_923258.1|/1-114	1000	1
gi|190890998|ref|YP_001977540.1|/245-302:gi|190890997|ref|YP_001977539.1|/1-113	1000	1
gi|94967967|ref|YP_590015.1|/263-331:gi|94967968|ref|YP_590016.1|/21-128	1000	1
gi|209398520|ref|YP_002271081.1|/235-301:gi|209398847|ref|YP_002271082.1|/11-122	1000	1
gi|209397988|ref|YP_002271321.1|/240-304:gi|209398758|ref|YP_002271322.1|/11-122	1000	1
gi|94968760|ref|YP_590808.1|/366-437:gi|94968761|ref|YP_590809.1|/5-117	1000	1
gi|82545759|ref|YP_409706.1|/233-293:gi|82545760|ref|YP_409707.1|/5-117	1000	1
gi|46906529|ref|YP_012918.1|/379-446:gi|46906528|ref|YP_012917.1|/4-115	1000	1
gi|190893428|ref|YP_001979970.1|/238-303:gi|190893427|ref|YP_001979969.1|/1-113	1000	1
gi|94971195|ref|YP_593243.1|/74-140:gi|94971194|ref|YP_593242.1|/2-116	1000	1
gi|15830855|ref|NP_309628.1|/267-330:gi|15830856|ref|NP_309629.1|/1-113	1000	1
gi|170780990|ref|YP_001709322.1|/264-331:gi|170780989|ref|YP_001709321.1|/43-155	1000	1
gi|82777260|ref|YP_403609.1|/267-330:gi|82777259|ref|YP_403608.1|/1-113	1000	1
gi|120609561|ref|YP_969239.1|/329-394:gi|120609560|ref|YP_969238.1|/6-118	1000	1
gi|170783045|ref|YP_001711379.1|/145-211:gi|170783046|ref|YP_001711380.1|/2-113	1000	1
gi|152998840|ref|YP_001364521.1|/208-272:gi|152998839|ref|YP_001364520.1|/1-113	1000	1
gi|15833500|ref|NP_312273.1|/233-293:gi|15833501|ref|NP_312274.1|/5-117	1000	1
gi|116873948|ref|YP_850729.1|/238-304:gi|116873949|ref|YP_850730.1|/2-114	1000	1
gi|120611132|ref|YP_970810.1|/606-676:gi|120611131|ref|YP_970809.1|/8-120	1000	1
gi|120611194|ref|YP_970872.1|/134-198:gi|120611195|ref|YP_970873.1|/32-143	1000	1
gi|186684844|ref|YP_001868040.1|/290-387:gi|186684842|ref|YP_001868038.1|/12-129	1000	1
gi|15834611|ref|NP_313384.1|/255-320:gi|15834610|ref|NP_313383.1|/4-116	1000	1
gi|120611643|ref|YP_971321.1|/1-46:gi|120611644|ref|YP_971322.1|/3-117	1000	1
gi|51892178|ref|YP_074869.1|/298-364:gi|51892179|ref|YP_074870.1|/8-119	1000	1
gi|15894978|ref|NP_348327.1|/346-411:gi|15894977|ref|NP_348326.1|/4-118	1000	1
gi|123441727|ref|YP_001005711.1|/450-515:gi|123441726|ref|YP_001005710.1|/4-121	1000	1
gi|209551539|ref|YP_002283456.1|/358-423:gi|209551540|ref|YP_002283457.1|/2-113	1000	1
gi|150015085|ref|YP_001307339.1|/162-228:gi|150015084|ref|YP_001307338.1|/2-113	1000	1
gi|121593475|ref|YP_985371.1|/272-336:gi|121593474|ref|YP_985370.1|/5-117	1000	1
gi|150015326|ref|YP_001307580.1|/270-337:gi|150015325|ref|YP_001307579.1|/1-112	1000	1
gi|121594012|ref|YP_985908.1|/248-311:gi|121594013|ref|YP_985909.1|/16-128	1000	1
gi|116249331|ref|YP_765172.1|/240-305:gi|116249330|ref|YP_765171.1|/1-113	1000	1
gi|121594707|ref|YP_986603.1|/205-271:gi|121594708|ref|YP_986604.1|/5-119	1000	1
gi|24115207|ref|NP_709717.1|/238-300:gi|24115208|ref|NP_709718.1|/2-112	1000	1
gi|24115287|ref|NP_709797.1|/237-303:gi|24115288|ref|NP_709798.1|/6-118	1000	1
gi|148257461|ref|YP_001242046.1|/253-311:gi|148257460|ref|YP_001242045.1|/6-117	1000	1
gi|150016606|ref|YP_001308860.1|/275-342:gi|150016605|ref|YP_001308859.1|/4-116	1000	1
gi|24115627|ref|NP_710137.1|/255-320:gi|24115626|ref|NP_710136.1|/4-116	1000	1
gi|148257912|ref|YP_001242497.1|/244-306:gi|148257911|ref|YP_001242496.1|/1-113	1000	1
gi|150016898|ref|YP_001309152.1|/632-700:gi|150016899|ref|YP_001309153.1|/5-116	1000	1
gi|15804970|ref|NP_291012.1|/255-320:gi|15804969|ref|NP_291011.1|/4-116	1000	1
gi|213156533|ref|YP_002318194.1|/295-360:gi|213156532|ref|YP_002318193.1|/8-119	1000	1
gi|27376142|ref|NP_767671.1|/399-484:gi|27376140|ref|NP_767669.1|/5-116	1000	1
gi|150018593|ref|YP_001310847.1|/236-302:gi|150018594|ref|YP_001310848.1|/5-116	1000	1
gi|117925745|ref|YP_866362.1|/398-463:gi|117925744|ref|YP_866361.1|/12-126	1000	1
gi|117925996|ref|YP_866613.1|/150-220:gi|117925995|ref|YP_866612.1|/10-140	1000	1
gi|116253167|ref|YP_769005.1|/405-473:gi|116253168|ref|YP_769006.1|/5-117	1000	1
gi|150019306|ref|YP_001311560.1|/284-351:gi|150019307|ref|YP_001311561.1|/9-120	1000	1
gi|17230647|ref|NP_487195.1|/105-173:gi|17230648|ref|NP_487196.1|/6-120	1000	1
gi|15641644|ref|NP_231276.1|/244-302:gi|15641643|ref|NP_231275.1|/1-113	1000	1
gi|218560103|ref|YP_002393016.1|/236-302:gi|218560102|ref|YP_002393015.1|/1-113	1000	1
gi|30064842|ref|NP_839013.1|/129-194:gi|30064843|ref|NP_839014.1|/4-116	1000	1
gi|148378267|ref|YP_001252808.1|/242-306:gi|148378266|ref|YP_001252807.1|/3-114	1000	1
gi|148378356|ref|YP_001252897.1|/243-309:gi|148378355|ref|YP_001252896.1|/2-114	1000	1
gi|121608470|ref|YP_996277.1|/326-391:gi|121608469|ref|YP_996276.1|/6-118	1000	1
gi|83310149|ref|YP_420413.1|/385-452:gi|83310147|ref|YP_420411.1|/6-119	1000	1
gi|17231994|ref|NP_488542.1|/192-256:gi|17231995|ref|NP_488543.1|/22-141	1000	1
gi|209918386|ref|YP_002292470.1|/267-330:gi|209918387|ref|YP_002292471.1|/1-113	1000	1
gi|27379914|ref|NP_771443.1|/249-307:gi|27379913|ref|NP_771442.1|/1-113	1000	1
gi|209918921|ref|YP_002293005.1|/211-271:gi|209918920|ref|YP_002293004.1|/2-113	1000	1
gi|110805938|ref|YP_689458.1|/235-301:gi|110805939|ref|YP_689459.1|/38-149	1000	1
gi|157693908|ref|YP_001488370.1|/243-306:gi|157693907|ref|YP_001488369.1|/5-116	1000	1
gi|147678165|ref|YP_001212380.1|/234-301:gi|147678166|ref|YP_001212381.1|/2-116	1000	1
gi|121611276|ref|YP_999083.1|/259-318:gi|121611277|ref|YP_999084.1|/9-121	1000	1
gi|110806920|ref|YP_690440.1|/236-302:gi|110806919|ref|YP_690439.1|/2-104	1000	1
gi|147678375|ref|YP_001212590.1|/210-276:gi|147678376|ref|YP_001212591.1|/9-122	1000	1
gi|110807236|ref|YP_690756.1|/233-293:gi|110807237|ref|YP_690757.1|/5-117	1000	1
gi|170758602|ref|YP_001785639.1|/251-316:gi|170759997|ref|YP_001785638.1|/3-114	1000	1
gi|15640810|ref|NP_230440.1|/348-401:gi|15640809|ref|NP_230439.1|/5-119	1000	1
gi|209920860|ref|YP_002294944.1|/233-293:gi|209920861|ref|YP_002294945.1|/5-117	1000	1
gi|87200064|ref|YP_497321.1|/480-543:gi|87200063|ref|YP_497320.1|/10-125	1000	1
gi|87200081|ref|YP_497338.1|/253-310:gi|87200082|ref|YP_497339.1|/1-113	1000	1
gi|110807889|ref|YP_691409.1|/142-202:gi|110807888|ref|YP_691408.1|/1-113	1000	1
gi|209921483|ref|YP_002295567.1|/237-303:gi|209921484|ref|YP_002295568.1|/6-118	1000	1
gi|110808187|ref|YP_691707.1|/255-320:gi|110808186|ref|YP_691706.1|/4-116	1000	1
gi|170759413|ref|YP_001786437.1|/247-311:gi|170760425|ref|YP_001786436.1|/5-116	1000	1
gi|170758258|ref|YP_001786995.1|/235-300:gi|170761374|ref|YP_001786994.1|/2-112	1000	1
gi|170761167|ref|YP_001787316.1|/413-479:gi|170760124|ref|YP_001787315.1|/4-116	1000	1
gi|23097813|ref|NP_691279.1|/112-178:gi|23097812|ref|NP_691278.1|/20-133	1000	1
gi|170761308|ref|YP_001787694.1|/194-261:gi|170761512|ref|YP_001787695.1|/2-113	1000	1
gi|114569453|ref|YP_756133.1|/504-572:gi|114569454|ref|YP_756134.1|/7-130	1000	1
gi|170758421|ref|YP_001787843.1|/346-411:gi|170761342|ref|YP_001787844.1|/4-118	1000	1
gi|191638200|ref|YP_001987366.1|/81-145:gi|191638201|ref|YP_001987367.1|/2-112	1000	1
gi|170759301|ref|YP_001788739.1|/242-309:gi|170761766|ref|YP_001788740.1|/4-115	1000	1
gi|74313079|ref|YP_311498.1|/270-338:gi|74313077|ref|YP_311496.1|/6-118	1000	1
gi|147671605|ref|YP_001215482.1|/563-631:gi|147672489|ref|YP_001215481.1|/22-134	1000	1
gi|114571075|ref|YP_757755.1|/642-710:gi|114571076|ref|YP_757756.1|/7-133	1000	1
gi|153931120|ref|YP_001383171.1|/198-264:gi|153932051|ref|YP_001383170.1|/2-113	1000	1
gi|74314833|ref|YP_313252.1|/255-320:gi|74314832|ref|YP_313251.1|/4-116	1000	1
gi|147675602|ref|YP_001217458.1|/373-441:gi|147673614|ref|YP_001217459.1|/2-115	1000	1
gi|120553937|ref|YP_958288.1|/265-333:gi|120553936|ref|YP_958287.1|/3-115	1000	1
gi|126461042|ref|YP_001042156.1|/367-435:gi|126461043|ref|YP_001042157.1|/4-116	1000	1
gi|120554211|ref|YP_958562.1|/227-292:gi|120554212|ref|YP_958563.1|/1-113	1000	1
gi|146340808|ref|YP_001205856.1|/139-203:gi|146340807|ref|YP_001205855.1|/4-116	1000	1
gi|120554538|ref|YP_958889.1|/474-540:gi|120554539|ref|YP_958890.1|/2-118	1000	1
gi|56695926|ref|YP_166277.1|/666-733:gi|56695924|ref|YP_166275.1|/3-117	1000	1
gi|146341964|ref|YP_001207012.1|/241-301:gi|146341965|ref|YP_001207013.1|/1-113	1000	1
gi|56696767|ref|YP_167128.1|/365-433:gi|56696768|ref|YP_167129.1|/5-117	1000	1
gi|120556591|ref|YP_960942.1|/449-514:gi|120556590|ref|YP_960941.1|/3-117	1000	1
gi|163847394|ref|YP_001635438.1|/472-542:gi|163847395|ref|YP_001635439.1|/1-112	1000	1
gi|126463916|ref|YP_001045029.1|/242-302:gi|126463915|ref|YP_001045028.1|/1-113	1000	1
gi|218706653|ref|YP_002414172.1|/236-302:gi|218706652|ref|YP_002414171.1|/1-113	1000	1
gi|153934620|ref|YP_001387475.1|/235-300:gi|153937086|ref|YP_001387474.1|/2-112	1000	1
gi|62289111|ref|YP_220904.1|/209-275:gi|62289115|ref|YP_220908.1|/16-128	1000	1
gi|169794903|ref|YP_001712696.1|/218-280:gi|169794902|ref|YP_001712695.1|/2-113	1000	1
gi|150389478|ref|YP_001319527.1|/247-315:gi|150389477|ref|YP_001319526.1|/8-120	1000	1
gi|116490222|ref|YP_809766.1|/391-458:gi|116490221|ref|YP_809765.1|/2-113	1000	1
gi|91209668|ref|YP_539654.1|/357-414:gi|91209669|ref|YP_539655.1|/5-119	1000	1
gi|170756558|ref|YP_001779917.1|/85-152:gi|170757618|ref|YP_001779916.1|/2-113	1000	1
gi|62290934|ref|YP_222727.1|/364-429:gi|62290933|ref|YP_222726.1|/8-119	1000	1
gi|66769575|ref|YP_244337.1|/214-278:gi|66769574|ref|YP_244336.1|/3-117	1000	1
gi|189022432|ref|YP_001932173.1|/228-293:gi|189022433|ref|YP_001932174.1|/1-113	1000	1
gi|170755317|ref|YP_001781222.1|/235-300:gi|170754306|ref|YP_001781221.1|/2-112	1000	1
gi|197337530|ref|YP_002157802.1|/249-315:gi|197336815|ref|YP_002157801.1|/1-113	1000	1
gi|170755916|ref|YP_001781932.1|/194-261:gi|170754689|ref|YP_001781933.1|/2-113	1000	1
gi|150377978|ref|YP_001314573.1|/249-337:gi|150377977|ref|YP_001314572.1|/5-130	1000	1
gi|156973340|ref|YP_001444247.1|/205-272:gi|156973339|ref|YP_001444246.1|/3-117	1000	1
gi|150378210|ref|YP_001314805.1|/304-375:gi|150378209|ref|YP_001314804.1|/4-116	1000	1
gi|89107435|ref|AP_001215.1|/261-327:gi|89107436|ref|AP_001216.1|/1-113	1000	1
gi|187935122|ref|YP_001885586.1|/142-208:gi|187934136|ref|YP_001885585.1|/2-113	1000	1
gi|182412087|ref|YP_001817153.1|/259-326:gi|182412086|ref|YP_001817152.1|/7-121	1000	1
gi|50084548|ref|YP_046058.1|/137-200:gi|50084547|ref|YP_046057.1|/4-116	1000	1
gi|50084598|ref|YP_046108.1|/210-276:gi|50084599|ref|YP_046109.1|/2-116	1000	1
gi|156974906|ref|YP_001445813.1|/340-413:gi|156974907|ref|YP_001445814.1|/4-126	1000	1
gi|182413096|ref|YP_001818162.1|/24-95:gi|182413097|ref|YP_001818163.1|/6-118	1000	1
gi|182413434|ref|YP_001818500.1|/360-426:gi|182413432|ref|YP_001818498.1|/1-113	1000	1
gi|89109362|ref|AP_003142.1|/249-317:gi|89109360|ref|AP_003140.1|/6-118	1000	1
gi|182413535|ref|YP_001818601.1|/224-290:gi|182413534|ref|YP_001818600.1|/6-120	1000	1
gi|182413657|ref|YP_001818723.1|/251-317:gi|182413658|ref|YP_001818724.1|/1-112	1000	1
gi|50085984|ref|YP_047494.1|/220-282:gi|50085985|ref|YP_047495.1|/2-113	1000	1
gi|187932997|ref|YP_001887662.1|/119-176:gi|187933755|ref|YP_001887663.1|/2-113	1000	1
gi|188589936|ref|YP_001919845.1|/241-307:gi|188588940|ref|YP_001919844.1|/2-114	1000	1
gi|156976950|ref|YP_001447856.1|/265-332:gi|156976951|ref|YP_001447857.1|/3-112	1000	1
gi|188588835|ref|YP_001920459.1|/236-301:gi|188589555|ref|YP_001920458.1|/1-113	1000	1
gi|188588573|ref|YP_001921179.1|/248-316:gi|188589410|ref|YP_001921180.1|/3-115	1000	1
gi|89899290|ref|YP_521761.1|/7-75:gi|89899289|ref|YP_521760.1|/8-125	1000	1
gi|218549148|ref|YP_002382939.1|/267-330:gi|218549147|ref|YP_002382938.1|/1-113	1000	1
gi|218549856|ref|YP_002383647.1|/265-331:gi|218549855|ref|YP_002383646.1|/1-113	1000	1
gi|153939707|ref|YP_001389609.1|/113-170:gi|153940516|ref|YP_001389608.1|/5-116	1000	1
gi|153938153|ref|YP_001389665.1|/252-317:gi|153940303|ref|YP_001389664.1|/3-114	1000	1
gi|120435774|ref|YP_861460.1|/192-260:gi|120435775|ref|YP_861461.1|/2-116	1000	1
gi|89902113|ref|YP_524584.1|/337-402:gi|89902114|ref|YP_524585.1|/10-122	1000	1
gi|89902352|ref|YP_524823.1|/529-601:gi|89902351|ref|YP_524822.1|/2-115	1000	1
gi|89902539|ref|YP_525010.1|/681-748:gi|89902538|ref|YP_525009.1|/3-117	1000	1
gi|190150391|ref|YP_001968916.1|/239-305:gi|190150390|ref|YP_001968915.1|/1-113	1000	1
gi|153939082|ref|YP_001390661.1|/194-260:gi|153939788|ref|YP_001390660.1|/2-113	1000	1
gi|153938885|ref|YP_001390695.1|/160-214:gi|153938117|ref|YP_001390694.1|/1-113	1000	1
gi|153941039|ref|YP_001391292.1|/257-323:gi|153941052|ref|YP_001391293.1|/3-114	1000	1
gi|153940755|ref|YP_001391587.1|/78-144:gi|153938240|ref|YP_001391588.1|/4-115	1000	1
gi|152978458|ref|YP_001344087.1|/250-312:gi|152978457|ref|YP_001344086.1|/2-112	1000	1
gi|28900618|ref|NP_800273.1|/324-382:gi|28900619|ref|NP_800274.1|/2-116	1000	1
gi|28900775|ref|NP_800430.1|/276-343:gi|28900774|ref|NP_800429.1|/3-112	1000	1
gi|28900930|ref|NP_800585.1|/220-286:gi|28900931|ref|NP_800586.1|/1-114	1000	1
gi|172058610|ref|YP_001815070.1|/250-309:gi|172058611|ref|YP_001815071.1|/1-113	1000	1
gi|16265176|ref|NP_437968.1|/245-310:gi|16265177|ref|NP_437969.1|/1-113	1000	1
gi|16265272|ref|NP_438064.1|/405-473:gi|16265273|ref|NP_438065.1|/5-117	1000	1
gi|172058847|ref|YP_001815307.1|/215-283:gi|172058846|ref|YP_001815306.1|/3-114	1000	1
gi|172058888|ref|YP_001815348.1|/240-307:gi|172058889|ref|YP_001815349.1|/2-114	1000	1
gi|117618891|ref|YP_854803.1|/131-196:gi|117619081|ref|YP_854802.1|/3-115	1000	1
gi|218676351|ref|YP_002395170.1|/257-320:gi|218676350|ref|YP_002395169.1|/10-122	1000	1
gi|218676499|ref|YP_002395318.1|/282-349:gi|218676500|ref|YP_002395319.1|/3-112	1000	1
gi|218677214|ref|YP_002396033.1|/214-280:gi|218677215|ref|YP_002396034.1|/1-113	1000	1
gi|115526644|ref|YP_783555.1|/229-287:gi|115526645|ref|YP_783556.1|/15-126	1000	1
gi|218708603|ref|YP_002416224.1|/205-272:gi|218708602|ref|YP_002416223.1|/3-117	1000	1
gi|126698101|ref|YP_001086998.1|/303-371:gi|126698102|ref|YP_001086999.1|/5-117	1000	1
gi|85060159|ref|YP_455861.1|/238-300:gi|85060158|ref|YP_455860.1|/2-112	1000	1
gi|218709845|ref|YP_002417466.1|/239-296:gi|218709844|ref|YP_002417465.1|/1-113	1000	1
gi|126699277|ref|YP_001088174.1|/244-312:gi|126699276|ref|YP_001088173.1|/3-115	1000	1
gi|116620567|ref|YP_822723.1|/18-100:gi|116620568|ref|YP_822724.1|/7-121	1000	1
gi|126700152|ref|YP_001089049.1|/210-276:gi|126700153|ref|YP_001089050.1|/9-120	1000	1
gi|116620970|ref|YP_823126.1|/400-466:gi|116620971|ref|YP_823127.1|/2-114	1000	1
gi|23499808|ref|NP_699248.1|/129-199:gi|23499809|ref|NP_699249.1|/9-121	1000	1
gi|145298503|ref|YP_001141344.1|/122-188:gi|145298504|ref|YP_001141345.1|/4-116	1000	1
gi|146301657|ref|YP_001196248.1|/235-301:gi|146301656|ref|YP_001196247.1|/2-114	1000	1
gi|27364305|ref|NP_759833.1|/222-282:gi|27364306|ref|NP_759834.1|/5-117	1000	1
gi|153952686|ref|YP_001393451.1|/154-221:gi|153952685|ref|YP_001393450.1|/3-114	1000	1
gi|146302028|ref|YP_001196619.1|/231-297:gi|146302027|ref|YP_001196618.1|/1-113	1000	1
gi|116621917|ref|YP_824073.1|/283-349:gi|116621918|ref|YP_824074.1|/273-387	1000	1
gi|146302465|ref|YP_001197056.1|/69-133:gi|146302462|ref|YP_001197053.1|/3-117	1000	1
gi|90425263|ref|YP_533633.1|/538-606:gi|90425264|ref|YP_533634.1|/8-134	1000	1
gi|119385688|ref|YP_916743.1|/365-433:gi|119385689|ref|YP_916744.1|/5-117	1000	1
gi|153954267|ref|YP_001395032.1|/193-259:gi|153954268|ref|YP_001395033.1|/2-113	1000	1
gi|119386029|ref|YP_917084.1|/217-286:gi|119386028|ref|YP_917083.1|/4-119	1000	1
gi|119386114|ref|YP_917169.1|/242-300:gi|119386115|ref|YP_917170.1|/4-115	1000	1
gi|119386150|ref|YP_917205.1|/209-267:gi|119386151|ref|YP_917206.1|/2-114	1000	1
gi|153955165|ref|YP_001395930.1|/131-197:gi|153955166|ref|YP_001395931.1|/2-114	1000	1
gi|119387487|ref|YP_918521.1|/343-410:gi|119387486|ref|YP_918520.1|/8-120	1000	1
gi|27367189|ref|NP_762716.1|/222-286:gi|27367190|ref|NP_762717.1|/3-114	1000	1
gi|154250535|ref|YP_001411359.1|/480-550:gi|154250527|ref|YP_001411351.1|/2-116	1000	1
gi|104780278|ref|YP_606776.1|/203-268:gi|104780279|ref|YP_606777.1|/14-126	1000	1
gi|116624890|ref|YP_827046.1|/277-345:gi|116624891|ref|YP_827047.1|/1-111	1000	1
gi|219853371|ref|YP_002470493.1|/252-319:gi|219853372|ref|YP_002470494.1|/2-113	1000	1
gi|219854216|ref|YP_002471338.1|/84-151:gi|219854217|ref|YP_002471339.1|/9-120	1000	1
gi|162448698|ref|YP_001611065.1|/483-550:gi|162448699|ref|YP_001611066.1|/7-118	1000	1
gi|219856343|ref|YP_002473465.1|/128-194:gi|219856344|ref|YP_002473466.1|/5-116	1000	1
gi|66046741|ref|YP_236582.1|/238-303:gi|66046740|ref|YP_236581.1|/1-113	1000	1
gi|162449459|ref|YP_001611826.1|/429-496:gi|162449460|ref|YP_001611827.1|/11-122	1000	1
gi|15603324|ref|NP_246398.1|/444-512:gi|15603325|ref|NP_246399.1|/6-118	1000	1
gi|83592772|ref|YP_426524.1|/399-467:gi|83592771|ref|YP_426523.1|/2-114	1000	1
gi|37676272|ref|NP_936668.1|/321-372:gi|37676273|ref|NP_936669.1|/4-118	1000	1
gi|15890677|ref|NP_356349.1|/655-725:gi|159186107|ref|NP_356348.2|/4-111	1000	1
gi|45358866|ref|NP_988423.1|/412-480:gi|45358867|ref|NP_988424.1|/2-113	1000	1
gi|77917976|ref|YP_355791.1|/257-321:gi|77917975|ref|YP_355790.1|/3-114	1000	1
gi|78066489|ref|YP_369258.1|/228-293:gi|78066488|ref|YP_369257.1|/1-113	1000	1
gi|187734822|ref|YP_001876934.1|/151-222:gi|187734823|ref|YP_001876935.1|/3-115	1000	1
gi|78066719|ref|YP_369488.1|/234-293:gi|78066718|ref|YP_369487.1|/10-122	1000	1
gi|77918661|ref|YP_356476.1|/358-423:gi|77918660|ref|YP_356475.1|/10-122	1000	1
gi|77919589|ref|YP_357404.1|/139-205:gi|77919590|ref|YP_357405.1|/4-116	1000	1
gi|162453153|ref|YP_001615520.1|/296-363:gi|162453154|ref|YP_001615521.1|/3-114	1000	1
gi|78061757|ref|YP_371665.1|/229-287:gi|78061758|ref|YP_371666.1|/163-275	1000	1
gi|110799522|ref|YP_695586.1|/193-260:gi|110799121|ref|YP_695585.1|/2-113	1000	1
gi|118579340|ref|YP_900590.1|/293-358:gi|118579339|ref|YP_900589.1|/8-122	1000	1
gi|162454634|ref|YP_001617001.1|/270-337:gi|162454633|ref|YP_001617000.1|/35-147	1000	1
gi|34556810|ref|NP_906625.1|/262-332:gi|34556809|ref|NP_906624.1|/13-125	1000	1
gi|34557807|ref|NP_907622.1|/175-237:gi|34557806|ref|NP_907621.1|/2-113	1000	1
gi|34557855|ref|NP_907670.1|/204-262:gi|34557856|ref|NP_907671.1|/10-121	1000	1
gi|162455878|ref|YP_001618245.1|/254-322:gi|162455879|ref|YP_001618246.1|/8-120	1000	1
gi|154243816|ref|YP_001409389.1|/245-303:gi|154243815|ref|YP_001409388.1|/1-113	1000	1
gi|118581557|ref|YP_902807.1|/358-427:gi|118581556|ref|YP_902806.1|/3-117	1000	1
gi|162456082|ref|YP_001618449.1|/280-346:gi|162456083|ref|YP_001618450.1|/3-115	1000	1
gi|162456091|ref|YP_001618458.1|/288-354:gi|162456090|ref|YP_001618457.1|/6-118	1000	1
gi|154244154|ref|YP_001415112.1|/274-341:gi|154244160|ref|YP_001415118.1|/3-117	1000	1
gi|78186231|ref|YP_374274.1|/467-536:gi|78186232|ref|YP_374275.1|/3-115	1000	1
gi|154245064|ref|YP_001416022.1|/460-529:gi|154245063|ref|YP_001416021.1|/2-117	1000	1
gi|172060250|ref|YP_001807902.1|/206-272:gi|172060249|ref|YP_001807901.1|/3-117	1000	1
gi|172060409|ref|YP_001808061.1|/568-633:gi|172060407|ref|YP_001808059.1|/1-115	1000	1
gi|172061244|ref|YP_001808896.1|/678-754:gi|172061243|ref|YP_001808895.1|/6-117	1000	1
gi|192288791|ref|YP_001989396.1|/347-412:gi|192288792|ref|YP_001989397.1|/2-113	1000	1
gi|172061830|ref|YP_001809482.1|/428-496:gi|172061829|ref|YP_001809481.1|/5-117	1000	1
gi|154247106|ref|YP_001418064.1|/253-310:gi|154247105|ref|YP_001418063.1|/1-113	1000	1
gi|111220798|ref|YP_711592.1|/255-319:gi|111220797|ref|YP_711591.1|/1-111	1000	1
gi|194336854|ref|YP_002018648.1|/918-989:gi|194336855|ref|YP_002018649.1|/9-121	1000	1
gi|172063172|ref|YP_001810823.1|/240-305:gi|172063171|ref|YP_001810822.1|/1-113	1000	1
gi|160879823|ref|YP_001558791.1|/136-202:gi|160879822|ref|YP_001558790.1|/2-114	1000	1
gi|160880094|ref|YP_001559062.1|/258-325:gi|160880093|ref|YP_001559061.1|/3-114	1000	1
gi|172063887|ref|YP_001811538.1|/233-298:gi|172063886|ref|YP_001811537.1|/1-113	1000	1
gi|108808181|ref|YP_652097.1|/228-291:gi|108808182|ref|YP_652098.1|/1-112	1000	1
gi|148556342|ref|YP_001263924.1|/488-551:gi|148556343|ref|YP_001263925.1|/6-121	1000	1
gi|66767146|ref|YP_241908.1|/242-307:gi|66767145|ref|YP_241907.1|/1-113	1000	1
gi|148556477|ref|YP_001264059.1|/183-251:gi|148556479|ref|YP_001264061.1|/4-118	1000	1
gi|50118972|ref|YP_048139.1|/236-302:gi|50118973|ref|YP_048140.1|/1-113	1000	1
gi|114321771|ref|YP_743454.1|/498-570:gi|114321770|ref|YP_743453.1|/4-117	1000	1
gi|66767747|ref|YP_242509.1|/258-323:gi|66767745|ref|YP_242507.1|/6-117	1000	1
gi|150387955|ref|YP_001318004.1|/222-281:gi|150387956|ref|YP_001318005.1|/15-130	1000	1
gi|148557411|ref|YP_001264993.1|/234-297:gi|148557410|ref|YP_001264992.1|/1-113	1000	1
gi|172065502|ref|YP_001816214.1|/236-301:gi|172065501|ref|YP_001816213.1|/1-113	1000	1
gi|66768764|ref|YP_243526.1|/198-261:gi|66768765|ref|YP_243527.1|/9-118	1000	1
gi|116689328|ref|YP_834951.1|/206-272:gi|116689327|ref|YP_834950.1|/3-117	1000	1
gi|150389322|ref|YP_001319371.1|/296-362:gi|150389321|ref|YP_001319370.1|/2-113	1000	1
gi|209963770|ref|YP_002296685.1|/669-737:gi|209963769|ref|YP_002296684.1|/2-113	1000	1
gi|209964323|ref|YP_002297238.1|/227-285:gi|209964322|ref|YP_002297237.1|/5-116	1000	1
gi|150390625|ref|YP_001320674.1|/362-429:gi|150390626|ref|YP_001320675.1|/4-118	1000	1
gi|107023111|ref|YP_621438.1|/273-341:gi|107023112|ref|YP_621439.1|/5-117	1000	1
gi|54309917|ref|YP_130937.1|/328-384:gi|54309916|ref|YP_130936.1|/4-118	1000	1
gi|150390976|ref|YP_001321025.1|/362-432:gi|150390975|ref|YP_001321024.1|/10-121	1000	1
gi|150391006|ref|YP_001321055.1|/248-312:gi|150391007|ref|YP_001321056.1|/6-117	1000	1
gi|111225701|ref|YP_716495.1|/247-313:gi|111225700|ref|YP_716494.1|/2-115	1000	1
gi|150391289|ref|YP_001321338.1|/112-170:gi|150391290|ref|YP_001321339.1|/2-113	1000	1
gi|150391777|ref|YP_001321826.1|/222-280:gi|150391778|ref|YP_001321827.1|/2-117	1000	1
gi|150392422|ref|YP_001322471.1|/162-229:gi|150392423|ref|YP_001322472.1|/1-113	1000	1
gi|49482961|ref|YP_040185.1|/122-189:gi|49482962|ref|YP_040186.1|/2-113	1000	1
gi|158319898|ref|YP_001512405.1|/220-288:gi|158319899|ref|YP_001512406.1|/5-116	1000	1
gi|125974038|ref|YP_001037948.1|/119-180:gi|125974039|ref|YP_001037949.1|/2-113	1000	1
gi|107026098|ref|YP_623609.1|/248-316:gi|107026097|ref|YP_623608.1|/25-137	1000	1
gi|107026428|ref|YP_623939.1|/234-301:gi|107026427|ref|YP_623938.1|/1-112	1000	1
gi|187927028|ref|YP_001893373.1|/215-280:gi|187927029|ref|YP_001893374.1|/1-123	1000	1
gi|49484577|ref|YP_041801.1|/239-304:gi|49484576|ref|YP_041800.1|/2-113	1000	1
gi|125975296|ref|YP_001039206.1|/453-519:gi|125975295|ref|YP_001039205.1|/4-115	1000	1
gi|49484931|ref|YP_042152.1|/375-442:gi|49484930|ref|YP_042151.1|/5-116	1000	1
gi|107028321|ref|YP_625416.1|/348-449:gi|107028322|ref|YP_625417.1|/32-145	1000	1
gi|107028369|ref|YP_625464.1|/446-510:gi|107028368|ref|YP_625463.1|/20-134	1000	1
gi|71280193|ref|YP_267528.1|/241-313:gi|71280257|ref|YP_267527.1|/3-120	1000	1
gi|49486329|ref|YP_043550.1|/364-431:gi|49486330|ref|YP_043551.1|/9-120	1000	1
gi|158522818|ref|YP_001530688.1|/381-447:gi|158522817|ref|YP_001530687.1|/13-125	1000	1
gi|73670885|ref|YP_306900.1|/991-1051:gi|73670886|ref|YP_306901.1|/4-117	1000	1
gi|57651128|ref|YP_184931.1|/375-442:gi|57651127|ref|YP_184930.1|/3-114	1000	1
gi|158311946|ref|YP_001504454.1|/179-245:gi|158311947|ref|YP_001504455.1|/2-114	1000	1
gi|196157693|ref|YP_002127182.1|/153-219:gi|196157692|ref|YP_002127181.1|/4-116	1000	1
gi|116690086|ref|YP_835709.1|/238-306:gi|116690087|ref|YP_835710.1|/1-113	1000	1
[truncated: 66,051 more rows]
