# Supplementary material for: Coevolutionary analyses require phylogenetically deep alignments and better null models to accurately detect inter-protein contacts within and between species
Source: BMC Bioinformatics. 2015 Aug 25;16:268. doi: 10.1186/s12859-015-0677-y (PMC4549020; doi:10.1186/s12859-015-0677-y)
Supplement: Additional file 6 — Uniprot identifiers for lentivirus proteins in HIV1-human interactome analysis. (CSV 0.803 kb) [file 12859_2015_677_MOESM6_ESM.csv]

B9V2S8
B9V2T5
B9V2T6
B9V2U2
B9V2U3
B9V2U7
B9V2U9
B9V2V0
P03366
P04577
P04578
P04584
P04601
P04608
P04618
P05863
P05875
P05892
P05894
P05896
P05903
P08810
P11262
P11263
P11265
P11305
P12482
P12492
P12521
P16087
P16900
P16901
P16902
P16904
P18044
P19028
P19029
P19502
P19504
P19505
P19506
P19507
P19557
P19558
P19560
P19563
P19564
P20874
P20885
P20920
P21125
P22378
P22380
P22381
P22382
P22383
P22385
P22430
P24097
P24104
P27971
P27973
P27977
P27982
P27983
P31627
P31628
P32542
P33458
P33459
P33462
P35954
P35957
P36339
P36340
P69469
P69731
P89903
P89904
P89905
P89907
P89908
P89909
P89910
Q02836
Q02837
Q02838
Q02839
Q02840
Q02841
Q02843
Q03804
Q1A260
Q1A261
Q1A263
Q1A264
Q1A265
Q1A266
Q1A267
Q1A268
Q72497
Q72499
Q72500
Q74121
Q74127
Q76637
Q84808
Q84809
Q84810
Q84812
Q87107
Q87108
Q87109
Q87111
Q87112
Q87113
Q87114
