# Supplementary material for: Coevolutionary analyses require phylogenetically deep alignments and better null models to accurately detect inter-protein contacts within and between species
Source: BMC Bioinformatics. 2015 Aug 25;16:268. doi: 10.1186/s12859-015-0677-y (PMC4549020; doi:10.1186/s12859-015-0677-y)
Supplement: Additional file 7 — P empirical for Vif residues as an attributes file for use with UCSF Chimera [ 66 ]. (CSV 163 kb) [file 12859_2015_677_MOESM7_ESM.txt]

attribute: a_Label_relaxed
match mode: 1-to-1
recipient: residues
	:1.b	0.0
	:2.b	0.0
	:3.b	0.0
	:4.b	0.0
	:5.b	0.0
	:6.b	0.0
	:7.b	0.0
	:8.b	0.0
	:9.b	0.0
	:10.b	0.0
	:11.b	0.0
	:12.b	0.0
	:13.b	0.0
	:14.b	0.0
	:15.b	0.0
	:16.b	0.0
	:17.b	0.0
	:18.b	0.0
	:19.b	0.0
	:20.b	0.0
	:21.b	1.0
	:22.b	1.0
	:23.b	1.0
	:24.b	0.0
	:25.b	0.0
	:26.b	1.0
	:27.b	0.0
	:28.b	0.0
	:29.b	0.0
	:30.b	1.0
	:31.b	0.0
	:32.b	0.0
	:33.b	0.0
	:34.b	0.0
	:35.b	0.0
	:36.b	0.0
	:37.b	0.0
	:38.b	0.0
	:39.b	0.0
	:40.b	1.0
	:41.b	1.0
	:42.b	1.0
	:43.b	1.0
	:44.b	1.0
	:45.b	0.0
	:46.b	0.0
	:47.b	0.0
	:48.b	0.0
	:49.b	0.0
	:50.b	0.0
	:51.b	0.0
	:52.b	0.0
	:53.b	0.0
	:54.b	0.0
	:55.b	1.0
	:56.b	1.0
	:57.b	1.0
	:58.b	1.0
	:59.b	1.0
	:60.b	1.0
	:61.b	1.0
	:62.b	1.0
	:63.b	1.0
	:64.b	1.0
	:65.b	1.0
	:66.b	1.0
	:67.b	1.0
	:68.b	1.0
	:69.b	1.0
	:70.b	1.0
	:71.b	1.0
	:72.b	1.0
	:73.b	0.0
	:74.b	0.0
	:75.b	0.0
	:76.b	0.0
	:77.b	0.0
	:78.b	0.0
	:79.b	0.0
	:80.b	0.0
	:81.b	0.0
	:82.b	0.0
	:83.b	0.0
	:84.b	0.0
	:85.b	0.0
	:86.b	0.0
	:87.b	0.0
	:88.b	0.0
	:89.b	0.0
	:90.b	0.0
	:91.b	0.0
	:92.b	0.0
	:93.b	0.0
	:94.b	0.0
	:95.b	0.0
	:96.b	0.0
	:97.b	0.0
	:98.b	0.0
	:99.b	0.0
	:100.b	0.0
	:101.b	0.0
	:102.b	0.0
	:103.b	0.0
	:104.b	0.0
	:105.b	0.0
	:106.b	0.0
	:107.b	0.0
	:108.b	0.0
	:109.b	0.0
	:110.b	0.0
	:111.b	0.0
	:112.b	0.0
	:113.b	0.0
	:114.b	0.0
	:115.b	0.0
	:116.b	0.0
	:117.b	0.0
	:118.b	0.0
	:119.b	0.0
	:120.b	0.0
	:121.b	0.0
	:122.b	0.0
	:123.b	0.0
	:124.b	0.0
	:125.b	0.0
	:126.b	0.0
	:127.b	0.0
	:128.b	0.0
	:129.b	0.0
	:130.b	0.0
	:131.b	0.0
	:132.b	0.0
	:133.b	0.0
	:134.b	0.0
	:135.b	0.0
	:136.b	0.0
	:137.b	0.0
	:138.b	0.0
	:139.b	0.0
	:140.b	0.0
	:141.b	0.0
	:142.b	0.0
	:143.b	0.0
	:144.b	0.0
	:145.b	0.0
	:146.b	0.0
	:147.b	0.0
	:148.b	0.0
	:149.b	0.0
	:150.b	0.0
	:151.b	0.0
	:152.b	0.0
	:153.b	0.0
	:154.b	0.0
	:155.b	0.0
	:156.b	0.0
	:157.b	0.0
	:158.b	0.0
	:159.b	0.0
	:160.b	0.0
	:161.b	0.0
	:162.b	0.0
	:163.b	0.0
	:164.b	0.0
	:165.b	0.0
	:166.b	0.0
	:167.b	0.0
	:168.b	0.0
	:169.b	0.0
	:170.b	0.0
	:171.b	0.0
	:172.b	0.0
attribute: a_Label_strict
match mode: 1-to-1
recipient: residues
	:1.b	0.0
	:2.b	0.0
	:3.b	0.0
	:4.b	0.0
	:5.b	0.0
	:6.b	0.0
	:7.b	0.0
	:8.b	0.0
	:9.b	0.0
	:10.b	0.0
	:11.b	0.0
	:12.b	0.0
	:13.b	0.0
	:14.b	0.0
	:15.b	0.0
	:16.b	0.0
	:17.b	0.0
	:18.b	0.0
	:19.b	0.0
	:20.b	0.0
	:21.b	1.0
	:22.b	1.0
	:23.b	1.0
	:24.b	0.0
	:25.b	0.0
	:26.b	1.0
	:27.b	0.0
	:28.b	0.0
	:29.b	0.0
	:30.b	1.0
	:31.b	0.0
	:32.b	0.0
	:33.b	0.0
	:34.b	0.0
	:35.b	0.0
	:36.b	0.0
	:37.b	0.0
	:38.b	0.0
	:39.b	0.0
	:40.b	1.0
	:41.b	1.0
	:42.b	1.0
	:43.b	1.0
	:44.b	1.0
	:45.b	0.0
	:46.b	0.0
	:47.b	0.0
	:48.b	0.0
	:49.b	0.0
	:50.b	0.0
	:51.b	0.0
	:52.b	0.0
	:53.b	0.0
	:54.b	0.0
	:55.b	0.0
	:56.b	1.0
	:57.b	0.0
	:58.b	0.0
	:59.b	0.0
	:60.b	0.0
	:61.b	0.0
	:62.b	0.0
	:63.b	0.0
	:64.b	0.0
	:65.b	0.0
	:66.b	0.0
	:67.b	0.0
	:68.b	0.0
	:69.b	0.0
	:70.b	1.0
	:71.b	0.0
	:72.b	0.0
	:73.b	0.0
	:74.b	0.0
	:75.b	0.0
	:76.b	0.0
	:77.b	0.0
	:78.b	0.0
	:79.b	0.0
	:80.b	0.0
	:81.b	0.0
	:82.b	0.0
	:83.b	0.0
	:84.b	0.0
	:85.b	0.0
	:86.b	0.0
	:87.b	0.0
	:88.b	0.0
	:89.b	0.0
	:90.b	0.0
	:91.b	0.0
	:92.b	0.0
	:93.b	0.0
	:94.b	0.0
	:95.b	0.0
	:96.b	0.0
	:97.b	0.0
	:98.b	0.0
	:99.b	0.0
	:100.b	0.0
	:101.b	0.0
	:102.b	0.0
	:103.b	0.0
	:104.b	0.0
	:105.b	0.0
	:106.b	0.0
	:107.b	0.0
	:108.b	0.0
	:109.b	0.0
	:110.b	0.0
	:111.b	0.0
	:112.b	0.0
	:113.b	0.0
	:114.b	0.0
	:115.b	0.0
	:116.b	0.0
	:117.b	0.0
	:118.b	0.0
	:119.b	0.0
	:120.b	0.0
	:121.b	0.0
	:122.b	0.0
	:123.b	0.0
	:124.b	0.0
	:125.b	0.0
	:126.b	0.0
	:127.b	0.0
	:128.b	0.0
	:129.b	0.0
	:130.b	0.0
	:131.b	0.0
	:132.b	0.0
	:133.b	0.0
	:134.b	0.0
	:135.b	0.0
	:136.b	0.0
	:137.b	0.0
	:138.b	0.0
	:139.b	0.0
	:140.b	0.0
	:141.b	0.0
	:142.b	0.0
	:143.b	0.0
	:144.b	0.0
	:145.b	0.0
	:146.b	0.0
	:147.b	0.0
	:148.b	0.0
	:149.b	0.0
	:150.b	0.0
	:151.b	0.0
	:152.b	0.0
	:153.b	0.0
	:154.b	0.0
	:155.b	0.0
	:156.b	0.0
	:157.b	0.0
	:158.b	0.0
	:159.b	0.0
	:160.b	0.0
	:161.b	0.0
	:162.b	0.0
	:163.b	0.0
	:164.b	0.0
	:165.b	0.0
	:166.b	0.0
	:167.b	0.0
	:168.b	0.0
	:169.b	0.0
	:170.b	0.0
	:171.b	0.0
	:172.b	0.0
attribute: a_r_MI
match mode: 1-to-1
recipient: residues
	:1.b	3.66990e-01
	:2.b	3.09835e-02
	:3.b	1.75640e-02
	:4.b	1.34434e-03
	:5.b	1.12662e-01
	:6.b	1.08741e-02
	:7.b	2.42777e-02
	:8.b	1.50344e-03
	:9.b	1.08741e-02
	:10.b	1.87174e-02
	:11.b	6.83308e-03
	:12.b	1.50344e-03
	:13.b	9.54563e-03
	:14.b	1.41355e-02
	:15.b	6.83308e-03
	:16.b	2.99892e-03
	:17.b	3.65916e-03
	:18.b	1.31571e-02
	:19.b	1.50344e-03
	:20.b	1.27275e-03
	:21.b	6.11716e-02
	:22.b	2.60118e-03
	:23.b	1.80731e-02
	:24.b	3.18188e-03
	:25.b	1.08741e-02
	:26.b	1.04509e-01
	:27.b	2.22095e-02
	:28.b	1.69992e-02
	:29.b	2.48425e-02
	:30.b	7.61264e-03
	:31.b	3.73870e-04
	:32.b	2.53516e-02
	:33.b	2.80164e-02
	:34.b	1.28150e-02
	:35.b	1.13991e-02
	:36.b	9.54563e-05
	:37.b	1.05002e-03
	:38.b	4.55804e-03
	:39.b	3.73870e-04
	:40.b	1.12662e-01
	:41.b	1.68083e-02
	:42.b	1.87174e-02
	:43.b	1.12662e-01
	:44.b	3.72995e-02
	:45.b	9.81609e-03
	:46.b	5.71147e-03
	:47.b	1.48753e-03
	:48.b	2.03640e-03
	:49.b	1.17729e-03
	:50.b	3.32506e-03
	:51.b	2.94005e-02
	:52.b	1.67048e-04
	:53.b	5.73533e-03
	:54.b	1.11366e-02
	:55.b	5.38533e-03
	:56.b	5.52055e-03
	:57.b	6.90944e-02
	:58.b	6.11716e-02
	:59.b	7.95389e-02
	:60.b	6.53080e-03
	:61.b	3.50006e-04
	:62.b	4.10462e-03
	:63.b	1.75640e-02
	:64.b	2.22254e-02
	:65.b	1.08741e-02
	:66.b	3.21767e-02
	:67.b	1.34275e-02
	:68.b	5.88647e-04
	:69.b	1.75640e-02
	:70.b	7.95389e-02
	:71.b	1.67048e-04
	:72.b	6.11716e-02
	:73.b	4.52542e-02
	:74.b	7.61264e-03
	:75.b	7.14331e-03
	:76.b	1.59571e-02
	:77.b	3.59472e-02
	:78.b	6.83308e-03
	:79.b	3.74348e-02
	:80.b	1.44457e-02
	:81.b	2.38641e-04
	:82.b	1.31571e-02
	:83.b	2.43493e-02
	:84.b	9.54563e-03
	:85.b	3.05221e-02
	:86.b	1.52173e-02
	:87.b	1.13752e-02
	:88.b	5.88647e-04
	:89.b	1.75640e-02
	:90.b	5.48874e-04
	:91.b	4.45463e-03
	:92.b	9.43426e-03
	:93.b	1.19320e-04
	:94.b	6.26114e-02
	:95.b	1.57503e-03
	:96.b	3.66990e-01
	:97.b	1.01025e-03
	:98.b	5.71147e-02
	:99.b	5.88806e-02
	:100.b	1.12662e-01
	:101.b	9.54563e-03
	:102.b	3.42847e-03
	:103.b	3.66990e-01
	:104.b	6.83308e-03
	:105.b	2.78414e-03
	:106.b	2.03799e-02
	:107.b	3.65916e-03
	:108.b	3.66990e-01
	:109.b	2.87164e-03
	:110.b	1.18207e-02
	:111.b	1.59571e-02
	:112.b	1.12662e-01
	:113.b	1.34434e-03
	:114.b	3.66990e-01
	:115.b	1.12662e-01
	:116.b	1.41514e-02
	:117.b	1.34275e-02
	:118.b	1.27275e-04
	:119.b	3.62257e-02
	:120.b	6.67637e-02
	:121.b	2.93608e-02
	:122.b	3.70927e-02
	:123.b	1.10976e-01
	:124.b	1.66372e-01
	:125.b	8.00401e-02
	:126.b	3.66990e-01
	:127.b	5.70908e-02
	:128.b	9.68086e-03
	:129.b	3.65916e-03
	:130.b	3.01244e-02
	:131.b	5.88647e-04
	:132.b	5.10691e-03
	:133.b	3.66990e-01
	:134.b	2.54550e-04
	:135.b	1.91072e-02
	:136.b	5.15941e-02
	:137.b	3.65916e-04
	:138.b	1.47488e-01
	:139.b	1.12662e-01
	:140.b	1.20116e-03
	:141.b	1.11366e-03
	:142.b	3.17313e-02
	:143.b	1.81526e-02
	:144.b	2.64812e-02
	:145.b	3.66990e-01
	:146.b	1.66372e-01
	:147.b	1.41514e-02
	:148.b	1.12662e-01
	:149.b	1.01406e-01
	:150.b	1.00897e-01
	:151.b	4.85236e-03
	:152.b	1.30910e-01
	:153.b	3.93757e-03
	:154.b	7.79560e-04
	:155.b	3.34097e-04
	:156.b	5.48874e-04
	:157.b	1.67048e-04
	:158.b	3.33302e-03
	:159.b	1.27275e-03
	:160.b	4.35917e-03
	:161.b	0.00000e+00
	:162.b	3.73870e-04
	:163.b	7.79560e-04
	:164.b	3.65916e-03
	:165.b	2.17799e-02
	:166.b	0.00000e+00
	:167.b	5.88647e-04
	:168.b	3.93757e-03
	:169.b	2.62505e-03
	:170.b	7.79560e-04
	:171.b	5.88647e-04
	:172.b	5.14668e-03
attribute: a_r_VI
match mode: 1-to-1
recipient: residues
	:1.b	0.0000000
	:2.b	0.2517103
	:3.b	0.0168799
	:4.b	0.3565451
	:5.b	0.0000000
	:6.b	0.3285128
	:7.b	0.3756046
	:8.b	0.3951572
	:9.b	0.4118939
	:10.b	0.4735268
	:11.b	0.1907455
	:12.b	0.4188781
	:13.b	0.3084988
	:14.b	0.4734552
	:15.b	0.3085306
	:16.b	0.6252784
	:17.b	0.2762266
	:18.b	0.5832617
	:19.b	0.4949010
	:20.b	0.3950140
	:21.b	0.2074026
	:22.b	0.6143725
	:23.b	0.3087374
	:24.b	0.3092465
	:25.b	0.2765607
	:26.b	0.0170867
	:27.b	0.3290060
	:28.b	0.5108263
	:29.b	0.5111604
	:30.b	0.3583667
	:31.b	0.5583477
	:32.b	0.4376193
	:33.b	0.3612782
	:34.b	0.6177294
	:35.b	0.5185662
	:36.b	0.4932067
	:37.b	0.5478475
	:38.b	0.4498536
	:39.b	0.6073247
	:40.b	0.0000000
	:41.b	0.5607420
	:42.b	0.3648578
	:43.b	0.0000000
	:44.b	0.5454213
	:45.b	0.4118302
	:46.b	0.5211197
	:47.b	0.6031485
	:48.b	0.2517580
	:49.b	0.4819110
	:50.b	0.2721140
	:51.b	0.3087533
	:52.b	0.3829388
	:53.b	0.2511773
	:54.b	0.3949822
	:55.b	0.2706583
	:56.b	0.4759848
	:57.b	0.3648975
	:58.b	0.0170867
	:59.b	0.0170867
	:60.b	0.3844422
	:61.b	0.6656087
	:62.b	0.5478475
	:63.b	0.6230034
	:64.b	0.2719072
	:65.b	0.5364166
	:66.b	0.1907216
	:67.b	0.4736063
	:68.b	0.5287005
	:69.b	0.2440419
	:70.b	0.0170867
	:71.b	0.3829388
	:72.b	0.1591574
	:73.b	0.1909126
	:74.b	0.2440578
	:75.b	0.2516864
	:76.b	0.0170708
	:77.b	0.4533457
	:78.b	0.2516784
	:79.b	0.0170867
	:80.b	0.2717402
	:81.b	0.3350515
	:82.b	0.4225372
	:83.b	0.4123870
	:84.b	0.2718913
	:85.b	0.2536432
	:86.b	0.5509180
	:87.b	0.2516943
	:88.b	0.4387966
	:89.b	0.3093181
	:90.b	0.5886073
	:91.b	0.5892755
	:92.b	0.7153016
	:93.b	0.6177294
	:94.b	0.4119575
	:95.b	0.6656087
	:96.b	0.0000000
	:97.b	0.2535319
	:98.b	0.3931049
	:99.b	0.3842036
	:100.b	0.0000000
	:101.b	0.5211038
	:102.b	0.6379343
	:103.b	0.0000000
	:104.b	0.1907455
	:105.b	0.6528414
	:106.b	0.3294833
	:107.b	0.0168799
	:108.b	0.0000000
	:109.b	0.5995768
	:110.b	0.5594374
	:111.b	0.0170708
	:112.b	0.0000000
	:113.b	0.3956345
	:114.b	0.0000000
	:115.b	0.0000000
	:116.b	0.3557815
	:117.b	0.5050035
	:118.b	0.3257366
	:119.b	0.3537212
	:120.b	0.2719072
	:121.b	0.3258321
	:122.b	0.5483327
	:123.b	0.2074026
	:124.b	0.1581551
	:125.b	0.2644298
	:126.b	0.0000000
	:127.b	0.2814926
	:128.b	0.5922028
	:129.b	0.3956742
	:130.b	0.3067328
	:131.b	0.5121707
	:132.b	0.3948867
	:133.b	0.0000000
	:134.b	0.5190515
	:135.b	0.3614054
	:136.b	0.4734791
	:137.b	0.5186697
	:138.b	0.2721220
	:139.b	0.0000000
	:140.b	0.5605113
	:141.b	0.2717243
	:142.b	0.1907614
	:143.b	0.3930810
	:144.b	0.2536432
	:145.b	0.0000000
	:146.b	0.0175560
	:147.b	0.3557815
	:148.b	0.0000000
	:149.b	0.1581551
	:150.b	0.0170867
	:151.b	0.7049526
	:152.b	0.4235952
	:153.b	0.4853554
	:154.b	0.5191151
	:155.b	0.5456838
	:156.b	0.5886073
	:157.b	0.3749364
	:158.b	0.4670278
	:159.b	0.4958477
	:160.b	0.5424224
	:161.b	0.3066851
	:162.b	0.5301801
	:163.b	0.5315324
	:164.b	0.3953242
	:165.b	0.5857118
	:166.b	0.4837406
	:167.b	0.4123632
	:168.b	0.5600420
	:169.b	0.5302358
	:170.b	0.3537132
	:171.b	0.5550067
	:172.b	0.6067599
attribute: a_r_MIminh
match mode: 1-to-1
recipient: residues
	:1.b	0.3669976
	:2.b	0.0454213
	:3.b	0.0000000
	:4.b	0.0000000
	:5.b	0.0000000
	:6.b	0.0000000
	:7.b	0.0000000
	:8.b	0.0000000
	:9.b	0.0000000
	:10.b	0.0000000
	:11.b	0.0000000
	:12.b	0.0000000
	:13.b	0.0000000
	:14.b	0.0000000
	:15.b	0.0000000
	:16.b	0.0000000
	:17.b	0.0000000
	:18.b	0.0591908
	:19.b	0.0000000
	:20.b	0.0000000
	:21.b	0.0256618
	:22.b	0.0000000
	:23.b	0.0000000
	:24.b	0.0000000
	:25.b	0.0000000
	:26.b	0.0000000
	:27.b	0.0000000
	:28.b	0.0000000
	:29.b	0.0000000
	:30.b	0.0000000
	:31.b	0.0000000
	:32.b	0.0000000
	:33.b	0.0719263
	:34.b	0.0309835
	:35.b	0.0000000
	:36.b	0.0000000
	:37.b	0.0000000
	:38.b	0.0000000
	:39.b	0.0000000
	:40.b	0.0000000
	:41.b	0.0000000
	:42.b	0.0000000
	:43.b	0.0000000
	:44.b	0.0317472
	:45.b	0.0000000
	:46.b	0.0000000
	:47.b	0.0000000
	:48.b	0.0000000
	:49.b	0.0000000
	:50.b	0.0000000
	:51.b	0.0000000
	:52.b	0.0000000
	:53.b	0.0000000
	:54.b	0.0000000
	:55.b	0.0000000
	:56.b	0.0000000
	:57.b	0.1119861
	:58.b	0.0000000
	:59.b	0.0000000
	:60.b	0.0309437
	:61.b	0.0000000
	:62.b	0.0000000
	:63.b	0.0000000
	:64.b	0.0000000
	:65.b	0.0000000
	:66.b	0.0387791
	:67.b	0.0000000
	:68.b	0.0000000
	:69.b	0.0000000
	:70.b	0.0000000
	:71.b	0.0000000
	:72.b	0.0000000
	:73.b	0.0000000
	:74.b	0.0000000
	:75.b	0.0000000
	:76.b	0.0000000
	:77.b	0.0749809
	:78.b	0.0000000
	:79.b	0.0000000
	:80.b	0.0365359
	:81.b	0.0000000
	:82.b	0.0733025
	:83.b	0.0000000
	:84.b	0.0000000
	:85.b	0.0000000
	:86.b	0.0541317
	:87.b	0.0000000
	:88.b	0.0000000
	:89.b	0.0000000
	:90.b	0.0000000
	:91.b	0.0000000
	:92.b	0.0000000
	:93.b	0.0000000
	:94.b	0.0836595
	:95.b	0.0000000
	:96.b	0.3669976
	:97.b	0.0000000
	:98.b	0.0591908
	:99.b	0.0591908
	:100.b	0.0000000
	:101.b	0.0000000
	:102.b	0.0000000
	:103.b	0.3669976
	:104.b	0.0000000
	:105.b	0.0000000
	:106.b	0.0000000
	:107.b	0.0000000
	:108.b	0.3669976
	:109.b	0.0000000
	:110.b	0.0000000
	:111.b	0.0000000
	:112.b	0.0000000
	:113.b	0.0000000
	:114.b	0.3669976
	:115.b	0.0000000
	:116.b	0.0000000
	:117.b	0.0000000
	:118.b	0.0000000
	:119.b	0.0766275
	:120.b	0.0000000
	:121.b	0.0471077
	:122.b	0.0812969
	:123.b	0.0932608
	:124.b	0.0591908
	:125.b	0.0000000
	:126.b	0.3669976
	:127.b	0.0000000
	:128.b	0.0504327
	:129.b	0.0000000
	:130.b	0.0000000
	:131.b	0.0000000
	:132.b	0.0000000
	:133.b	0.3669976
	:134.b	0.0000000
	:135.b	0.0698422
	:136.b	0.0000000
	:137.b	0.0000000
	:138.b	0.1512823
	:139.b	0.0000000
	:140.b	0.0000000
	:141.b	0.0000000
	:142.b	0.0000000
	:143.b	0.0000000
	:144.b	0.0000000
	:145.b	0.3669976
	:146.b	0.0591908
	:147.b	0.0000000
	:148.b	0.0000000
	:149.b	0.0471077
	:150.b	0.0000000
	:151.b	0.0000000
	:152.b	0.1460004
	:153.b	0.0000000
	:154.b	0.0000000
	:155.b	0.0000000
	:156.b	0.0000000
	:157.b	0.0000000
	:158.b	0.0464713
	:159.b	0.0000000
	:160.b	0.0000000
	:161.b	0.0000000
	:162.b	0.0000000
	:163.b	0.0000000
	:164.b	0.0000000
	:165.b	0.0000000
	:166.b	0.0000000
	:167.b	0.0000000
	:168.b	0.0000000
	:169.b	0.0000000
	:170.b	0.0000000
	:171.b	0.0000000
	:172.b	0.0000000
attribute: a_r_MIj
match mode: 1-to-1
recipient: residues
	:1.b	0.36698963
	:2.b	0.00346824
	:3.b	0.00148753
	:4.b	0.00236254
	:5.b	0.00000000
	:6.b	0.00463758
	:7.b	0.01328433
	:8.b	0.00349211
	:9.b	0.00824106
	:10.b	0.01267978
	:11.b	0.00187731
	:12.b	0.00349211
	:13.b	0.00326142
	:14.b	0.00964108
	:15.b	0.00311028
	:16.b	0.00948995
	:17.b	0.00211595
	:18.b	0.01555142
	:19.b	0.00414439
	:20.b	0.00348415
	:21.b	0.00563192
	:22.b	0.00913198
	:23.b	0.00416030
	:24.b	0.00309437
	:25.b	0.00325347
	:26.b	0.00241027
	:27.b	0.01503436
	:28.b	0.01998218
	:29.b	0.01750032
	:30.b	0.00385802
	:31.b	0.00441485
	:32.b	0.01751623
	:33.b	0.01341956
	:34.b	0.01884466
	:35.b	0.01060360
	:36.b	0.00303869
	:37.b	0.00550465
	:38.b	0.00627625
	:39.b	0.00520237
	:40.b	0.00000000
	:41.b	0.01675258
	:42.b	0.00808992
	:43.b	0.00000000
	:44.b	0.03231195
	:45.b	0.00917971
	:46.b	0.01004677
	:47.b	0.00819333
	:48.b	0.00186140
	:49.b	0.00389780
	:50.b	0.00201254
	:51.b	0.00642739
	:52.b	0.00216368
	:53.b	0.00192504
	:54.b	0.00583874
	:55.b	0.00213186
	:56.b	0.00611716
	:57.b	0.06490232
	:58.b	0.00241027
	:59.b	0.00241027
	:60.b	0.00440690
	:61.b	0.00637171
	:62.b	0.00703195
	:63.b	0.02424590
	:64.b	0.00978427
	:65.b	0.01104906
	:66.b	0.00197276
	:67.b	0.01074679
	:68.b	0.00462963
	:69.b	0.00346824
	:70.b	0.00241027
	:71.b	0.00216368
	:72.b	0.00366711
	:73.b	0.01316501
	:74.b	0.00183753
	:75.b	0.00196481
	:76.b	0.00167048
	:77.b	0.01921058
	:78.b	0.00194094
	:79.b	0.00194890
	:80.b	0.00300687
	:81.b	0.00198867
	:82.b	0.00820129
	:83.b	0.02477886
	:84.b	0.00239436
	:85.b	0.00668194
	:86.b	0.01891625
	:87.b	0.00221936
	:88.b	0.00317392
	:89.b	0.00447849
	:90.b	0.00494782
	:91.b	0.01215477
	:92.b	0.02718118
	:93.b	0.00427962
	:94.b	0.04112575
	:95.b	0.01027746
	:96.b	0.36698963
	:97.b	0.00182162
	:98.b	0.02673571
	:99.b	0.06078179
	:100.b	0.00000000
	:101.b	0.01278319
	:102.b	0.01193999
	:103.b	0.36698963
	:104.b	0.00187731
	:105.b	0.01188431
	:106.b	0.00583079
	:107.b	0.00147957
	:108.b	0.36698963
	:109.b	0.00952176
	:110.b	0.01339570
	:111.b	0.00167048
	:112.b	0.00000000
	:113.b	0.00377848
	:114.b	0.36698963
	:115.b	0.00000000
	:116.b	0.00479668
	:117.b	0.01676849
	:118.b	0.00189322
	:119.b	0.01042860
	:120.b	0.02350611
	:121.b	0.01061156
	:122.b	0.04499173
	:123.b	0.05876925
	:124.b	0.01755600
	:125.b	0.02850165
	:126.b	0.36698963
	:127.b	0.01231386
	:128.b	0.01395253
	:129.b	0.00388984
	:130.b	0.01155816
	:131.b	0.00393757
	:132.b	0.00401712
	:133.b	0.36698963
	:134.b	0.00362734
	:135.b	0.00779560
	:136.b	0.06548301
	:137.b	0.00381030
	:138.b	0.09176530
	:139.b	0.00000000
	:140.b	0.00614898
	:141.b	0.00184549
	:142.b	0.00224322
	:143.b	0.00852743
	:144.b	0.00361938
	:145.b	0.36698963
	:146.b	0.09851088
	:147.b	0.00479668
	:148.b	0.00000000
	:149.b	0.01755600
	:150.b	0.00241027
	:151.b	0.01726168
	:152.b	0.11212931
	:153.b	0.00575920
	:154.b	0.00507509
	:155.b	0.00404098
	:156.b	0.00494782
	:157.b	0.00216368
	:158.b	0.00475690
	:159.b	0.00406485
	:160.b	0.00807401
	:161.b	0.00174208
	:162.b	0.00408076
	:163.b	0.00430349
	:164.b	0.00384212
	:165.b	0.02542319
	:166.b	0.00229891
	:167.b	0.00326938
	:168.b	0.00803424
	:169.b	0.00661830
	:170.b	0.00223527
	:171.b	0.00484441
	:172.b	0.01347525
attribute: a_r_MIw
match mode: 1-to-1
recipient: residues
	:1.b	3.66998e-01
	:2.b	2.49698e-02
	:3.b	2.17481e-02
	:4.b	8.03424e-04
	:5.b	6.66046e-02
	:6.b	1.06116e-02
	:7.b	1.21866e-02
	:8.b	2.30686e-03
	:9.b	1.07150e-02
	:10.b	1.75083e-02
	:11.b	2.60914e-03
	:12.b	2.59323e-03
	:13.b	7.32627e-03
	:14.b	1.04525e-02
	:15.b	4.58986e-03
	:16.b	1.27275e-03
	:17.b	5.20237e-03
	:18.b	2.29493e-02
	:19.b	1.49548e-03
	:20.b	8.51152e-04
	:21.b	6.66046e-02
	:22.b	3.45234e-03
	:23.b	1.65219e-02
	:24.b	1.57503e-03
	:25.b	6.24443e-03
	:26.b	1.64638e-01
	:27.b	8.04219e-03
	:28.b	6.39557e-03
	:29.b	9.11607e-03
	:30.b	8.36038e-03
	:31.b	5.56828e-04
	:32.b	2.44209e-02
	:33.b	8.36833e-02
	:34.b	1.15025e-02
	:35.b	9.33085e-03
	:36.b	7.15922e-05
	:37.b	2.30686e-04
	:38.b	1.16934e-03
	:39.b	4.37508e-04
	:40.b	6.66046e-02
	:41.b	1.16616e-02
	:42.b	9.10017e-03
	:43.b	6.66046e-02
	:44.b	2.50016e-02
	:45.b	8.48765e-03
	:46.b	4.89213e-03
	:47.b	9.78427e-04
	:48.b	3.42052e-03
	:49.b	6.28421e-04
	:50.b	1.00945e-02
	:51.b	5.33998e-02
	:52.b	1.82958e-04
	:53.b	2.04436e-03
	:54.b	1.08900e-02
	:55.b	7.62855e-03
	:56.b	6.04556e-03
	:57.b	5.43464e-02
	:58.b	3.35927e-02
	:59.b	5.13316e-02
	:60.b	7.92287e-03
	:61.b	2.78414e-04
	:62.b	3.38870e-03
	:63.b	2.73403e-02
	:64.b	8.32061e-03
	:65.b	9.00471e-03
	:66.b	2.60118e-02
	:67.b	5.72738e-03
	:68.b	8.27288e-04
	:69.b	9.49790e-03
	:70.b	5.21907e-02
	:71.b	1.67048e-04
	:72.b	6.66046e-02
	:73.b	3.74666e-02
	:74.b	2.60516e-02
	:75.b	1.84947e-02
	:76.b	1.01025e-02
	:77.b	3.02119e-02
	:78.b	1.04922e-02
	:79.b	2.98619e-02
	:80.b	1.35150e-02
	:81.b	2.62505e-04
	:82.b	1.48673e-02
	:83.b	1.09218e-02
	:84.b	7.25468e-03
	:85.b	4.90088e-02
	:86.b	1.59094e-02
	:87.b	4.39894e-03
	:88.b	1.86140e-03
	:89.b	1.04047e-02
	:90.b	5.09100e-04
	:91.b	1.37616e-03
	:92.b	5.04327e-03
	:93.b	1.43184e-04
	:94.b	4.21360e-02
	:95.b	6.52285e-04
	:96.b	3.66998e-01
	:97.b	4.75690e-03
	:98.b	3.25983e-02
	:99.b	3.40858e-02
	:100.b	6.66046e-02
	:101.b	3.32506e-03
	:102.b	1.20116e-03
	:103.b	3.66998e-01
	:104.b	2.60914e-03
	:105.b	2.26709e-03
	:106.b	1.49230e-02
	:107.b	2.60914e-03
	:108.b	3.66998e-01
	:109.b	1.68639e-03
	:110.b	4.22394e-03
	:111.b	1.01025e-02
	:112.b	6.66046e-02
	:113.b	3.03074e-03
	:114.b	3.66998e-01
	:115.b	6.66046e-02
	:116.b	9.16380e-03
	:117.b	8.59902e-03
	:118.b	1.11366e-04
	:119.b	3.33461e-02
	:120.b	3.67825e-02
	:121.b	4.41485e-02
	:122.b	3.35688e-02
	:123.b	1.43908e-01
	:124.b	2.03568e-01
	:125.b	1.03125e-01
	:126.b	3.66998e-01
	:127.b	4.13326e-02
	:128.b	1.37934e-02
	:129.b	5.20237e-03
	:130.b	2.91142e-02
	:131.b	7.39786e-04
	:132.b	1.38968e-02
	:133.b	3.66998e-01
	:134.b	2.14777e-04
	:135.b	1.73492e-02
	:136.b	2.30129e-02
	:137.b	3.89780e-04
	:138.b	1.51521e-01
	:139.b	6.66046e-02
	:140.b	2.33868e-03
	:141.b	7.87514e-04
	:142.b	2.60516e-02
	:143.b	1.58298e-02
	:144.b	1.64662e-02
	:145.b	3.66998e-01
	:146.b	1.77405e-01
	:147.b	8.87743e-03
	:148.b	6.66046e-02
	:149.b	5.22941e-02
	:150.b	5.93102e-02
	:151.b	3.77052e-03
	:152.b	1.10642e-01
	:153.b	6.93649e-03
	:154.b	4.05689e-04
	:155.b	1.51139e-04
	:156.b	9.86382e-04
	:157.b	2.94324e-04
	:158.b	3.71484e-03
	:159.b	4.21599e-04
	:160.b	2.27504e-03
	:161.b	0.00000e+00
	:162.b	2.94324e-04
	:163.b	2.40232e-03
	:164.b	1.86140e-03
	:165.b	1.40241e-02
	:166.b	0.00000e+00
	:167.b	4.77281e-04
	:168.b	8.12969e-03
	:169.b	1.33639e-03
	:170.b	4.77281e-04
	:171.b	1.05002e-03
	:172.b	5.65578e-03
attribute: a_r_DI
match mode: 1-to-1
recipient: residues
	:1.b	2.07745e-01
	:2.b	1.65458e-03
	:3.b	1.05718e-02
	:4.b	2.11595e-03
	:5.b	3.77291e-02
	:6.b	2.79210e-03
	:7.b	5.56828e-05
	:8.b	2.12152e-02
	:9.b	1.12957e-02
	:10.b	8.42402e-03
	:11.b	6.33193e-03
	:12.b	1.56469e-02
	:13.b	1.19320e-03
	:14.b	6.03761e-03
	:15.b	2.38641e-05
	:16.b	8.32061e-03
	:17.b	1.23855e-02
	:18.b	4.57395e-03
	:19.b	4.58190e-03
	:20.b	1.59889e-03
	:21.b	4.15792e-02
	:22.b	6.16488e-03
	:23.b	4.61372e-04
	:24.b	7.68423e-03
	:25.b	4.74895e-03
	:26.b	2.76028e-03
	:27.b	1.35230e-04
	:28.b	4.68531e-03
	:29.b	1.30377e-02
	:30.b	5.25010e-03
	:31.b	2.10799e-03
	:32.b	1.28389e-02
	:33.b	5.03532e-03
	:34.b	1.65696e-02
	:35.b	1.48037e-02
	:36.b	1.16138e-03
	:37.b	1.53526e-03
	:38.b	6.36375e-04
	:39.b	3.12460e-02
	:40.b	2.67596e-02
	:41.b	5.31373e-03
	:42.b	8.32856e-03
	:43.b	3.77291e-02
	:44.b	1.23536e-02
	:45.b	1.99822e-02
	:46.b	8.36038e-03
	:47.b	3.37279e-03
	:48.b	9.35472e-03
	:49.b	1.03093e-02
	:50.b	5.27396e-03
	:51.b	1.68878e-02
	:52.b	1.38968e-02
	:53.b	6.93649e-03
	:54.b	1.38093e-02
	:55.b	2.67278e-03
	:56.b	1.12718e-02
	:57.b	1.88526e-02
	:58.b	4.35917e-02
	:59.b	7.89901e-03
	:60.b	2.56141e-03
	:61.b	1.46366e-03
	:62.b	4.90804e-03
	:63.b	4.05689e-04
	:64.b	1.08979e-03
	:65.b	5.63192e-03
	:66.b	3.02278e-04
	:67.b	1.61480e-02
	:68.b	1.85822e-02
	:69.b	4.35917e-03
	:70.b	1.39764e-02
	:71.b	2.60516e-02
	:72.b	3.09278e-02
	:73.b	3.65916e-04
	:74.b	1.72299e-02
	:75.b	6.10920e-03
	:76.b	1.40003e-02
	:77.b	1.59094e-04
	:78.b	5.76715e-03
	:79.b	4.21599e-03
	:80.b	9.12403e-03
	:81.b	8.52743e-03
	:82.b	4.75690e-03
	:83.b	0.00000e+00
	:84.b	1.18366e-02
	:85.b	1.26002e-02
	:86.b	7.55696e-04
	:87.b	8.87743e-03
	:88.b	3.59870e-02
	:89.b	5.17055e-03
	:90.b	1.95288e-02
	:91.b	6.20466e-04
	:92.b	7.95469e-05
	:93.b	4.29553e-04
	:94.b	1.17332e-02
	:95.b	6.14898e-03
	:96.b	2.07745e-01
	:97.b	4.70122e-03
	:98.b	1.27275e-04
	:99.b	2.17163e-03
	:100.b	3.77291e-02
	:101.b	7.95469e-06
	:102.b	2.94324e-04
	:103.b	2.07745e-01
	:104.b	6.33193e-03
	:105.b	7.50127e-03
	:106.b	1.32843e-03
	:107.b	1.22502e-03
	:108.b	2.07745e-01
	:109.b	8.70243e-03
	:110.b	2.07617e-03
	:111.b	1.40003e-02
	:112.b	3.77291e-02
	:113.b	3.46824e-03
	:114.b	2.07745e-01
	:115.b	3.77291e-02
	:116.b	5.56828e-04
	:117.b	1.31252e-03
	:118.b	1.41991e-02
	:119.b	1.48832e-02
	:120.b	5.15464e-03
	:121.b	6.93649e-03
	:122.b	1.47162e-03
	:123.b	4.21599e-04
	:124.b	7.32627e-03
	:125.b	9.37062e-03
	:126.b	2.07745e-01
	:127.b	5.10691e-03
	:128.b	3.89780e-04
	:129.b	1.38571e-02
	:130.b	7.10354e-03
	:131.b	3.22324e-02
	:132.b	5.23419e-03
	:133.b	2.07745e-01
	:134.b	5.68760e-03
	:135.b	3.59552e-03
	:136.b	3.18188e-04
	:137.b	2.17959e-03
	:138.b	1.30298e-02
	:139.b	2.67596e-02
	:140.b	5.00350e-03
	:141.b	1.05002e-03
	:142.b	5.83079e-03
	:143.b	6.75353e-03
	:144.b	3.20574e-03
	:145.b	2.07745e-01
	:146.b	1.15820e-01
	:147.b	8.43197e-03
	:148.b	2.67596e-02
	:149.b	1.40639e-02
	:150.b	5.95011e-03
	:151.b	3.19779e-03
	:152.b	4.77281e-05
	:153.b	3.94394e-02
	:154.b	9.56154e-03
	:155.b	1.92504e-03
	:156.b	6.84103e-04
	:157.b	1.68401e-02
	:158.b	1.64662e-03
	:159.b	1.32048e-03
	:160.b	3.54779e-03
	:161.b	1.82958e-04
	:162.b	7.52514e-03
	:163.b	3.39665e-03
	:164.b	6.65012e-03
	:165.b	9.33085e-03
	:166.b	2.15970e-02
	:167.b	2.59800e-02
	:168.b	1.49071e-02
	:169.b	2.34266e-02
	:170.b	6.88081e-03
	:171.b	1.11366e-02
	:172.b	2.19549e-03
attribute: a_r_DIplm
match mode: 1-to-1
recipient: residues
	:1.b	4.90725e-02
	:2.b	5.80692e-03
	:3.b	7.95469e-03
	:4.b	2.54550e-03
	:5.b	1.47639e-02
	:6.b	1.27593e-02
	:7.b	8.75016e-05
	:8.b	2.79369e-02
	:9.b	1.45332e-02
	:10.b	7.94674e-03
	:11.b	1.28627e-02
	:12.b	4.02826e-02
	:13.b	4.34326e-03
	:14.b	2.87403e-02
	:15.b	7.95469e-06
	:16.b	7.24672e-03
	:17.b	5.08305e-03
	:18.b	9.87973e-03
	:19.b	2.23527e-03
	:20.b	4.95577e-03
	:21.b	2.65209e-02
	:22.b	2.36254e-03
	:23.b	2.73641e-03
	:24.b	1.68719e-02
	:25.b	1.01263e-02
	:26.b	3.72279e-03
	:27.b	2.07617e-03
	:28.b	9.42631e-03
	:29.b	1.85424e-02
	:30.b	9.91154e-03
	:31.b	2.70459e-03
	:32.b	2.38323e-02
	:33.b	1.23218e-02
	:34.b	1.22104e-02
	:35.b	8.56720e-03
	:36.b	7.79560e-04
	:37.b	2.96710e-03
	:38.b	7.15922e-05
	:39.b	2.20345e-02
	:40.b	1.02377e-02
	:41.b	8.55925e-03
	:42.b	1.21389e-02
	:43.b	1.47639e-02
	:44.b	7.54900e-03
	:45.b	3.13653e-02
	:46.b	1.39843e-02
	:47.b	2.24322e-03
	:48.b	1.33241e-02
	:49.b	1.75083e-02
	:50.b	3.09437e-03
	:51.b	9.13994e-03
	:52.b	5.20237e-03
	:53.b	7.53309e-03
	:54.b	7.62059e-03
	:55.b	6.97626e-03
	:56.b	9.17971e-03
	:57.b	3.31233e-02
	:58.b	2.35777e-02
	:59.b	2.99892e-03
	:60.b	5.29782e-03
	:61.b	5.96602e-04
	:62.b	7.38195e-03
	:63.b	6.76149e-04
	:64.b	3.92962e-03
	:65.b	1.22025e-02
	:66.b	1.53526e-03
	:67.b	1.38730e-02
	:68.b	1.78106e-02
	:69.b	1.25207e-02
	:70.b	5.01941e-03
	:71.b	2.17163e-02
	:72.b	1.80412e-02
	:73.b	2.51368e-03
	:74.b	4.56599e-03
	:75.b	1.33798e-02
	:76.b	1.10013e-02
	:77.b	2.09208e-03
	:78.b	2.10004e-03
	:79.b	2.65687e-03
	:80.b	4.20008e-03
	:81.b	1.42071e-02
	:82.b	7.21490e-03
	:83.b	0.00000e+00
	:84.b	1.38968e-02
	:85.b	5.32169e-03
	:86.b	5.07509e-03
	:87.b	1.79458e-02
	:88.b	1.45014e-02
	:89.b	1.29900e-02
	:90.b	2.19152e-02
	:91.b	2.17959e-03
	:92.b	1.59094e-05
	:93.b	1.67048e-04
	:94.b	3.42290e-02
	:95.b	5.56828e-03
	:96.b	4.90725e-02
	:97.b	7.55696e-03
	:98.b	2.86369e-04
	:99.b	1.43741e-02
	:100.b	1.47639e-02
	:101.b	2.38641e-05
	:102.b	6.36375e-05
	:103.b	4.90725e-02
	:104.b	1.28627e-02
	:105.b	7.62855e-03
	:106.b	3.27733e-03
	:107.b	1.78981e-03
	:108.b	4.90725e-02
	:109.b	5.70351e-03
	:110.b	2.68869e-03
	:111.b	1.10013e-02
	:112.b	1.47639e-02
	:113.b	8.36038e-03
	:114.b	4.90725e-02
	:115.b	1.47639e-02
	:116.b	1.12957e-03
	:117.b	4.35917e-03
	:118.b	8.97289e-03
	:119.b	1.94254e-02
	:120.b	2.09924e-02
	:121.b	6.04556e-03
	:122.b	2.74437e-03
	:123.b	2.00458e-03
	:124.b	3.84212e-03
	:125.b	6.41148e-03
	:126.b	4.90725e-02
	:127.b	2.76028e-03
	:128.b	5.48874e-04
	:129.b	5.40919e-03
	:130.b	1.25843e-02
	:131.b	1.42946e-02
	:132.b	8.16947e-03
	:133.b	4.90725e-02
	:134.b	6.37171e-03
	:135.b	9.66495e-03
	:136.b	4.43872e-03
	:137.b	3.18188e-04
	:138.b	2.31879e-02
	:139.b	1.02377e-02
	:140.b	7.72400e-03
	:141.b	1.28071e-03
	:142.b	9.63313e-03
	:143.b	1.28389e-02
	:144.b	3.22165e-03
	:145.b	4.90725e-02
	:146.b	8.22674e-02
	:147.b	1.75003e-02
	:148.b	1.02377e-02
	:149.b	1.95208e-02
	:150.b	7.36604e-03
	:151.b	2.37845e-03
	:152.b	6.20466e-04
	:153.b	1.13911e-02
	:154.b	1.41116e-02
	:155.b	4.93191e-04
	:156.b	6.04556e-04
	:157.b	9.18767e-03
	:158.b	1.81367e-03
	:159.b	1.40003e-03
	:160.b	2.75232e-03
	:161.b	1.98867e-04
	:162.b	5.78306e-03
	:163.b	4.51826e-03
	:164.b	5.50465e-03
	:165.b	1.80174e-02
	:166.b	1.45412e-02
	:167.b	1.62833e-02
	:168.b	1.44457e-02
	:169.b	2.85335e-02
	:170.b	1.68639e-03
	:171.b	1.23377e-02
	:172.b	6.06943e-03
attribute: a_r_CoMap_chg
match mode: 1-to-1
recipient: residues
	:1.b	2.38665e-01
	:2.b	2.92733e-03
	:3.b	1.90913e-04
	:4.b	5.65578e-03
	:5.b	2.38665e-01
	:6.b	9.13994e-03
	:7.b	8.75016e-04
	:8.b	7.07967e-03
	:9.b	1.40957e-02
	:10.b	5.59692e-02
	:11.b	3.74666e-03
	:12.b	5.05123e-03
	:13.b	6.17841e-02
	:14.b	2.56141e-03
	:15.b	2.00458e-03
	:16.b	5.40919e-03
	:17.b	3.73870e-04
	:18.b	6.90467e-02
	:19.b	3.03074e-03
	:20.b	1.56707e-03
	:21.b	1.49469e-02
	:22.b	4.08076e-03
	:23.b	1.71821e-03
	:24.b	1.37855e-02
	:25.b	9.57745e-03
	:26.b	2.32754e-02
	:27.b	5.09896e-03
	:28.b	4.62167e-03
	:29.b	6.68989e-03
	:30.b	3.95348e-03
	:31.b	2.71255e-03
	:32.b	1.42468e-02
	:33.b	1.01375e-01
	:34.b	6.32398e-03
	:35.b	1.17729e-03
	:36.b	6.71376e-03
	:37.b	4.78077e-03
	:38.b	9.96961e-02
	:39.b	7.62855e-03
	:40.b	8.52743e-03
	:41.b	6.08534e-03
	:42.b	8.35242e-04
	:43.b	9.54563e-05
	:44.b	4.19212e-03
	:45.b	4.42281e-03
	:46.b	1.51139e-04
	:47.b	6.36375e-04
	:48.b	4.69327e-04
	:49.b	4.77281e-05
	:50.b	1.55912e-03
	:51.b	1.08184e-03
	:52.b	2.38641e-04
	:53.b	7.31831e-04
	:54.b	6.31602e-03
	:55.b	3.81825e-04
	:56.b	3.50802e-03
	:57.b	3.10233e-04
	:58.b	2.06822e-04
	:59.b	7.30241e-03
	:60.b	6.97626e-03
	:61.b	1.47957e-03
	:62.b	1.63787e-02
	:63.b	3.67507e-03
	:64.b	3.03869e-03
	:65.b	7.91492e-03
	:66.b	5.80692e-04
	:67.b	7.52514e-03
	:68.b	1.08407e-01
	:69.b	1.28071e-03
	:70.b	8.00242e-03
	:71.b	4.52622e-03
	:72.b	2.20345e-03
	:73.b	7.38195e-03
	:74.b	3.22324e-02
	:75.b	3.97735e-05
	:76.b	2.38641e-05
	:77.b	1.25366e-02
	:78.b	2.52164e-03
	:79.b	0.00000e+00
	:80.b	1.06593e-03
	:81.b	5.48874e-04
	:82.b	6.92854e-03
	:83.b	1.18525e-03
	:84.b	8.32061e-03
	:85.b	2.35061e-02
	:86.b	8.93312e-03
	:87.b	1.12718e-02
	:88.b	1.16138e-03
	:89.b	5.03532e-03
	:90.b	9.02857e-03
	:91.b	7.75582e-03
	:92.b	5.32169e-03
	:93.b	3.50006e-04
	:94.b	4.93191e-04
	:95.b	2.06026e-03
	:96.b	2.38665e-01
	:97.b	1.43184e-03
	:98.b	8.67061e-04
	:99.b	6.43534e-03
	:100.b	5.56828e-05
	:101.b	1.13752e-03
	:102.b	1.04461e-01
	:103.b	2.38665e-01
	:104.b	1.98072e-03
	:105.b	2.18754e-03
	:106.b	3.01483e-03
	:107.b	5.43305e-03
	:108.b	2.38665e-01
	:109.b	9.67290e-02
	:110.b	1.08979e-03
	:111.b	2.37050e-03
	:112.b	9.30699e-04
	:113.b	2.22731e-04
	:114.b	2.38665e-01
	:115.b	1.98867e-04
	:116.b	8.75016e-05
	:117.b	4.17621e-03
	:118.b	5.96602e-04
	:119.b	9.00471e-03
	:120.b	6.04556e-04
	:121.b	1.59094e-03
	:122.b	2.60118e-03
	:123.b	8.11378e-03
	:124.b	1.65537e-02
	:125.b	7.28650e-03
	:126.b	2.38665e-01
	:127.b	1.00229e-03
	:128.b	4.16030e-03
	:129.b	1.05567e-01
	:130.b	5.29226e-02
	:131.b	9.97041e-02
	:132.b	7.10354e-03
	:133.b	2.38665e-01
	:134.b	1.34434e-03
	:135.b	1.46366e-03
	:136.b	5.27396e-03
	:137.b	1.24093e-03
	:138.b	5.72738e-04
	:139.b	8.06606e-03
	:140.b	3.93757e-03
	:141.b	3.18188e-05
	:142.b	8.43197e-04
	:143.b	2.33391e-02
	:144.b	6.36375e-05
	:145.b	2.38665e-01
	:146.b	2.32436e-02
	:147.b	7.00013e-04
	:148.b	4.04098e-03
	:149.b	3.94553e-03
	:150.b	9.68086e-03
	:151.b	4.69327e-03
	:152.b	1.20116e-03
	:153.b	2.70459e-04
	:154.b	1.75003e-04
	:155.b	2.05231e-03
	:156.b	4.13644e-04
	:157.b	1.12161e-03
	:158.b	6.82512e-03
	:159.b	9.94336e-04
	:160.b	6.28421e-04
	:161.b	6.52285e-04
	:162.b	3.34097e-04
	:163.b	1.07627e-02
	:164.b	6.90467e-03
	:165.b	4.57395e-03
	:166.b	2.16368e-03
	:167.b	1.38412e-03
	:168.b	2.27504e-03
	:169.b	1.08502e-01
	:170.b	5.98193e-03
	:171.b	8.98880e-04
	:172.b	7.11945e-03
attribute: a_r_CoMapP_chg
match mode: 1-to-1
recipient: residues
	:1.b	2.38665e-01
	:2.b	7.53309e-03
	:3.b	3.97735e-05
	:4.b	1.00070e-02
	:5.b	2.38665e-01
	:6.b	2.05231e-03
	:7.b	3.13415e-03
	:8.b	3.69893e-03
	:9.b	2.93528e-03
	:10.b	4.95577e-03
	:11.b	1.43980e-03
	:12.b	5.27396e-03
	:13.b	5.16259e-03
	:14.b	6.08534e-03
	:15.b	9.82404e-03
	:16.b	8.20924e-03
	:17.b	3.34097e-04
	:18.b	5.77511e-03
	:19.b	7.87514e-03
	:20.b	6.32398e-03
	:21.b	3.09437e-03
	:22.b	1.14548e-02
	:23.b	7.71605e-04
	:24.b	2.88755e-03
	:25.b	2.05231e-03
	:26.b	1.60367e-02
	:27.b	2.62505e-03
	:28.b	6.98422e-03
	:29.b	2.62505e-03
	:30.b	2.24322e-03
	:31.b	3.92166e-03
	:32.b	2.95119e-03
	:33.b	1.29025e-02
	:34.b	1.99185e-02
	:35.b	7.71605e-04
	:36.b	2.04038e-02
	:37.b	1.40559e-02
	:38.b	1.21468e-02
	:39.b	1.61560e-02
	:40.b	1.99663e-03
	:41.b	1.82242e-02
	:42.b	6.28421e-04
	:43.b	3.10233e-04
	:44.b	9.54563e-03
	:45.b	8.34447e-03
	:46.b	3.97735e-05
	:47.b	8.51152e-04
	:48.b	3.97735e-05
	:49.b	3.97735e-05
	:50.b	8.51152e-04
	:51.b	5.32964e-04
	:52.b	3.97735e-05
	:53.b	4.85236e-04
	:54.b	1.67526e-02
	:55.b	3.65916e-04
	:56.b	9.29903e-03
	:57.b	3.57961e-04
	:58.b	3.18188e-04
	:59.b	1.69435e-03
	:60.b	5.81488e-03
	:61.b	1.09854e-02
	:62.b	9.29903e-03
	:63.b	9.29903e-03
	:64.b	1.05002e-03
	:65.b	2.15890e-02
	:66.b	4.13644e-04
	:67.b	9.82404e-03
	:68.b	1.93379e-02
	:69.b	5.56828e-04
	:70.b	3.69893e-03
	:71.b	5.65578e-03
	:72.b	7.47741e-04
	:73.b	3.44438e-03
	:74.b	3.99325e-03
	:75.b	3.97735e-05
	:76.b	2.38641e-05
	:77.b	6.32398e-03
	:78.b	8.51152e-04
	:79.b	0.00000e+00
	:80.b	7.71605e-04
	:81.b	4.61372e-04
	:82.b	1.67048e-03
	:83.b	3.35688e-03
	:84.b	1.99663e-03
	:85.b	1.91072e-02
	:86.b	9.03653e-03
	:87.b	2.34663e-03
	:88.b	6.28421e-04
	:89.b	1.16138e-03
	:90.b	3.04267e-02
	:91.b	1.67526e-02
	:92.b	1.70549e-02
	:93.b	2.48186e-03
	:94.b	4.13644e-04
	:95.b	8.34447e-03
	:96.b	2.38665e-01
	:97.b	1.38412e-03
	:98.b	5.01145e-04
	:99.b	9.03653e-03
	:100.b	3.02278e-04
	:101.b	1.71821e-03
	:102.b	1.51060e-02
	:103.b	2.38665e-01
	:104.b	7.71605e-04
	:105.b	4.98759e-03
	:106.b	1.04206e-03
	:107.b	1.20911e-03
	:108.b	2.38665e-01
	:109.b	1.09138e-02
	:110.b	2.42618e-03
	:111.b	8.51152e-04
	:112.b	5.17055e-04
	:113.b	8.43197e-04
	:114.b	2.38665e-01
	:115.b	3.18188e-04
	:116.b	3.97735e-05
	:117.b	2.62505e-03
	:118.b	3.34097e-04
	:119.b	5.65578e-03
	:120.b	4.13644e-04
	:121.b	4.05689e-03
	:122.b	4.51826e-03
	:123.b	1.99663e-03
	:124.b	3.22960e-03
	:125.b	1.56310e-02
	:126.b	2.38665e-01
	:127.b	1.43980e-03
	:128.b	3.92166e-03
	:129.b	1.64583e-02
	:130.b	4.82850e-03
	:131.b	1.21468e-02
	:132.b	2.15890e-02
	:133.b	2.38665e-01
	:134.b	3.59552e-03
	:135.b	6.92058e-04
	:136.b	1.71821e-03
	:137.b	2.62505e-03
	:138.b	4.13644e-04
	:139.b	3.69893e-03
	:140.b	6.80921e-03
	:141.b	1.59094e-05
	:142.b	5.01145e-04
	:143.b	1.60367e-02
	:144.b	3.97735e-05
	:145.b	2.38665e-01
	:146.b	1.60367e-02
	:147.b	6.28421e-04
	:148.b	1.09775e-03
	:149.b	1.09775e-03
	:150.b	2.05231e-03
	:151.b	7.13536e-03
	:152.b	5.56828e-04
	:153.b	3.97735e-05
	:154.b	2.86369e-04
	:155.b	5.27396e-03
	:156.b	1.32843e-03
	:157.b	8.51152e-04
	:158.b	7.13536e-03
	:159.b	3.34097e-04
	:160.b	1.43980e-03
	:161.b	6.28421e-04
	:162.b	1.57503e-03
	:163.b	5.27396e-03
	:164.b	5.27396e-03
	:165.b	2.62505e-03
	:166.b	6.80921e-03
	:167.b	3.73870e-04
	:168.b	1.71821e-03
	:169.b	1.94572e-02
	:170.b	1.09854e-02
	:171.b	1.43980e-03
	:172.b	6.32398e-03
attribute: a_r_CoMap_pol
match mode: 1-to-1
recipient: residues
	:1.b	2.38665e-01
	:2.b	1.16298e-02
	:3.b	3.81825e-04
	:4.b	5.48078e-03
	:5.b	2.38665e-01
	:6.b	5.70351e-03
	:7.b	2.94324e-04
	:8.b	1.46366e-02
	:9.b	5.17850e-03
	:10.b	1.09059e-02
	:11.b	3.48415e-03
	:12.b	1.06513e-02
	:13.b	2.26709e-03
	:14.b	1.16138e-03
	:15.b	5.91033e-03
	:16.b	6.60239e-04
	:17.b	1.79776e-03
	:18.b	3.86598e-03
	:19.b	1.32048e-03
	:20.b	1.98867e-03
	:21.b	3.18904e-02
	:22.b	7.85128e-03
	:23.b	8.75016e-03
	:24.b	1.17809e-02
	:25.b	2.30686e-04
	:26.b	5.82283e-03
	:27.b	4.60577e-03
	:28.b	1.95606e-02
	:29.b	1.01025e-02
	:30.b	4.16030e-03
	:31.b	1.12082e-02
	:32.b	4.39099e-03
	:33.b	2.09606e-02
	:34.b	2.29095e-03
	:35.b	9.69677e-03
	:36.b	5.84670e-03
	:37.b	4.61372e-04
	:38.b	1.12161e-03
	:39.b	6.15693e-03
	:40.b	1.99663e-03
	:41.b	1.67208e-02
	:42.b	5.14668e-03
	:43.b	7.95469e-06
	:44.b	2.76028e-03
	:45.b	6.61830e-03
	:46.b	2.70459e-04
	:47.b	2.91142e-03
	:48.b	1.14866e-02
	:49.b	8.82971e-04
	:50.b	3.18188e-03
	:51.b	1.94810e-02
	:52.b	5.72738e-03
	:53.b	3.15801e-03
	:54.b	3.30915e-03
	:55.b	4.88418e-03
	:56.b	4.51826e-03
	:57.b	2.98142e-02
	:58.b	3.18188e-05
	:59.b	2.21140e-03
	:60.b	8.59902e-03
	:61.b	3.71484e-03
	:62.b	3.65916e-04
	:63.b	1.56707e-03
	:64.b	5.88647e-04
	:65.b	1.66810e-02
	:66.b	1.05797e-03
	:67.b	1.07388e-03
	:68.b	9.98314e-03
	:69.b	1.50344e-02
	:70.b	2.03640e-03
	:71.b	5.09896e-03
	:72.b	1.45014e-02
[truncated: 7,275 more rows]
