# Supplementary material for: Coevolutionary analyses require phylogenetically deep alignments and better null models to accurately detect inter-protein contacts within and between species
Source: BMC Bioinformatics. 2015 Aug 25;16:268. doi: 10.1186/s12859-015-0677-y (PMC4549020; doi:10.1186/s12859-015-0677-y)
Supplement: Additional file 8 — Spearman test for correlations between cutoff independent metrics ( ϕ max , f max , auPR, auROC) and N eff for Ovch32 and HisKA-RR data sets. (CSV 0.24 kb) [file 12859_2015_677_MOESM8_ESM.csv]

Metric	HisKA-RR rho	HisKA-RR p	Ovch32 rho	Ovch32 p
auPR	0.554336	7.70407e-69	-0.2361346	4.13762e-06
auROC	0.519496	3.06530e-59	-0.0355635	4.94081e-01
fmax	0.537467	4.73041e-64	-0.2171665	2.38954e-05
phimax	0.525671	7.33669e-61	-0.1578794	2.25816e-03
