# Supplementary material for: Coevolutionary analyses require phylogenetically deep alignments and better null models to accurately detect inter-protein contacts within and between species
Source: BMC Bioinformatics. 2015 Aug 25;16:268. doi: 10.1186/s12859-015-0677-y (PMC4549020; doi:10.1186/s12859-015-0677-y)
Supplement: Additional file 10 — Spearman test for correlations between precision (PPV) and the proportion of contacts for Ovch32 and HisKA-RR data sets. (CSV 0.13 kb) [file 12859_2015_677_MOESM10_ESM.csv]

Metric	FPR	rho	p
PPV	0.001	0.312871	2.43176e-09
PPV	0.050	0.757566	1.56930e-70
TPR	0.001	0.197258	1.28422e-04
TPR	0.050	0.280564	3.71169e-08
