# Supplementary material for: Coevolutionary analyses require phylogenetically deep alignments and better null models to accurately detect inter-protein contacts within and between species
Source: BMC Bioinformatics. 2015 Aug 25;16:268. doi: 10.1186/s12859-015-0677-y (PMC4549020; doi:10.1186/s12859-015-0677-y)
Supplement: Additional file 12 — Mann-Whitney tests for difference in power between MI J and other methods for N eff /L > 1.6 and FPR < 5 % in the HisKA-RR sub-alignments, with contacts defined from experimental studies. (CSV 0.47 kb) [file 12859_2015_677_MOESM12_ESM.csv]

Other Method	mu	Lower95ConfInt	Upper95ConfInt	P-value
CMPpol	0.9167	0.9166	0.9167	0.0000
VI	0.9167	0.9166	0.9167	0.0000
CMPcor	0.9166	0.9166	0.9167	0.0000
CMPvol	0.7501	0.7499	0.8333	0.0000
MIminh	0.6666	0.5000	0.7500	0.0000
CMPchg	0.5833	0.5000	0.5834	0.0000
DI256	0.5833	0.4167	0.6667	0.0000
DI32	0.4167	0.4167	0.5833	0.0000
PSICOV	0.1667	0.0834	0.1667	0.0000
DIplm	0.0834	0.0833	0.1667	0.0000
DI	0.0833	-0.0833	0.1667	0.3145
MI	0.0001	-0.0001	0.0000	0.3015
MIw	0.0000	-0.0001	0.0000	0.7340
